# Supplementary material for: Multiscale footprints reveal the organization of cis-regulatory elements
Source: Nature. 2025 Jan 22;638(8051):779–86. doi: 10.1038/s41586-024-08443-4 (PMC11839466; doi:10.1038/s41586-024-08443-4)
Supplement: Supplementary file 3 — Supplementary Tables 1–8. [file 41586_2024_8443_MOESM3_ESM.zip]

Archive with 8 entries (8 files):
- 2022-10-16071E-s3/2022-10-16071E-Supplementary Table 1.xlsx
- 2022-10-16071E-s3/2022-10-16071E-Supplementary Table 2.xlsx
- 2022-10-16071E-s3/2022-10-16071E-Supplementary Table 3.xlsx
- 2022-10-16071E-s3/2022-10-16071E-Supplementary Table 4.xlsx
- 2022-10-16071E-s3/2022-10-16071E-Supplementary Table 5.xlsx
- 2022-10-16071E-s3/2022-10-16071E-Supplementary Table 6.xlsx
- 2022-10-16071E-s3/2022-10-16071E-Supplementary Table 7.xlsx
- 2022-10-16071E-s3/2022-10-16071E-Supplementary Table 8.xlsx
