# Supplementary material for: Multiscale footprints reveal the organization of cis-regulatory elements
Source: Nature. 2025 Jan 22;638(8051):779–86. doi: 10.1038/s41586-024-08443-4 (PMC11839466; doi:10.1038/s41586-024-08443-4)
Supplement: Supplementary file 3 — Supplementary Tables 1–8. [file 41586_2024_8443_MOESM3_ESM.zip › 2022-10-16071E-s3/2022-10-16071E-Supplementary Table 1.xlsx]

## Sheet: BAC info
BAC	Chromosome	Start	End
RP11-874A11	chr1	9963058	11295918
RP11-45I18	chr2	213436673	213612441
RP11-82D16	chr1	2115312	2276873
RP11-111N18	chr1	69256017	69397675
RP11-722J19	chr1	173236370	173383209
RP11-89A19	chr1	80688374	80857832
RP11-155J2	chr2	154054743	154231672
RP11-526L8	chr2	238036072	238243952
RP11-230E20	chr2	37734507	37911723
RP11-88H4	chr1	245911087	246069785
RP11-1006P23	chr11	33758373	33929365
RP11-416B14	chrX	48722467	48905921
RP11-684M23	chr4	105023617	105231538
RP11-72H10	chr2	218171158	218331153
RP11-452O17	chr20	58263927	58450038
RP11-93G19	chr7	5513181	5666430
RP11-752A21	chr19	54069362	54265160
RP11-1104K10	chr2	86746649	86947016
RP11-1132K14	chr7	27106962	27263555
RP11-563M21	chr2	28310682	28530879
RP11-168F14	chr5	133980755	134159430
RP11-648H19	chr14	99177153	99362787
RP11-1079A6	chr11	128404337	128630797
RP11-742I1	chr1	47116557	47298581
RP11-910P5	chr11	5233041	5399134
																	0
