# Supplementary material for: Multiscale footprints reveal the organization of cis-regulatory elements
Source: Nature. 2025 Jan 22;638(8051):779–86. doi: 10.1038/s41586-024-08443-4 (PMC11839466; doi:10.1038/s41586-024-08443-4)
Supplement: Supplementary file 3 — Supplementary Tables 1–8. [file 41586_2024_8443_MOESM3_ESM.zip › 2022-10-16071E-s3/2022-10-16071E-Supplementary Table 2.xlsx]

## Sheet: K562
Metric: Precision at top 10% sites
	seq2PRINT	seq2PRINT 20bp	seq2PRINT 50bp	seq2PRINT 20bp & 50bp	DS52908	DS16924	DS15363	chromBPNet	TOBIAS	Motif	Cluster
ATF2	0.969048	0.933333	0.916865	0.914489	0.871429	0.87619	0.876485	0.957245	0.831354	0.847418	1		Note: cluster I are the TFs that leave the strongest footprints
BHLHE40	0.91	0.868	0.862	0.87	0.858	0.854	0.864271	0.888224	0.912	0.693517	1		Note: Here we are using data from unibind and keeping all TFs with at least 10% of motif sites that are bound
CEBPB	0.800357	0.672014	0.743316	0.743316	0.816399	0.827094	0.848485	0.700535	0.805704	0.56328	1
CEBPG	0.689769	0.640264	0.633663	0.643564	0.673267	0.712871	0.722772	0.636964	0.689769	0.60066	1
CREB1	0.958599	0.933333	0.910828	0.926984	0.824841	0.812102	0.803175	0.939683	0.828025	0.646341	1
CREM	0.93314	0.915698	0.936232	0.927536	0.84058	0.80814	0.82029	0.965217	0.77971	0.832853	1
CTCF	0.926686	0.910924	0.92632	0.920821	0.779326	0.812317	0.800953	0.907258	0.540689	0.839135	1
CTCFL	0.501563	0.470997	0.397708	0.439041	0.469608	0.453282	0.43661	0.435568	0.315387	0.556326	1
EGR1	0.326399	0.208519	0.267459	0.231303	0.159485	0.218425	0.20951	0.311045	0.323923	0.333333	1
MITF	0.574227	0.637113	0.494336	0.608247	0.608247	0.600412	0.614433	0.531959	0.647423	0.365979	1
NFIA	0.742835	0.690163	0.605732	0.682663	0.609605	0.643687	0.625097	0.683966	0.46708	0.735864	1
NFIC	0.654796	0.648148	0.517094	0.64245	0.515195	0.556505	0.526116	0.620133	0.2868	0.587844	1
NR2F1	0.5	0.251418	0.203214	0.222117	0.388469	0.426276	0.413989	0.271267	0.353497	0.530246	1
NR2F6	0.44929	0.194726	0.159229	0.168357	0.314402	0.34787	0.339757	0.237323	0.282961	0.440162	1
NRF1	0.739198	0.68287	0.679784	0.694444	0.623457	0.630401	0.645062	0.728395	0.561728	0.648997	1
USF1	0.9375	0.878538	0.89033	0.880896	0.844523	0.864387	0.857311	0.924617	0.861013	0.876457	1
USF2	0.657761	0.592875	0.501272	0.566158	0.547074	0.520356	0.516539	0.479644	0.561069	0.493011	1
Cluster 1 TF median	0.739198	0.672014	0.633663	0.682663	0.623457	0.643687	0.645062	0.683966	0.561728	0.60066
	seq2PRINT	seq2PRINT 20bp	seq2PRINT 50bp	seq2PRINT 20bp & 50bp	DNaseI-ENCLB253REF	DNaseI-ENCLB843GMH	DNaseI-ENCLB096YUZ	chromBPNet	TOBIAS	Motif	Cluster
FOS	0.413655	0.371773	0.409404	0.398738	0.375789	0.383247	0.44062	0.349771	0.399083	0.208333	2
FOSL1	0.784021	0.733505	0.756186	0.750515	0.676289	0.64812	0.689691	0.71134	0.772798	0.463975	2
GABPA	0.874189	0.745785	0.728923	0.741894	0.67834	0.670558	0.683528	0.775616	0.653696	0.688228	2
JUNB	0.595887	0.518621	0.516954	0.534186	0.470261	0.46637	0.518066	0.449138	0.547526	0.268478	2
MAFF	0.685239	0.636364	0.687195	0.662109	0.484375	0.579102	0.646139	0.677734	0.30303	0.548387	2
MAFK	0.808444	0.758405	0.766224	0.769351	0.704457	0.800625	0.820172	0.730258	0.615324	0.673964	2
MAX	0.739048	0.659048	0.64	0.657143	0.695238	0.687619	0.674286	0.542857	0.752381	0.376471	2
MXI1	0.51108	0.375346	0.372576	0.380886	0.479224	0.462604	0.468144	0.306094	0.617729	0.256552	2
MYC	0.57265	0.428775	0.451567	0.454416	0.462963	0.480057	0.47151	0.384615	0.539886	0.27983	2
NFE2L2	0.853161	0.82257	0.813732	0.824609	0.796057	0.828688	0.845683	0.779742	0.721278	0.762998	2
NR2F2	0.607261	0.379538	0.420792	0.429868	0.551155	0.584158	0.574257	0.448845	0.568482	0.276611	2
RFX1	0.795987	0.702341	0.757525	0.72788	0.752922	0.771285	0.770903	0.801003	0.562604	0.83612	2
TAL1	0.684982	0.657509	0.67674	0.675824	0.485348	0.510989	0.502747	0.690476	0.516484	0.521062	2
ELF1	0.715397	0.589425	0.564541	0.572317	0.527216	0.539658	0.528771	0.576983	0.603421	0.578462	3
FOXK2	0.374702	0.256563	0.200477	0.227924	0.354415	0.394988	0.386635	0.304296	0.502387	0.236343	3
JUN	0.49359	0.426282	0.435897	0.442949	0.370916	0.379885	0.446154	0.390385	0.435618	0.31242	3
JUND	0.860109	0.82623	0.856909	0.853086	0.811475	0.816494	0.844809	0.860656	0.783607	0.674194	3
ELF4	0.709211	0.664474	0.644737	0.655263	0.610526	0.614474	0.626316	0.615789	0.589474	0.598684	4
ELK1	0.720824	0.549199	0.556064	0.562929	0.572082	0.562929	0.569794	0.606407	0.562929	0.534923	4
HMBOX1	0.511706	0.32107	0.334448	0.367893	0.421405	0.474916	0.494983	0.361204	0.491639	0.356923	4
IRF2	0.438647	0.276329	0.252174	0.267633	0.380676	0.396135	0.403865	0.29372	0.446377	0.391304	4
NFYA	0.63062	0.588092	0.609964	0.595383	0.579587	0.54435	0.545565	0.620899	0.556501	0.408213	4
NFYB	0.728526	0.661718	0.672322	0.671262	0.544008	0.527041	0.515376	0.670201	0.54719	0.533473	4
YY1	0.859406	0.711881	0.69802	0.70198	0.60396	0.578218	0.584158	0.586139	0.729703	0.756917	4
All TF median	0.709211	0.648148	0.633663	0.655263	0.579587	0.579102	0.584158	0.620133	0.562604	0.548387
Metric: AUPRC
	seq2PRINT	seq2PRINT 20bp	seq2PRINT 50bp	seq2PRINT 20bp & 50bp	DNaseI-ENCLB253REF	DNaseI-ENCLB843GMH	DNaseI-ENCLB096YUZ	chromBPNet	TOBIAS	Motif	Cluster
ATF2	0.857554	0.826319	0.832059	0.832431	0.80688	0.825103	0.824675	0.836495	0.783919	0.815012	1
BHLHE40	0.80968	0.744025	0.739236	0.745888	0.794532	0.794048	0.791093	0.7738	0.823233	0.603603	1
CEBPB	0.63765	0.447682	0.5145	0.494164	0.634596	0.68608	0.682701	0.502275	0.652161	0.396496	1
CEBPG	0.560926	0.411849	0.444808	0.436736	0.538669	0.584109	0.594746	0.430557	0.544635	0.392861	1
CREB1	0.879052	0.857355	0.852694	0.861329	0.805484	0.809858	0.792292	0.862284	0.806616	0.633672	1
CREM	0.866118	0.841634	0.854204	0.85196	0.806999	0.816619	0.808616	0.884899	0.791046	0.759499	1
CTCF	0.893493	0.876958	0.885116	0.886196	0.738755	0.782308	0.769623	0.856569	0.537848	0.716792	1
CTCFL	0.429552	0.413526	0.342243	0.38437	0.407288	0.39087	0.382202	0.379033	0.285405	0.486437	1
EGR1	0.281103	0.197878	0.219886	0.208554	0.18722	0.226049	0.221998	0.265068	0.27343	0.256305	1
MITF	0.499862	0.523824	0.424155	0.507344	0.536162	0.553139	0.550091	0.46714	0.558491	0.281078	1
NFIA	0.64248	0.606822	0.489066	0.591189	0.526814	0.561222	0.519543	0.597732	0.433612	0.593059	1
NFIC	0.554906	0.541268	0.387978	0.522056	0.389692	0.43666	0.395179	0.548892	0.252965	0.481215	1
NR2F1	0.435802	0.194243	0.170776	0.183231	0.321478	0.356868	0.337082	0.209572	0.300618	0.430909	1
NR2F6	0.41154	0.145395	0.125841	0.135593	0.267709	0.303579	0.280183	0.172744	0.239464	0.394232	1
NRF1	0.650392	0.618845	0.604569	0.625233	0.549264	0.560481	0.560474	0.639742	0.515752	0.541513	1
USF1	0.861466	0.81728	0.81677	0.823063	0.79977	0.815191	0.804392	0.840686	0.81664	0.758991	1
USF2	0.617342	0.506684	0.426696	0.495917	0.489589	0.44643	0.448345	0.43652	0.51686	0.388554	1
Cluster 1 TF median	0.63765	0.541268	0.489066	0.522056	0.538669	0.561222	0.560474	0.548892	0.537848	0.486437
	seq2PRINT	seq2PRINT 20bp	seq2PRINT 50bp	seq2PRINT 20bp & 50bp	DNaseI-ENCLB253REF	DNaseI-ENCLB843GMH	DNaseI-ENCLB096YUZ	chromBPNet	TOBIAS	Motif	Cluster
FOS	0.370605	0.33593	0.350626	0.347566	0.307269	0.347101	0.381342	0.309922	0.343574	0.219073	2
FOSL1	0.703889	0.663803	0.662863	0.666766	0.586594	0.611104	0.639532	0.631401	0.669362	0.447133	2
GABPA	0.74839	0.666204	0.644285	0.657745	0.613334	0.616502	0.6164	0.681248	0.627652	0.575969	2
JUNB	0.515609	0.446028	0.436178	0.445493	0.379207	0.410071	0.439823	0.377885	0.457752	0.241112	2
MAFF	0.603227	0.517169	0.561647	0.54695	0.377804	0.496175	0.528867	0.57908	0.27351	0.427186	2
MAFK	0.706406	0.632969	0.637486	0.643249	0.56857	0.688654	0.693973	0.640697	0.517706	0.526278	2
MAX	0.63475	0.500163	0.490507	0.502745	0.581859	0.606378	0.590491	0.452066	0.653765	0.308769	2
MXI1	0.423901	0.282985	0.278345	0.285401	0.428588	0.429034	0.410201	0.245601	0.557549	0.207332	2
MYC	0.523195	0.32951	0.336639	0.340632	0.392895	0.425923	0.4158	0.309668	0.487179	0.227631	2
NFE2L2	0.753489	0.717357	0.70631	0.718965	0.644195	0.72949	0.739514	0.680563	0.607654	0.613253	2
NR2F2	0.505836	0.269436	0.293988	0.296659	0.470101	0.506901	0.484966	0.318237	0.467859	0.243013	2
RFX1	0.70813	0.61032	0.608876	0.614914	0.605949	0.634088	0.626907	0.727709	0.510119	0.678163	2
TAL1	0.570473	0.548316	0.558185	0.562781	0.433544	0.472912	0.470857	0.582195	0.44641	0.427856	2
ELF1	0.635598	0.540654	0.510345	0.527607	0.495829	0.497324	0.493953	0.509841	0.556348	0.459452	3
FOXK2	0.33912	0.184927	0.163217	0.178857	0.296787	0.337271	0.336055	0.203417	0.431684	0.185353	3
JUN	0.452176	0.366998	0.373763	0.375783	0.297921	0.339164	0.38373	0.333668	0.358353	0.257788	3
JUND	0.792603	0.769987	0.778849	0.77919	0.702203	0.756346	0.774143	0.764455	0.724049	0.607074	3
ELF4	0.615788	0.5739	0.553405	0.567231	0.546226	0.560328	0.548221	0.538166	0.541848	0.485216	4
ELK1	0.627924	0.519672	0.50906	0.517674	0.522834	0.506719	0.505296	0.534345	0.530592	0.451745	4
HMBOX1	0.419925	0.265674	0.266545	0.274316	0.347523	0.394232	0.386574	0.257875	0.395718	0.26523	4
IRF2	0.381364	0.206743	0.197985	0.206701	0.317975	0.334218	0.345004	0.216771	0.359278	0.321833	4
NFYA	0.566596	0.532639	0.528559	0.538258	0.481152	0.462293	0.461234	0.535688	0.501571	0.310899	4
NFYB	0.638992	0.577272	0.583198	0.588087	0.485789	0.472986	0.459838	0.589576	0.510646	0.437646	4
YY1	0.767802	0.588913	0.570046	0.582656	0.517577	0.51477	0.514443	0.477636	0.652417	0.603914	4
All TF average	0.617342	0.526155	0.519452	0.532933	0.483471	0.496749	0.489459	0.522093	0.510383	0.427521

## Sheet: BMMC
TF	Number of predicted bound sites	Precision	Recall	Predicted ratio of bound motif	Ratio of bound motif	cell type
RELA	1374	0.750364	1031	0.0431316	0.157145	NaiveB
MYC	777	0.676963	526	0.0378194	0.15011	NaiveB
YY1	2457	0.93895	2307	0.102825	0.272023	NaiveB
IRF4	2635	0.790892	2084	0.122604	0.300019	NaiveB
CTCF	20657	0.952849	19683	0.305446	0.510831	NaiveB
USF2	1825	0.946301	1727	0.0915705	0.300151	NaiveB
E2F4	1086	0.517495	562	0.0528621	0.11103	NaiveB
NRF1	9051	0.686996	6218	0.308455	0.240739	NaiveB
NFYB	3302	0.923077	3048	0.166507	0.339922	NaiveB
NFYA	2247	0.616377	1385	0.120891	0.107656	NaiveB
ZNF143	1203	0.957606	1152	0.0452579	0.144615	NaiveB
BHLHE40	675	0.936296	632	0.0940373	0.348565	NaiveB
MXI1	970	0.77732	754	0.052546	0.212459	NaiveB
ELK1	3573	0.712287	2545	0.288261	0.274304	NaiveB
MAX	536	0.809701	434	0.0500467	0.201307	NaiveB
EBF1	444	0.903153	401	0.0172716	0.328704	NaiveB
MAZ	13029	0.785172	10230	0.0832838	0.229972	NaiveB
ATF2	896	0.853795	765	0.13617	0.308815	NaiveB
POU2F2	1052	0.880228	926	0.0339486	0.191364	NaiveB
ETS1	2981	0.751761	2241	0.233804	0.281961	NaiveB
TCF12	2053	0.623965	1281	0.0305007	0.193968	NaiveB
EGR1	3344	0.875	2926	0.057681	0.31045	NaiveB
ELF1	4091	0.703984	2880	0.248602	0.342914	NaiveB
RUNX3	947	0.899683	852	0.0418952	0.437533	NaiveB
ATF3	2268	0.677249	1536	0.169672	0.197426	NaiveB
CREB1	1059	0.885741	938	0.255612	0.391021	NaiveB
SRF	352	0.630682	222	0.0137511	0.107665	NaiveB
ZBTB33	1070	0.876636	938	0.150577	0.287081	NaiveB
SPIB	10223	0.513646	5251	0.152416	0.178104	NaiveB
SPI1	11254	0.819797	9226	0.0974381	0.296115	NaiveB
ZBED1	83	0.626506	52	0.0651491	0.11617	NaiveB
TBX21	142	0.78169	111	0.00618332	0.171174	NaiveB
IKZF1	107	0.813084	87	0.00563633	0.201907	NaiveB
JUNB	310	0.677419	210	0.00951416	0.196084	NaiveB
E2F1	405	0.303704	123	0.0963368	0.13844	NaiveB
KMT2A	312	0.426282	133	0.0755997	0.214199	NaiveB
ETV6	4533	0.421355	1910	0.133729	0.120306	NaiveB
TFDP1	1332	0.772523	1029	0.0705957	0.311957	NaiveB
BACH2	236	0.555085	131	0.00705889	0.137349	NaiveB
STAT1	1110	0.840541	933	0.0286933	0.140701	CD14mono
IRF1	14526	0.580339	8430	0.0388496	0.087841	CD14mono
CTCF	21558	0.905975	19531	0.318769	0.411613	CD14mono
KMT2A	385	0.844156	325	0.0932881	0.343833	CD14mono
SPI1	22406	0.867937	19447	0.193993	0.420108	CD14mono
KLF1	4555	0.927552	4225	0.094975	0.444537	late-Ery
GATA1	1453	0.721266	1048	0.0598189	0.155455	late-Ery
NFE2	23	1	23	0.00182207	0.171512	late-Ery
TAL1	1735	0.801729	1391	0.0710338	0.134248	late-Ery
CTCF	11244	0.994931	11187	0.16626	0.496237	late-Ery
GATA2	1490	0.639597	953	0.053074	0.147076	late-Ery
	Average	0.763513	3119.6
