# Supplementary material for: Multiscale footprints reveal the organization of cis-regulatory elements
Source: Nature. 2025 Jan 22;638(8051):779–86. doi: 10.1038/s41586-024-08443-4 (PMC11839466; doi:10.1038/s41586-024-08443-4)
Supplement: Supplementary file 3 — Supplementary Tables 1–8. [file 41586_2024_8443_MOESM3_ESM.zip › 2022-10-16071E-s3/2022-10-16071E-Supplementary Table 3.xlsx]

## Sheet: Ery TF dynamics
cre-lag	rna-lag	distance	TF
0.194028	0.172594	95.4866	TRPS1	Note: postive lag values mean that the inferred TF binding score at the motif sites of this TF rises prior to opening/widening of the cCRE or expression of the RNA and vice versa
0.189668	0.18033	94.7231	GATA3
0.186365	0.167494	86.5996	GATA1
0.183753	0.173918	99.3288	GATA4
0.183067	0.168832	96.5572	GATA2
0.179594	0.174219	103.484	GATA5
0.175018	0.171803	87.2202	TAL2
0.175018	0.171803	87.2202	TAL1
0.170719	0.0722049	131.184	NEUROD6
0.137177	0.0646295	126.374	NEUROG2
0.121749	0.0411257	136.061	NEUROG1
0.119615	0.041907	136.003	NEUROG3
0.114806	0.0436118	138.241	IRF6
0.11444	0.0455583	181.464	NKX25
0.11268	0.0601659	155.971	ATOH7
0.109253	0.0392858	183.141	NEUROD2
0.108423	0.0251575	158.82	OLIG3
0.10718	0.071812	172	DPRX
0.106334	0.0485019	148.901	TP53
0.105954	0.0469492	143.863	NFIC
0.104952	0.0394776	125.177	NFIB
0.104923	0.0632661	198.533	ZNF652
0.103104	0.0368565	171.054	HHEX
0.102278	0.106079	148.875	MECOM
0.102229	0.0318634	207.339	RHOXF2
0.102229	0.0318634	207.339	RHOXF2B
0.101508	0.0466488	179.865	ZNF440
0.0997826	0.0239022	211.371	PITX3
0.0997826	0.0239022	211.371	PITX1
0.0993008	0.0242498	126.608	NFIX
0.0979981	0.021648	162.582	OLIG1
0.0955963	-0.00416126	162.279	ZNF784
0.0951697	0.0380287	156.974	PTF1A
0.0951156	0.00569047	110.781	ELK1
0.0950119	0.037872	211.263	TBX19
0.0946214	0.0484079	160.606	MYRF
0.0945623	0.034914	149.805	TFAP4
0.0941379	0.0382157	171.473	MSGN1
0.0936541	0.030842	125.35	NFIA
0.0924254	0.0535876	189.942	PBX1
0.0921866	-0.0145097	195.903	CENPB
0.0918543	0.0216141	189.936	NKX22
0.0899773	0.00320418	114.006	FEV
0.0892735	0.0195727	224.222	PITX2
0.088322	0.069324	183.263	TGIF2LY
0.088149	0.0357812	182.676	PBX2
0.0877285	0.00852471	108.629	ELK3
0.0875653	0.0230009	189.172	SCRT1
0.0875533	0.0515877	170.252	SMAD3
0.0875533	0.0515877	170.252	SMAD1
0.0872945	0.00374363	112.896	ETV1
0.0871192	0.0233601	187.647	SCRT2
0.0870061	0.0529469	177.835	SMAD5
0.086953	0.0277973	178.232	SREBF1
0.0869356	0.0226111	202.843	HSF4
0.0865377	0.0198537	223.273	POU4F1
0.0860005	0.0293372	200.917	BATF
0.0857879	0.0104846	169.067	OSR1
0.0853154	0.0246219	150.314	MSC
0.084845	0.0489329	186.872	TBR1
0.0848415	0.028088	151.824	ZBTB45
0.0848101	0.0706838	164.361	MEIS3
0.084006	0.0240793	180.189	TWIST1
0.0835392	4.99585e-05	116.085	ETV4
0.0829368	-0.000536411	115.287	ETS1
0.0828178	0.0368209	192.582	FOXR1
0.0824739	0.0384323	196.739	ZNF317
0.0823155	0.0348496	176.6	ZBTB18
0.0819519	0.0598099	172.443	TGIF2LX
0.0811775	0.0165248	161.142	TCF21
0.0809341	0.0242585	187.078	TP73
0.0805013	-0.000717137	118.01	ERG
0.0804972	0.0586293	176.425	GATA6
0.080337	0.0446144	155.994	MAF
0.080106	0.0119732	199.931	TPRX1
0.0800252	-0.0108061	177.066	NR2C1
0.079516	-0.00308566	126.308	ZNF114
0.0795143	-0.00695662	180.136	NANOGP8
0.0795143	-0.00695662	180.136	NANOG
0.0789629	0.0618765	152.558	MYF6
0.0789629	0.0618765	152.558	MYF5
0.0787143	-0.00301164	118.114	FLI1
0.0786607	0.00548911	171.056	ZNF266
0.0786167	-0.011883	158.133	TIGD1
0.0782734	-0.00821181	127.709	ATF6
0.0780639	-0.00907356	122.042	ETV5
0.0779346	0.00629785	199.157	CRX
0.0779346	0.00629785	199.157	GSC2
0.0778778	0.0132956	155.552	ZNF285
0.0775745	-0.00828284	116.667	ETV3L
0.0773882	0.0448745	172.913	ZNF12
0.0768511	-0.00469701	208.095	OTX2
0.076849	-0.0171316	137.803	KLF5
0.0765657	-0.0101092	209.412	MSANTD3
0.0764606	0.0203316	190.514	OLIG2
0.0763831	-0.00494957	120.955	ERF
0.0757092	0.0086072	225.574	ZNF558
0.075643	-0.00418342	191.799	NKX21
0.0754236	0.0357665	153.267	ZFP1
0.0748757	0.0312263	170.698	TGIF2
0.074854	0.00924532	160.995	ZNF416
0.0742156	-0.026055	158.769	ZNF430
0.0739228	0.00654858	216.442	FOXD2
0.0738069	0.0032608	213.481	HSF2
0.0738007	0.0803836	196.028	ZBTB22
0.073308	0.0325762	211.321	ZNF232
0.0730832	0.0184493	243.57	TERF2
0.0730261	0.00707069	188.367	HAND1
0.0727218	-5.62313e-05	204.882	ZNF564
0.0726254	-0.0222569	138.968	KLF6
0.0726012	-0.0184424	124.685	ELF1
0.0725036	-0.0230013	138.834	KLF3
0.0725001	-0.00259398	202.23	SOX12
0.072347	0.0137681	183.863	NKX24
0.0721308	-0.0202696	132.914	KLF12
0.072053	-0.0155046	137.011	KLF4
0.0719388	0.0296648	146.52	MYOG
0.0717944	0.00671796	156.931	E2F8
0.0717936	-0.0277475	182.004	MECP2
0.0717639	0.0166343	193.821	ZNF595
0.0715368	0.051535	162.854	PKNOX2
0.0715136	-0.0155522	170.178	ZNF711
0.0714329	-0.00383682	209.412	HSF1
0.0712631	-0.0228393	137.846	SP1
0.0711288	0.0174656	212.15	ZNF660
0.0709549	-0.0171329	180.222	ZNF214
0.0708932	-0.019668	154.313	KLF2
0.0708291	-6.47812e-05	217.002	GSC
0.0707457	-0.00311783	182.746	NR2F1
0.0705963	0.00312668	162.582	TFCP2
0.0702558	0.00875849	182.499	ZNF77
0.0702298	0.0142012	153.566	DPF3
0.0700381	-0.0104466	119.289	GABPA
0.0698927	0.0402908	162.341	MEIS2
0.0697596	0.0144063	186.523	LCOR
0.0697429	0.0234501	214.299	FOXE3
0.0696881	-0.00102984	192.369	PROX1
0.0696881	-0.00102984	192.369	PROX2
0.0695711	-0.0269931	145.542	KLF7
0.0695648	-0.0108805	169.851	ZNF174
0.069535	0.010541	170.651	PBX3
0.0694635	-0.00688463	192.604	ZNF431
0.0691123	-0.00759696	186.511	VEZF1
0.069108	-0.0166614	175.262	SALL4
0.0687428	0.00258668	171.822	ZBTB49
0.068511	-0.0087591	176.644	REST
0.0684963	-0.0221426	196.075	CCDC169SOHLH2
0.068414	0.041478	187.026	DUXA
0.0682278	0.0150566	204.106	ZNF808
0.0681129	-0.0234768	178.412	KLF17
0.0677442	-0.0161737	162.113	ZNF449
0.0677319	0.0212393	180.402	TGIF1
0.0674817	-0.00494491	165.67	ZIC4
0.0674282	0.0193377	158.339	FOXF2
0.0672469	-0.0165146	173.671	ZNF335
0.0670756	-0.00308194	200.156	ZFP82
0.0670228	0.00824596	187.862	ZNF667
0.0668621	0.0259106	180.558	NR2E3
0.0666697	0.0403891	176.076	CIC
0.0666682	-0.00987566	176.93	THAP1
0.0666561	0.0209225	196.425	TEAD4
0.0666369	-0.0256598	141.027	KLF13
0.0665639	-0.0312807	185.639	ZNF681
0.0661395	-0.0251368	156.077	PATZ1
0.0660578	-0.0201409	121.441	ELF2
0.0660527	-0.0245375	144.737	SP6
0.0659991	0.00292749	170.152	KLF9
0.0658808	-0.00893749	192.127	ZNF331
0.065831	-0.0300924	164.808	ZFX
0.0657717	0.0032624	170.287	ZNF684
0.0655999	-0.0330886	155.55	ZNF425
0.0655834	0.0455579	184.497	ZKSCAN7
0.0655236	-0.0118454	182.549	KLF8
0.0655014	0.00326495	182.541	ISL2
0.0654578	-0.00924132	210.975	ZNF354C
0.0653371	-0.0109982	187.862	INSM1
0.0651211	0.0142339	178.322	MYB
0.0650799	0.0150336	180.323	NKX28
0.0649888	-0.00796115	183.709	ZNF429
0.0649099	-0.0170931	197.949	GTF3A
0.0649041	-0.00255905	185.771	ZNF614
0.064881	-0.0307052	138.94	SP3
0.0648584	0.0286727	198.543	ZNF585A
0.0648474	-0.0334264	140.657	SP7
0.0648474	-0.0334264	140.657	SP5
0.0648474	-0.0334264	140.657	SP8
0.0648472	-0.0238778	169.467	ZFY
0.0645493	-0.0097944	186.419	ZSCAN5
0.0645148	0.0125972	191.28	TBX1
0.0642882	-0.0503771	187.7	PAX8
0.0641947	-0.0315427	166.175	ZIC3
0.0641157	0.0246206	177.807	NRL
0.0641149	-0.0107843	177.832	MBNL2
0.0638826	0.000594951	183.56	BHLHA15
0.0638086	-0.0321487	152.811	KLF16
0.0635228	-0.0314503	136.41	SP9
0.0633839	0.0535549	171.142	PKNOX1
0.0633533	-0.0109691	171.48	ZBTB42
0.0633444	0.00200315	199.634	PPARG
0.0633039	-0.0285678	158.697	MAZ
0.063285	0.00914794	157.657	ZNF140
0.0631339	-0.0271396	173.434	ZNF777
0.0631319	-0.00199448	174.193	ZNF169
0.0631127	-0.032409	143.765	KLF15
0.0631022	0.00333942	206.178	MIXL1
0.0628921	-0.0110045	184.015	CDX1
0.062886	-0.0341429	148.305	KLF14
0.062828	0.0223861	154.788	TP63
0.0627865	-0.028132	175.509	KLF10
0.062652	-0.0500071	235.136	E2F1
0.0626396	-0.0117531	183.424	ZNF708
0.0623881	0.0438251	146.041	ZSCAN23
0.0623708	-0.0307879	204.724	CDX2
0.0623419	0.00362506	158.377	DPF1
0.0623346	0.0102198	204.631	NR2F2
0.0622831	-0.0197383	145.58	ZNF626
0.0622505	-0.0383153	158.217	EGR4
0.0622218	-0.0271334	168.552	ZNF740
0.0620349	-0.00943407	189.306	PLAGL1
0.0619332	-0.0524934	174.899	CUX2
0.0617409	-0.00831013	197.384	PLAGL2
0.0616709	-0.0245216	187.87	PAX2
0.0616537	0.0570167	191.557	NEUROD1
0.0616537	0.0570167	191.557	NEUROD4
0.0616345	0.00931784	180.022	ZFP69
0.0616119	-0.0234198	128.623	ATF1
0.0615697	0.037271	206.555	THAP12
0.0615458	-0.0210125	174.299	ZNF891
0.0614627	-0.0291639	181.516	IKZF3
0.0614225	-0.0236396	190.012	ZNF329
0.0613102	-0.0339288	153.125	ZNF441
0.0611527	-0.0153188	196.443	ZNF445
0.061004	-0.0264635	175.538	ZNF860
0.0608662	0.0326208	205.159	TEAD2
0.0608572	-0.0117213	192.261	HIF1A
0.0607634	-0.00424221	194.202	FOXL2
0.0606694	-0.000952039	163.015	ATOH1
0.0605841	-0.016109	197.822	ZNF502
0.0605344	0.00174173	193.689	ZNF135
0.0603851	-0.00217404	195.058	TBX21
0.0602053	-0.0344723	169.917	EGR1
0.0601731	-0.024775	120.872	CREB5
0.0601633	-0.00872808	179.751	ZNF714
0.0601172	-0.00897332	184.537	ZNF343
0.0600951	-0.049136	122.498	ZBTB33
0.0600925	-0.00219282	122	ATF4
0.0598786	-0.0241762	163.938	ZNF468
0.0598428	-0.0422034	107.554	CREB1
0.0598271	-0.0160329	179.086	ZNF701
0.0598139	-0.0257675	127.696	XBP1
0.0597898	-0.0145249	187.371	ZNF557
0.0597369	0.00027332	212.542	FOXC2
0.0595736	-0.0487505	171.796	WT1
0.0595244	-0.0442314	154.053	KLF1
0.0594959	-0.0252437	197.686	RELB
0.0594259	-0.0492424	157.257	LIN28B
0.0594056	-0.0243969	119.498	ATF2
0.0592882	-0.00510095	193.467	ZNF75A
0.0592869	-0.0361789	154.424	EGR2
0.0592797	-0.022992	199.472	ARNT
0.0592144	-0.0155861	132.281	RFX4
0.0591603	-0.0231468	120.892	ELK4
0.0591264	-0.0165371	192.902	ZNF641
0.0589958	-0.0177151	185.539	ZBTB48
0.0588574	-0.0179929	176.592	ZNF547
0.0588442	-0.0338562	172.251	ZNF765
0.058834	-0.0227857	180.271	ZNF394
0.0588306	-0.0352502	152.098	SP4
0.0587897	0.000289933	241.012	NR1I3
0.058787	-0.064202	186.536	GCM1
0.0587695	-0.0241847	149.614	RORC
0.0586012	-0.0100619	199.379	RXRG
0.0584582	-0.0156418	126.504	CREB3
0.0584538	-0.0363963	156.806	SP2
0.0584458	-0.00123652	198.628	RBPJ
0.0584451	-0.0200755	183	PRDM5
0.0584408	0.00558014	202.698	PGR
0.0583848	-0.0362699	156.19	ZNF669
0.0583581	-0.0121419	181.145	ZNF586
0.0582736	0.00281639	193.051	BHLHE22
0.0582242	-0.0136972	122.273	RFX1
0.0581155	-0.0149356	187.66	ZNF528
0.0580755	-0.0275338	112.4	CREM
0.0580518	-0.0323493	167.125	ZNF543
0.0580472	-0.0167276	190.706	ESR2
0.058026	-0.0202354	184.664	ZNF436
0.057994	-0.0114287	193.282	RXRB
0.0579273	-0.0209473	116.442	MAX
0.0578896	-0.00337654	221.788	T
0.0578552	-0.0104148	153.583	ZNF26
0.0578038	-0.0125606	169.273	ZNF254
0.0577991	-0.0233072	131.953	FOSB
0.0577521	-0.0200168	167.261	ZNF737
0.057724	-0.0150651	201.349	ZNF770
0.0574736	-0.00530124	150.11	MYOD1
0.0574114	-0.0523537	168.478	GCM2
0.0573548	-0.00829834	185.489	ZNF324B
0.0573085	-0.0540393	177.422	KMT2A
0.0572884	0.0060195	191.725	SMAD4
0.0571859	-0.0347932	127.936	ATF7
0.0571859	-0.0347932	127.936	AC0235093
0.0571668	0.00377202	204.307	TBX10
0.057164	-0.0357582	176.241	ZNF304
0.0570968	-0.0283953	189.733	TFAP2D
0.0568387	-0.0115377	199.368	TBX2
0.0566808	-0.0261329	186.916	PPARD
0.0565908	-0.0226693	152.509	ZNF454
0.0565902	-0.0320841	168.918	PAX1
0.0565118	-0.0200454	169.958	ZNF10
0.0563836	-0.0275381	127.38	BATF3
0.0562323	-0.0423217	150.16	EGR3
0.0562243	-0.0302293	180.462	ZNF44
0.0561273	-0.0404105	180.716	ZNF792
0.0560677	-0.0175882	182.05	ZNF574
0.0560069	-0.0247458	189.747	ZKSCAN3
0.0559862	-0.0214068	178.971	NR2F6
0.0559401	-0.0438418	134.688	ATF6B
0.055933	-0.0126027	170.951	ZNF573
0.0558251	-0.00776182	179.169	OTX1
0.0557493	-0.0255673	124.09	E2F5
0.0557324	-0.0103652	195.251	HIC1
0.0556762	-0.0167827	162.096	ZIC2
0.055643	-0.00349604	187.483	ZNF257
0.0555784	-0.0137731	201.86	ZNF345
0.0555765	-0.0315879	200.301	ZNF273
0.0555611	-0.0390393	164.217	ZNF692
0.0555554	-0.0228755	170.235	PAX6
0.0555319	-0.0222361	174.462	ZNF580
0.0554121	-0.0204426	190.737	TFCP2L1
0.055408	-0.0295415	173.385	ZNF597
0.0553127	-0.0197308	108.057	NFYC
0.0552855	-0.0241941	167.439	MYCN
0.0552649	-0.0310424	165.535	ZNF281
0.0551417	-0.0203025	119.946	NFYA
0.0550552	-0.015468	158.78	HES6
0.0550544	-0.023019	181.547	ZSCAN22
0.055042	0.0287724	165.266	MAFA
0.0549823	-0.0143147	178.557	ZNF17
0.0549813	-0.0366373	180.149	ZNF283
0.0548921	-0.0148323	213.425	ESRRG
0.0548847	0.00868939	197.887	FEZF1
0.0548685	-0.0111802	177.982	ZNF550
0.0547978	-0.0441435	146.756	KLF11
0.054724	-0.0244757	166.299	ZNF549
0.054684	-0.0341561	206.308	ZNF479
0.0546807	-0.0404657	182.861	ZNF180
0.0546613	-0.00961669	194.709	FIGLA
0.0546437	-0.0304975	141.6	SPDEF
0.0546043	-0.0179893	197.503	GLIS1
0.0545441	-0.0437501	177.028	HMX1
0.0545318	0.0157233	229.935	IRX4
0.0545129	-0.017602	214.649	ZNF85
0.0544487	-0.0357729	185.773	PRDM9
0.0544353	-0.0358593	161.022	TFAP2E
0.0544078	-0.0336803	197.432	GLIS2
0.0543863	-0.0158403	180.347	ZNF16
0.0543513	-0.0426981	185.517	ZNF30
0.054262	-0.0298295	172.117	ZNF76
0.0542523	-0.0309981	156.827	ZNF302
0.0542071	-0.00332154	200.696	HOXA6
0.0541775	-0.00278391	202.38	HMX2
0.0541612	-0.017509	204.761	ZNF768
0.0541569	-0.0200084	198.359	ZNF81
0.0541282	-0.0147377	228.951	E2F2
0.0540237	-0.0300012	202.497	GLI2
0.0539755	-0.0272957	200.724	MYNN
0.05394	-0.0364304	176.275	ZNF341
0.0539199	0.00755604	191.69	ZSCAN16
0.0538355	-0.0257305	186.041	ZNF682
0.0537983	-0.0393222	178.857	THRA
0.0537925	0.0118946	208.025	RARG
0.0537164	-0.00995866	191.114	ZNF554
0.0536969	-0.0347276	192.35	ZNF322
0.0535895	0.00153932	197.293	FOXD3
0.0535873	-0.0282294	170.5	ZNF563
0.0534941	-0.0263151	203.326	ZBTB26
0.0534394	-0.0331068	177.484	ZNF566
0.0534044	-0.0396513	177.301	ZNF267
0.0534026	-0.0202182	192.932	ZNF780A
0.0533482	-0.0397602	174.595	ZNF141
0.0533416	-0.0129563	207.188	HNF4A
0.053264	-0.0322871	134.921	MNT
0.0532551	-0.0532032	170.908	MYC
0.0531821	-0.0309388	207.309	ZFP41
0.0531564	-0.0240856	205.57	NR1I2
0.0531464	-0.0167612	191.735	RORB
0.0530875	-0.0344794	170.277	ZNF23
0.0529641	-0.0257173	182.041	ZNF776
0.0529455	-0.0347439	178.94	SPZ1
0.0529078	-0.0109266	208.299	SNAI2
0.0528942	-0.0131117	173.755	NFATC1
0.0528243	-0.00177332	181.614	ZFP69B
0.0528076	-0.0276974	180.514	ZNF333
0.0528007	-0.0237008	184.818	ZNF189
0.0527953	-0.0350122	190.202	ZNF571
0.0527709	-0.000973236	116.384	RFX2
0.0527632	-0.0458267	176.065	ZNF704
0.0527468	-0.0535325	186.015	ZBTB37
0.0527294	-0.0462648	170.218	TCFL5
0.0527236	-0.0341878	182.508	ZNF264
0.0526307	-0.00294047	180.477	ISL1
0.0526065	-0.0318932	204.006	ZNF513
0.0525984	0.0357061	179.923	TBP
0.052586	-0.0128715	223.922	TOPORS
0.0525619	0.0063259	131.824	IRF8
0.0524507	-0.00871346	197.343	IKZF2
0.0523983	-0.00726274	182.721	NKX26
0.0523626	-0.00490014	126.391	IRF2
0.0523624	0.000722049	184.604	ZFP90
0.0522328	-0.025776	181.567	ZNF250
0.0522166	-0.00618727	161.546	NKX31
0.0520248	-0.0441505	233.892	NFAT5
0.0519795	-0.0368888	165.077	HES1
0.0519704	-0.0464183	174.183	ZNF587
0.0519558	-0.012359	206.845	ESR1
0.051899	-0.018031	186.755	RXRA
0.0518626	-0.0240993	180.519	ZNF562
0.0516873	-0.0353218	183.065	ZNF100
0.0516781	-0.0338612	185.907	ZNF548
0.0515138	-0.0296578	180.125	ZNF619
0.051475	-0.0424455	179.186	ZNF529
0.0514588	-0.0110549	167.663	UBP1
0.0514415	-0.00659119	186.622	ZNF561
0.0514184	-0.0284034	215.445	VDR
0.0513617	-0.0366939	166.657	HSF5
0.0513435	-0.00644474	190.861	TBX3
0.0512952	-0.0447891	179.249	ZNF846
0.0512921	-0.02131	221.425	GLI1
0.0511994	-0.00596534	206.35	TEAD1
0.0511099	-0.0392388	137.465	RFX8
0.0511035	0.000913677	215.224	ZNF443
0.0510729	-0.0382303	184.751	ZNF519
0.0510241	0.00329054	214.308	NR2E1
0.0509279	-0.037056	162.641	E2F4
0.0504679	-0.00305015	188.349	ZNF680
0.050432	-0.0446043	177.67	ZNF501
0.0503788	-0.0117224	216.954	LIN54
0.0503728	-0.0195564	179.197	ZNF154
0.0503222	0.00158653	200.864	ESRRA
0.0502011	-0.0363437	197.533	ZNF616
0.0501891	-0.030739	175.392	ZNF444
0.0501706	-0.0224094	184.122	ZNF324
0.0501377	0.00777552	186.704	STAT4
0.050019	-0.0194249	199.7	GLIS3
0.0499828	-0.0106701	175.847	SMAD9
0.0499606	-0.0387344	178.859	ZNF383
0.0498961	-0.0475644	147.387	LIN28A
0.0498945	-0.0197251	216.568	POU4F2
0.0498824	-0.0390409	183.754	ZNF311
0.0498453	-0.0174923	242.466	AR
0.0497513	-0.0200279	174.167	ZNF37A
0.0497371	-0.0304646	177.973	ZNF594
0.0497335	-0.0361478	160.17	ZNF552
0.0497006	-0.032201	187.47	ZNF675
0.0496531	-0.0155252	176.956	ZNF771
0.0496477	-0.0298954	160.99	YY2
0.0495652	-0.0360441	171.567	ZNF213
0.0495475	-0.0306722	207.748	GLI3
0.0494875	-0.011705	224.819	ZNF181
0.0494854	-0.0397145	194.534	ZIC5
0.0493481	-0.0228258	201.949	NR1H3
0.0493106	-0.0280041	169.467	ZNF202
0.0492869	-0.000925758	185.08	ZNF222
0.0492723	-0.0352968	217.662	ZNF101
0.0492554	-0.0275979	179.968	EBF4
0.0492554	-0.0275979	179.968	EBF2
0.0492554	-0.0275979	179.968	EBF3
0.0492339	-0.00606514	190.101	ZNF490
0.0491477	0.00598122	208.264	ZNF75D
0.0491203	-0.0313343	103.074	NFYB
0.0490419	-0.0295339	198.222	ZNF596
0.0489357	-0.0658246	186.634	RHOXF1
0.0489117	-0.0245088	181.01	PRDM4
0.0488689	-0.0270436	170.32	TCF12
0.0488353	-0.0173388	157.872	FOXD4L3
0.0488353	-0.0173388	157.872	FOXJ1
0.0488353	-0.0173388	157.872	FOXD4L4
0.0488353	-0.0173388	157.872	FOXD4
0.0488353	-0.0173388	157.872	FOXD4L6
0.0488353	-0.0173388	157.872	FOXD4L1
0.0488353	-0.0173388	157.872	FOXD4L5
0.0488013	-0.0306535	172.807	ZNF69
0.0487839	-0.0447078	134.342	NRF1
0.0487797	-0.0382113	195.512	OSR2
0.048757	-0.00795758	180.843	ZNF789
0.0487458	-0.0190419	183.563	ZNF782
0.0485904	-0.0358587	180.152	ZNF439
0.0484212	-0.0401388	185.52	ZIM2
0.0484111	-0.0206394	222.966	RARA
0.0482736	-0.052408	170.82	ZNF2
0.0482713	-0.0337388	174.791	E2F6
0.0482669	-0.0461015	182.71	DNMT1
0.0482491	-0.0372852	167.773	E2F7
0.0482373	-0.0305437	186	HIC2
0.0482326	-0.0264403	170.907	TFAP2A
0.048192	-0.043845	207.825	TBX20
0.0481911	-0.00123102	139.234	IRF9
0.0481878	-0.0257903	212.696	SNAI1
0.0481034	-0.0336083	181.821	ZNF662
0.0481004	-0.0412624	120.891	ELF4
0.0479699	-0.0253296	197.981	ZNF786
0.0478619	-5.4465e-05	236.518	MEF2B
0.0478028	-0.0543818	180.683	ZNF783
0.0477537	-0.0098539	159.444	FOXI3
0.0477537	-0.0098539	159.444	FOXO4
0.0477537	-0.0098539	159.444	FOXL1
0.0477537	-0.0098539	159.444	FOXI2
0.0476998	-0.0122026	221.016	NR3C1
0.0476798	-0.0353899	198.788	EBF1
0.0476654	-0.0185129	237.896	ONECUT3
0.0476278	-0.0367299	187.064	ZNF816
0.0476125	-0.0290178	203.555	ZNF506
0.0476006	-0.0390416	182.978	ZSCAN30
0.0475939	-0.00794962	198.685	ZNF423
0.0475718	-0.0174718	122.24	RFX3
0.0474492	-0.0329172	144.701	CREB3L4
0.0473833	-0.0328322	202.295	FOXH1
0.047367	-0.0167207	187.721	TFAP2B
0.047331	-0.0181899	155.625	ZNF134
0.0473071	0.000374983	221.104	RARB
0.0471089	-0.0312798	170.991	ZIC1
0.0471015	-0.0478877	207.656	ZNF300
0.0470618	-0.0227432	203.001	ZNF565
0.0470521	-0.0713268	106.214	CREBL2
0.047017	-0.0177542	227.646	MTF1
0.0470159	-0.0194136	188.945	SREBF2
0.0468818	-0.0248167	217.795	ZNF805
0.0468108	-0.0525434	170.96	ZFP57
0.0467957	-0.0246804	194.275	PPARA
0.0467773	-0.0416441	186.957	MTF2
0.0467454	-0.0449529	193.281	ZBTB7C
0.0466602	-0.030543	180.61	ZNF774
0.0466374	-0.038137	176.174	HOXC10
0.0465582	-0.0819308	181.488	ZBTB32
0.0465426	-0.0191587	177.723	ZNF157
0.0465113	-0.0472597	154.82	RUNX2
0.0465071	-0.0402671	179.49	ZNF610
0.0465024	0.00552992	227.644	POU6F1
0.0464995	-0.0519987	181.745	ZNF460
0.0464811	0.00688085	195.949	SOX8
0.0463157	-0.0499645	187.417	ZNF674
0.046286	-0.0438552	157.335	MXI1
0.0462656	-0.0130774	185.669	LYL1
0.0461812	-0.0275564	195.867	ZNF121
0.0461437	-0.0309109	164.743	ZNF177
0.0460997	-0.037141	191.785	ZNF486
0.0460297	-0.0169952	174.794	ZNF778
0.0459577	-0.0385776	189.733	YY1
0.0459123	-0.0296555	202.467	TFAP2C
0.0459044	-0.0285142	186.822	NHLH2
0.0458696	-0.0428304	156.517	AHR
0.0456715	-0.0175541	201.599	LEF1
0.045665	-0.0367648	197.587	AC1386961
0.0456128	-0.00701362	182.802	ZNF787
0.045582	-0.0345123	186.918	ZNF415
0.0455809	-0.0431956	173.381	ZNF530
0.045568	-0.0503063	154.568	DMRTB1
0.0454126	-0.0111827	156.561	FOXP1
0.0453573	-0.0237871	205.018	TCF7
0.045284	-0.0410937	161.274	PAX9
0.0452801	-0.0332745	197.357	ZNF749
0.0452394	0.00835332	217.203	ZNF799
0.0452305	-0.0334366	131.028	MLX
0.0451639	-0.0526793	179.379	ZNF611
0.0451011	-0.0399082	140.91	NR2C2
0.0450865	-0.00975086	211.291	MEIS1
0.0450438	-0.0181783	191.703	ZNF337
0.0450429	-0.0161806	186.305	ZNF695
0.0450029	-0.0177491	195.721	TCF7L1
0.0450028	-0.0371333	177.34	ZBTB12
0.0449904	0.00719347	185.894	FOXM1
0.044972	-0.0158843	207.511	RREB1
0.0449425	0.015993	215.007	IRX6
0.0447622	-0.0607958	173.344	ZNF417
0.044762	-0.0453557	111.386	ATF3
0.0446532	-0.0305007	133.202	ETV2
0.0445775	-0.0358108	169.266	ZNF143
0.0445754	-0.028374	184.802	ZBTB6
0.0445673	-0.0445562	188.045	ZNF28
0.044552	-0.030895	176.822	ZNF398
0.0445419	-0.0223387	196.784	ZNF18
0.0444918	-0.00594065	198.68	ESRRB
0.044451	-0.0226201	195.145	ZNF419
0.0444431	-0.016297	183.43	ZNF274
0.0444149	-0.0727504	202.371	HOXA4
0.0443481	-0.0134091	208.878	ZNF282
0.0443116	0.0228222	181.609	BARX1
0.0442617	-0.0326759	175.758	XPA
0.0441562	-0.0431472	173.709	ZBTB17
0.0441289	-0.00861996	192.121	NR1H4
0.044069	-0.042611	186.927	HOXD9
0.0439548	-0.0316725	175.822	RFX6
0.0438646	-0.0309933	141.739	GMEB1
0.0438428	-0.0316907	207.993	ZEB2
0.0436732	-0.0122711	192.621	STAT6
0.0435096	-0.0277201	192.82	ZBTB43
0.0435	0.000128121	190.514	FOXS1
0.0434581	-0.0189596	198.639	ZNF442
0.0434579	-0.0267889	218.127	ZNF524
0.0434108	-0.00808269	171.994	STAT3
0.0432676	-0.0364152	182.169	MZF1
0.0432648	-0.0183304	153.968	IRF7
0.0432572	-0.0133907	212.679	MESP1
0.0432195	0.017211	165.1	ZSCAN9
0.0432098	-0.0317304	182.84	ZNF45
0.0432088	-0.0169706	180.919	NR5A1
0.043206	-0.0335088	119.732	BHLHE41
0.0430748	-0.0434134	178.304	ZNF467
0.0429659	-0.0199893	200.319	ZIK1
0.0429444	-0.0561871	180.364	GLI4
0.0428911	-0.0369147	174.817	ZNF791
0.0428721	-0.0382302	184.541	NHLH1
0.0428538	-0.0499736	179.926	TFDP3
0.0428538	-0.0499736	179.926	TFDP2
0.0428538	-0.0499736	179.926	TFDP1
0.0428145	-0.0339199	176.686	ZNF132
0.0427964	-0.0314937	185.85	ZNF671
0.042787	0.000710896	236.016	NR4A1
0.0427603	-0.029048	188.212	ZFP14
0.0427323	-0.0562658	189.191	ZFP64
0.042667	-0.0351642	188.195	ZNF93
0.042631	0.00115674	210.43	ZNF33B
0.0425713	-0.02886	200.006	ZNF527
0.0425646	-0.0464521	187.004	ZNF534
0.0425395	-0.0256259	197.448	YBX1
0.0425395	-0.0256259	197.448	YBX2
0.0425395	-0.0256259	197.448	YBX3
0.0425344	-0.0413267	185.457	HKR1
0.042444	-0.00918341	227.645	ZNF74
0.0423599	-0.0443891	109.43	USF2
0.0423411	-0.0126132	178.941	ZNF350
0.0423392	-0.0364365	204.958	THRB
0.0423305	-0.0376163	129.323	ARNTL
0.0422426	-0.0129832	199.983	NR4A2
0.0421474	-0.0309556	193.252	HAND2
0.0421395	-0.0523159	160.129	MXD1
0.0420934	-0.00785325	142.615	HES5
0.0418	0.0166547	192.273	IRX5
0.0417253	-0.0300057	211.441	FOXC1
0.0417134	-0.0427677	122.343	BHLHE40
0.0416008	-0.0136606	204.201	FOXI1
0.0415895	-0.0150171	198.218	TCF4
0.041452	-0.0506836	106.497	TFE3
0.0414401	-0.0285025	183.905	NFKB1
0.0414309	-0.0295918	131.872	NFIL3
0.0413186	-0.0295413	221.09	HOMEZ
0.0413149	-0.0433336	172.459	MBD2
0.0413074	-0.0261767	169.257	DDIT3
0.0412143	-0.0165946	218.186	NFKB2
0.0411766	-0.0520471	181.636	DMBX1
0.0410925	-0.00404809	192.069	ZNF7
0.0410532	-0.019929	198.35	ZNF90
0.0409391	-0.0422509	126.093	ARNT2
0.0409335	-0.0430729	182.967	ZNF582
0.0408152	-0.0317642	188.916	ZNF33A
0.0407111	-0.0505813	150.851	CTCFL
0.0406517	-0.023223	160.784	PRDM14
0.0404576	-0.00921924	198.623	MGA
0.0404353	-0.0340308	193.817	ZEB1
0.0404218	-0.0733616	217.536	ZNF32
0.0403332	-0.0406264	181.787	RBAK
0.0403217	-0.00351196	213.681	NR4A3
0.040295	-0.0209073	184.927	ZKSCAN5
0.040254	-0.0294043	184.778	ZNF34
0.0402357	-0.0260892	193.432	RBPJL
0.0401141	0.0324922	205.975	IRX2
0.0401008	-0.0496738	227.411	DUX4
0.0400063	-0.0512859	189.959	ZNF320
0.0398425	-0.0192303	157.515	FOXK2
0.0398294	-0.0150845	163.161	FOXP4
0.0398281	-0.0258398	200.345	ZNF605
0.0397635	-0.00207172	208.944	SIX6
0.0397564	-0.0488553	142.357	CTCF
0.0396384	-0.043889	180.656	ZNF691
0.0395953	-0.0362134	212.04	TEAD3
0.0395569	-0.0467373	147.513	EHF
0.0395395	-0.0290222	193.867	CXXC1
0.039453	-0.0202692	188.589	NR1D2
0.0392693	0.00676388	211.198	LCORL
0.0392496	-0.0461688	193.81	ZNF200
0.0392318	-0.0316584	136.122	ETV6
0.039198	-0.0246311	181.816	ZNF621
0.039076	-0.047985	167.169	CDX4
0.0390123	0.0246956	170.13	CLOCK
0.0389854	-0.00445904	241.201	FOXJ2
0.0389134	-0.0194051	211.124	SNAI3
0.0388103	-0.042025	183.925	ZNF484
0.0387471	-0.0471373	173.029	RUNX3
0.0386521	-0.0128504	157.605	IRF5
0.0386116	-0.032341	158.45	RFX5
0.0385701	-0.05002	193.181	ZSCAN31
0.0385584	-0.0112593	194.109	HNF4G
0.0384964	-0.0285999	191.695	FEZF2
0.0383491	-0.0531866	167.843	HES7
0.0383013	-0.016608	152.669	FOXP2
0.0382313	-0.0266223	140.677	MAFF
0.0380538	-0.0236657	182.623	FOXN2
0.0379395	-0.0459567	108.681	MITF
0.0378756	-0.035596	139.248	HES2
0.0378002	-0.0598031	185.208	NFATC4
0.0377894	-0.041696	183.122	ZNF260
0.0377194	-0.0233986	188.166	E2F3
0.0375461	-0.0581258	182.391	EPAS1
0.0375279	-0.0164622	187.889	ZNF8
0.0374928	-0.025506	181.078	ASCL2
0.0373611	-0.047171	180.07	ZNF263
0.0371346	-0.0244081	176.973	FERD3L
0.0367011	-0.0449075	180.912	PAX5
0.0367005	-0.0196797	215.769	ZNF224
0.0366932	-0.0246548	219.71	ZNF212
0.0366508	-0.038887	175.709	ZNF707
0.0365428	-0.0138212	187.842	STAT5B
0.0364885	-0.0698492	218.534	ZBTB1
0.0363962	-0.0389866	227.517	BPTF
0.03625	-0.0306005	192.017	ZNF197
0.036017	-0.0149104	172.941	FOXN3
0.0360126	-0.00984756	190.495	FOXA2
0.035944	-0.0146991	204.508	EOMES
0.0357854	-0.0179526	237.423	ZNF736
0.0357823	-0.0328518	185.962	ASCL1
0.0356874	-0.0507135	215.355	ETV7
0.0355121	-0.0223043	218.868	ZBTB3
0.0354578	-0.00758518	168.154	ZNF766
0.0352879	-0.0714128	178.142	HINFP
0.0351754	-0.0597141	111.377	MLXIPL
0.0349505	0.0320569	196.738	ZNF627
0.0349417	-0.0475788	190.819	PLAG1
0.0348709	-0.067915	121.993	ZBTB2
0.0348564	-0.0286984	181.405	SOX13
0.0347174	-0.00170611	227.008	SOX6
0.0346192	-0.0731342	179.121	ZBTB44
0.0345554	-0.0364787	156.706	THAP11
0.0345468	-0.0540959	190.72	ZNF555
0.0345243	-0.0834263	111.165	JRKL
0.0345243	-0.0834263	111.165	TIGD2
0.034415	-0.0184764	193.953	FOXJ3
0.0342714	-0.062362	160.728	HES4
0.0342216	-0.0559855	167.007	TLX3
0.0342216	-0.0559855	167.007	TLX1
0.0341929	-0.0467028	165.465	ZFP42
0.0340686	-0.0426602	191.574	ZNF793
0.0339995	-0.0463921	232.907	FOXF1
0.0339718	-0.0245777	200.658	DMRTC2
0.03393	-0.0457629	217.977	ST18
0.03393	-0.0457629	217.977	MYT1L
0.0339171	-0.0255122	219.306	FOXQ1
0.0339108	-0.0481737	115.344	USF1
0.0338626	-0.0322281	191.897	ZNF124
0.0338519	-0.0254951	197.502	PHOX2B
0.0337317	-0.0307623	197.058	ZNF41
0.0336698	-0.00996408	195.409	POU1F1
0.033593	-0.0218368	178.304	FOXO3
0.033593	-0.0218368	178.304	FOXD1
0.0335914	-0.0307716	167.782	NFE2L1
0.033538	-0.0526885	207.96	SOX2
0.0334519	-0.031261	112.63	NFE2
0.0332733	-0.0187897	231.54	FOXE1
0.0332717	-0.0530146	109.335	TFEB
0.0330657	-0.00994551	159.578	ZNF71
0.0329669	0.00348457	180.488	SRF
0.03295	-0.0404221	187.004	ZNF480
0.032936	-0.0310159	159.521	ZNF223
0.0327925	-0.033122	141.507	MAFK
0.0327359	-0.0496214	202.712	NKX23
0.0325869	-0.0531574	189.408	ZNF483
0.0324513	-0.0637453	109.828	TFEC
0.0324444	-0.0441809	197.866	RORA
0.032336	-0.0242428	206.733	ZNF730
0.032099	-0.0535284	225.497	SOX9
0.032099	-0.0535284	225.497	SOX11
0.0320648	-0.0197534	225.157	TCF3
0.0318573	-0.0314218	206.572	MEF2C
0.0318473	-0.0187625	181.608	STAT5A
0.0318226	-0.0448624	214.012	ZNF785
0.0315848	-0.0367476	217.587	ZNF496
0.0313712	-0.014753	221.97	POU4F3
0.0312709	-0.040068	230.459	ZNF384
0.0310284	-0.0264177	148.27	HEYL
0.0309243	-0.106559	209.65	ETV3
0.0308128	-0.0358398	118.962	MAFB
0.0306718	-0.0283906	192.607	FOXO1
0.0304199	-0.0400015	197.235	ZNF19
0.0303763	-0.0377073	169.594	PRDM1
0.0303334	-0.0220583	203.333	IKZF1
0.0302615	-0.027512	182.151	HOXC5
0.0301262	-0.0554095	178.337	ZNF880
0.030106	-0.0456367	150.02	HEY2
0.030095	-0.0273723	209.762	MEF2D
0.0298637	-0.0450069	182.533	ETS2
0.0295966	-0.00443508	213.133	PROP1
0.0293868	-0.0279009	214.521	SOX5
0.0291055	-0.0169971	205.611	ZNF620
0.0288802	-0.0514648	199.139	NR1D1
0.0288066	-0.0311598	189.509	NR5A2
0.0287619	-0.042498	153.17	SIX5
0.028744	-0.0550738	216.633	ZNF790
0.0285197	-0.0266045	197.029	HMX3
0.0284225	-0.0162435	190.849	HOXC4
0.0281866	-0.0530736	145.387	HEY1
0.0278525	-0.0182903	185.764	STAT1
0.0277587	-0.00820629	196.165	TWIST2
0.0276464	-0.0391473	255.829	FOXR2
0.027568	-0.0545702	181.674	NKX32
0.0274511	-0.044232	194.068	NKX11
0.02718	-0.0413409	155.343	CREB3L1
0.0271169	-0.0257411	212.387	TBX6
0.0269665	-0.0515788	183.686	ZNF410
0.026956	-0.0437503	188.556	BCL6B
0.026935	-0.0272656	205.364	ZNF764
0.0268796	-0.0342037	162.633	ZFP3
0.0267449	-0.031197	166.401	HLF
0.0264968	-0.0311878	204.303	TBX18
0.0264114	-0.0103126	207.263	BORCS8MEF2B
0.0263744	-0.0124015	198.904	ZNF615
0.0261039	-0.0640769	137.422	ELF5
0.0259857	-0.0366696	139.18	JDP2
0.0259301	-0.0164824	233.662	ZNF25
0.0258937	-0.000809809	158.779	REL
0.0258044	-0.0380636	145.115	MAFG
0.025804	-0.0171947	200.39	ZNF525
0.0254788	-0.0397633	207.789	ZNF823
0.0253534	-0.0454634	213.537	FOXA3
0.0252408	-0.056934	205.868	ZKSCAN1
0.0249015	-0.0461513	143.336	DBP
0.0248221	-0.0635661	189.674	ARID5B
0.0246324	-0.0244281	223.076	TBX22
0.0246324	-0.0244281	223.076	TBX15
0.0244486	-0.0231335	200.546	BBX
0.0243916	-0.025342	133.282	IRF4
0.0242708	-0.0463463	213.548	ZKSCAN2
0.0240336	-0.0444032	208.943	AIRE
0.0239014	-0.0449495	197.879	POU3F1
0.0238474	0.0188237	216.791	CDC5L
0.0236547	-0.0280746	223.291	TBX4
0.0236547	-0.0280746	223.291	TBX5
0.0235626	-0.0525836	220.227	ZNF296
0.0234171	-0.0468571	153.233	RFX7
0.0233606	-0.0302118	208.816	NFATC2
0.0232453	-0.0241113	150.406	NFE2L2
0.0231703	-0.0559926	199.603	BCL6
0.0230842	0.0628828	261.566	HOXC13
0.0228065	-0.0435717	202.314	SOX17
0.0223245	-0.0470771	250.202	ZNF354A
0.0223067	-0.0208246	191.211	FOXA1
0.0222226	-0.0620203	189.824	ZNF432
0.0220623	-0.0439269	196.035	CEBPG
0.0218295	-0.0209147	194.06	ZSCAN5C
0.0213583	-0.0318036	163.62	BHLHE23
0.0210237	-0.0696198	214.453	SOX15
0.0209842	-0.0204045	220.84	ZNF284
0.0208578	-0.0422789	223.804	NKX61
0.0199214	-0.0548002	197.217	BARHL2
0.0199032	-0.0600731	190.503	ZNF382
0.0196668	-0.0574085	225.045	MYPOP
0.0194401	-0.0337869	162.724	HMBOX1
0.0193444	-0.0540585	212.724	RAX2
0.0193444	-0.0540585	212.724	SHOX2
0.0193444	-0.0540585	212.724	PRRX2
0.0192953	-0.0856263	225.13	ZBTB7B
0.0191971	-0.0735549	201.243	PHF1
0.0190405	-0.0641058	200.682	ZNF821
0.0189288	-0.0397355	204.287	POU3F2
0.0188957	-0.0340576	205.332	ZNF677
0.0188484	-0.0250281	203.547	NFATC3
0.0185822	-0.0642876	276.207	NR3C2
0.0180874	-0.0807395	170.436	ZBTB14
0.0175643	-0.059	220.728	HMGA2
0.0175643	-0.059	220.728	HMGA1
0.017199	-0.0612775	226.861	ZNF334
0.0169908	-0.0404597	165.182	CREB3L2
0.0169835	-0.0584619	242.223	TBPL2
0.0169654	-0.0355695	205	HOXD13
0.0169375	-0.0515517	224.292	ALX1
0.0167531	-0.00960495	238.375	GRHL1
0.016295	-0.0652509	240.811	ZNF248
0.0161921	-0.0441643	193.122	POGK
0.0161155	-0.0539215	243.24	GFI1B
0.0160352	-0.0694773	201.011	SOX30
0.0158031	-0.0309588	189.341	ZNF584
0.0155258	-0.0776677	225.947	DBX1
0.0150079	-0.0477452	233.659	DLX4
0.0150079	-0.0477452	233.659	DLX1
0.0149926	-0.0111097	251.37	SOX7
0.0147167	-0.0466036	185.501	FOXK1
0.0144313	-0.0511086	203.998	POU2F2
0.0142938	-0.0396006	216.689	BARX2
0.01428	-0.0797198	262.302	ZBTB20
0.0142703	-0.0598878	201.274	NPAS2
0.0140693	-0.0525761	217.484	ZNF613
0.0137707	-0.0757117	183.206	BCL11A
0.0137492	-0.0534931	169.763	SOX14
0.013586	-0.0568606	146.062	MLXIP
0.0132222	-0.0310757	136.338	FOS
0.0131881	-0.0455035	145.867	ZNF385D
0.0131325	-0.00990068	230.744	DMRT2
0.0130353	-0.0427413	199.185	POU2F1
0.0130272	-0.0363024	238.71	ZZZ3
0.0129762	-0.0358383	203.679	ZIM3
0.0127355	-0.0367509	199.76	FOXB2
0.0124012	-0.0494923	184.191	ZNF184
0.012329	-0.0353719	147.401	NFE2L3
0.0119047	-0.0580687	205.572	SOX4
0.0116565	-0.056152	203.606	GRHL2
0.0115579	-0.0353259	207.883	POU5F1
0.0114081	-0.0503491	197.118	ZNF84
0.0113035	-0.0520527	214.387	NR1H2
0.0111663	-0.0527841	212.497	STAT2
0.0108153	-0.0660689	194.666	ZNF280A
0.0101006	-0.0353151	226.718	TEF
0.010068	-0.0690116	240.959	HMG20A
0.010068	-0.0690116	240.959	HMG20B
0.00991128	-0.042987	222.968	ARID3A
0.00975723	-0.0493194	181.043	HOXB4
0.00975723	-0.0493194	181.043	HOXD4
0.00912333	-0.0665025	215.398	ZBTB7A
0.00841397	-0.0577376	220.468	ZNF716
0.00839105	-0.0384684	175.206	TCF7L2
0.00819571	-0.0451471	131.952	BACH1
0.00810632	-0.0336111	228.95	GFI1
0.0078828	-0.0649785	164.588	ELF3
0.00777763	-0.0673789	227.463	LBX1
0.00762968	-0.058123	221.466	ZNF79
0.00735009	-0.046387	218.29	ZNF35
0.00720648	-0.0817404	201.889	CPEB1
0.00714915	-0.0585207	213.889	MEF2A
0.00712282	-0.054174	221.046	ZNF492
0.0069759	-0.101515	247.146	HOXC6
0.00686396	-0.0290113	247.235	FOXB1
0.00681794	-0.0484839	218.321	ARID3B
0.00680174	-0.052916	183.775	ZNF418
0.00642143	-0.0533802	176.394	MESP2
0.00598005	-0.0639479	206.254	PBX4
0.00591542	-0.0527777	230.787	ZNF649
0.00587701	-0.0497096	225.209	ARID3C
0.00573272	-0.0730681	170.137	ZNF205
0.00551294	-0.0528557	219.005	ZNF22
0.00533498	-0.0609347	222.082	ZNF570
0.00531077	-0.0408371	179.124	RUNX1
0.00530784	-0.0460967	144.279	FOSL2
0.00523406	-0.0531635	196.339	ZNF485
0.0052256	-0.0622869	182.684	NR6A1
0.00496145	-0.116331	246.097	LHX5
0.00473885	-0.0416681	225.135	POU3F3
0.004658	-0.0595784	218.637	ZNF713
0.0044264	-0.0631454	215.621	IRF1
0.00423798	-0.0567796	218.85	ZNF136
0.00403097	-0.0883852	198.608	ZNF655
0.00389944	-0.057321	234.071	ARID5A
0.00346355	-0.0416033	212.439	RELA
0.00341136	-0.0993253	217.104	LHX6
0.0033776	-0.0601661	194.976	POU2F3
0.00311076	-0.0634154	217.957	ZNF182
0.00309863	-0.056259	180.851	HNF1B
0.00250489	-0.0730515	176.079	ZNF276
0.0023783	-0.118229	205.82	PAX4
0.00235159	-0.0353209	252.05	HOXD8
0.00235159	-0.0353209	252.05	HOXB8
0.00209172	-0.0621598	217.416	HLX
0.00165277	-0.0998554	219.85	SOHLH2
0.00144847	-0.0656755	224.044	ZNF567
0.00125094	-0.0711969	191.18	FOXN1
0.00125094	-0.0711969	191.18	FOXN4
0.00113507	-0.064055	220.241	ZNF98
0.00102387	-0.0729485	228.898	ZNF287
0.000975305	-0.0522471	202.714	MSX2
0.000760616	-0.0764557	227.111	ZNF235
0.00050091	-0.0703068	208.101	DMRT3
0.000478415	-0.0306671	232.297	HOXA7
-2.37898e-05	-0.0478256	220.618	ZSCAN1
-3.38168e-05	-0.0503812	143.108	JUN
-5.17731e-05	-0.0496956	221.152	ZSCAN4
-0.000170879	-0.089	190.261	BCL11B
-0.00048361	-0.06144	242.976	DLX2
-0.000529491	-0.0670127	217.069	HOXC9
-0.00077766	-0.0676474	222.684	ZFP28
-0.000881951	-0.0457501	135.748	BACH2
-0.00121258	-0.0507566	139.694	JUND
-0.00122444	-0.0649174	195.693	SOX3
-0.00172326	-0.0696621	224.119	PRDM6
-0.00181623	-0.0291642	207.61	ZNF705G
-0.00195765	-0.069224	205.394	SEBOX
-0.00211991	-0.0624205	222.901	CEBPD
-0.00279248	-0.0371151	201.033	NOBOX
-0.00304377	-0.0789552	223.976	ZNF487
-0.00318941	-0.0453264	195.789	UNCX
-0.00318941	-0.0453264	195.789	PRRX1
-0.00337385	-0.0676838	189.578	HOXA13
-0.00356487	-0.0557865	233.906	DBX2
-0.00399494	-0.0797081	231.616	SOX21
-0.00435181	-0.0695607	212.437	ZNF133
-0.00435753	-0.0696158	218.652	CEBPE
-0.00441794	-0.0539077	140.241	JUNB
-0.00443821	-0.0780923	170.836	ZNF433
-0.00483034	-0.0714821	211.338	HOXD10
-0.00533335	-0.0662973	198.84	DMRTA1
-0.00555214	-0.0577968	185.874	FOXO6
-0.00592192	-0.0742962	229.051	ZNF354B
-0.00624724	-0.0618819	236.568	FOXG1
-0.0063154	-0.0566267	234.793	PDX1
-0.0065129	-0.0647373	213.781	ZNF175
-0.00662216	-0.124162	190.626	OVOL1
-0.00671312	-0.0735909	190.567	HOXB13
-0.00699497	-0.0762366	215.962	ZNF540
-0.00722772	-0.119246	256.426	HOXC8
-0.00739862	-0.0831974	244.008	ZNF211
-0.00771738	-0.0791353	181.993	POU3F4
-0.00816883	-0.0772034	183.943	HNF1A
-0.00871834	-0.017809	254.42	IRX3
-0.00891858	-0.0598153	141.748	FOSL1
-0.00891895	-0.071214	209.808	ZNF653
-0.0091951	-0.0783242	226.848	VENTX
-0.00943265	-0.0737594	198.748	DMRTA2
-0.00963587	-0.0780021	214.721	SRY
-0.00967207	-0.0603385	213.247	HOXB6
-0.00995935	-0.0862766	226.194	ZNF225
-0.0104396	-0.0633728	251.086	MSX1
-0.0104396	-0.0633728	251.086	BARHL1
-0.0106487	-0.0982267	216.329	ZNF3
-0.010866	-0.0723895	161.23	NKX63
-0.0111843	-0.0320105	218.563	ZSCAN29
-0.0112344	-0.0825548	139.779	ANHX
-0.0121336	-0.0461939	202.824	POU5F1B
-0.0127113	-0.103962	237.413	ZNF879
-0.0127492	-0.0747525	254.299	DLX5
-0.0127492	-0.0747525	254.299	DLX3
-0.0130481	-0.105763	212.093	ZFHX3
-0.0134099	-0.0815756	227.528	SKOR1
-0.0145687	-0.0889884	210.978	SHOX
-0.0150515	-0.130668	199.808	OVOL2
-0.0162091	-0.0777609	211.941	ZNF146
-0.016235	-0.0616086	205.37	IRF3
-0.0166397	-0.0902261	174.966	CEBPB
-0.0168979	-0.110381	224.877	HOXC12
-0.01732	-0.0866236	235.579	HDX
-0.0181636	-0.0853163	221.193	LMX1A
-0.0187002	-0.0604007	207.623	HESX1
-0.0188614	-0.0750751	213.664	NKX12
-0.0190017	-0.0889205	203.19	DMRT1
-0.0204758	-0.132177	216.082	LHX2
-0.0207902	-0.0812833	154.577	HOXD11
-0.0208824	-0.0884504	233.406	SKOR2
-0.0210209	-0.102643	215.664	GBX1
-0.0221622	-0.102717	204.907	HBP1
-0.0227936	-0.0765613	202.246	POU6F2
-0.0228236	-0.0728286	237.553	FOXP3
-0.0244774	-0.0722957	170.335	SOX10
-0.0245733	-0.0917537	182.905	SPI1
-0.0252194	-0.0715156	264.118	HOXB5
-0.0256686	-0.116242	209.746	TLX2
-0.0264594	-0.10035	232.209	LMX1B
-0.0282077	-0.0565466	257.283	HOXA5
-0.0282077	-0.0565466	257.283	MEOX2
-0.0284165	-0.0812663	242.42	LHX1
-0.0287814	-0.0519863	243.792	IRX1
-0.0302623	-0.0962792	277.087	HOXB7
-0.0303366	-0.142161	151.72	MYBL1
-0.0306078	-0.0976435	230.052	PAX7
-0.0314123	-0.092185	197.921	ZFHX2
-0.0317359	-0.113219	236.74	SOX18
-0.032804	-0.084833	247.508	BSX
-0.032804	-0.084833	247.508	DLX6
-0.0342509	-0.0994751	220.679	GBX2
-0.0356842	-0.120043	217.81	LHX9
-0.0356842	-0.120043	217.81	ISX
-0.0359688	-0.0840675	196.753	LBX2
-0.0364433	-0.101479	185.658	NKX62
-0.0379216	-0.111814	218.052	LHX3
-0.0390066	-0.112045	191.65	CEBPA
-0.0395937	-0.0878931	202.245	EN2
-0.0395937	-0.0878931	202.245	EN1
-0.0395937	-0.0878931	202.245	NOTO
-0.0410378	-0.118894	226.82	ARGFX
-0.045547	-0.116757	226.413	OTP
-0.0521552	-0.144565	217.909	ZNF24
-0.052347	-0.122239	173.042	SPIB
-0.0526394	-0.110604	199.889	HOXB3
-0.0528511	-0.126634	212.749	PHOX2A
-0.0598182	-0.116587	170.216	GSX1
-0.0616713	-0.146314	206.504	SOX1
-0.062902	-0.138118	221.508	VAX2
-0.0676781	-0.11942	205.391	ESX1
-0.0676781	-0.11942	205.391	DRGX
-0.0705027	-0.124656	233.105	MNX1
-0.0714596	-0.162147	251.695	RAX
-0.0714596	-0.162147	251.695	EMX2
-0.0742224	-0.166329	214.864	SPIC

## Sheet: Blymph TF dynamics
cre-lag	rna-lag	distance	TF
0.0291819	-0.00192501	118.725	SPIB
0.0267972	-0.00298311	109.207	ELF2
0.0265341	-0.0180801	151.133	POU3F1
0.0258374	-0.019371	150.736	POU2F3
0.0256314	-0.00520347	104.786	ELF4
0.0230495	-0.0156141	177.804	HOXB9
0.0228697	-0.0120347	115.851	ELF1
0.0225411	-0.0249804	159.46	POU1F1
0.0224134	-0.0255554	142.381	POU3F4
0.0222313	-0.0224904	156.051	POU3F2
0.0218468	-0.00903863	128.579	SPI1
0.0215141	-0.0249445	170.981	WT1
0.021507	-0.0252032	154.897	POU2F1
0.0213652	-0.0156089	117.246	ELF3
0.0211767	-0.0147632	113.865	FEV
0.0207834	-0.0189457	109.54	ERG
0.0203168	-0.0311258	169.654	SOX5
0.0199266	-0.021338	117.693	ELK1
0.0193564	-0.0111693	112.72	ELF5
0.0188335	-0.0193352	112.863	FLI1
0.0187212	-0.0262631	150.849	POU2F2
0.0185026	-0.0143646	100.537	ETV3L
0.0176274	-0.0220977	130.683	ELK3
0.0175561	-0.0189673	109.591	ETV2
0.0172524	-0.0297602	157.149	POU5F1
0.0169777	-0.0220698	103.337	ERF
0.0169706	-0.021524	114.93	ETS1
0.0164511	-0.0191644	103.326	ETV4
0.0163279	-0.0360124	171.052	IRX1
0.0161968	-0.0373553	168.877	HOXA4
0.0155333	-0.0184091	129.922	EHF
0.0143015	-0.0267309	128.988	IRF2
0.0141154	-0.0182402	132.634	ETV6
0.014028	-0.0325034	196.638	KDM2A
0.0140235	-0.0221474	136.844	SPIC
0.0136897	-0.0330581	170.6	ZNF211
0.0134466	-0.0395153	170.321	HOXD4
0.0134181	-0.0355013	168.42	POU3F3
0.0131412	-0.0223784	110.984	GABPA
0.0131136	-0.0211678	106.033	ETV1
0.0129944	-0.0230064	125.119	ETV5
0.01285	-0.0413262	182.38	SOX11
0.01285	-0.0413262	182.38	SOX9
0.0126671	-0.0207149	142.789	ZNF71
0.012348	-0.0190453	121.782	ZNF695
0.0114558	-0.0394062	162.117	ZNF385D
0.0111302	-0.0457397	174.854	SOX6
0.0110681	-0.0245625	117.032	ELK4
0.0109106	-0.0381047	173.663	HOXB4
0.0109059	-0.0350482	174.856	ZBTB44
0.0102886	-0.0275021	144.29	CREB3
0.0100816	-0.0345292	169.648	HOXB5
0.00977735	-0.031182	137.866	IRF4
0.00972386	-0.0298981	138.68	IRF8
0.00968532	-0.0309271	146.41	ATF1
0.00963762	-0.0326554	134.447	IRF9
0.00925826	-0.0437989	183.735	HOXC4
0.00915329	-0.0260514	140.301	SPDEF
0.00871737	-0.0297794	173.269	FOXQ1
0.00871195	-0.0273897	139.304	ATF2
0.00855506	-0.0414831	166.933	KDM2B
0.00848218	-0.0323379	143.768	CREB5
0.00826605	-0.0435729	175.959	HOXD8
0.00810098	-0.039886	184.664	HOXA7
0.00798416	-0.0247906	112.286	CREB1
0.00797519	-0.0344814	185.943	HOXB2
0.00727191	-0.0192504	121.75	CREM
0.00697442	-0.0333018	136.672	BATF3
0.00687748	-0.054046	169.019	ZHX1
0.00671538	-0.0277995	163.509	ZNF655
0.00659077	-0.0397657	142.915	IRF5
0.00656339	-0.0499637	180.295	HOXB7
0.00645689	-0.0416873	184.685	HOXA11
0.00638728	-0.0363349	161.848	PHOX2A
0.00623371	-0.0458507	180.949	HOXA1
0.00623371	-0.0458507	180.949	HOXD1
0.00611963	-0.0348283	177.995	SOX2
0.00610994	-0.0307938	175.708	SOX15
0.00609903	-0.0526772	184.384	IRX3
0.00575425	-0.0387505	168.735	EVX2
0.00575425	-0.0387505	168.735	EVX1
0.00572638	-0.0483015	167.772	DDIT3
0.00571112	-0.0482586	185.833	SOX17
0.00569868	-0.0482898	185.147	HOXB8
0.00549863	-0.0188796	156.883	GMEB2
0.00545029	-0.0301642	171.964	HSF5
0.00540466	-0.041801	172.873	SOX21
0.00510201	-0.0525495	187.596	IRX4
0.0049695	-0.0425502	161.446	VAX2
0.0049695	-0.0425502	161.446	VAX1
0.00483987	-0.0383292	169.094	TP63
0.00478497	-0.0412608	169.732	HOXA5
0.00474838	-0.0446725	205.114	ONECUT3
0.00470856	-0.036086	152.73	ETS2
0.0046826	-0.0397987	170.079	LHX1
0.00467481	-0.0362202	148.034	IRF7
0.00464648	-0.0386347	142.437	CREB3L4
0.00451431	-0.0449594	142.526	ATF4
0.0045071	-0.0463084	173.449	SOX30
0.00445293	-0.0478693	170.288	CXXC4
0.00445293	-0.0478693	170.288	CXXC5
0.00445293	-0.0478693	170.288	TET3
0.00444803	-0.0572813	170.831	SIX4
0.0044407	-0.037566	183.706	DLX5
0.0044407	-0.037566	183.706	DLX1
0.00432496	-0.0370045	178.047	ISL2
0.00430434	-0.0515237	178.686	DMRT3
0.00421768	-0.0447394	183.948	HOXD12
0.00413102	-0.0317884	160.386	ZKSCAN5
0.00408674	-0.0372939	175.119	DLX4
0.0039663	-0.0383634	177.314	DLX6
0.0039502	-0.0300022	170.136	HSF1
0.0039053	-0.0429988	147.601	FOSB
0.00390504	-0.0385209	188.947	DBX2
0.00381918	-0.0431651	185.964	SOX13
0.00365328	-0.0293926	143.356	NR2C2
0.00352541	-0.0372608	170.509	IRF3
0.00349367	-0.0383758	140.578	AC0235093
0.00349367	-0.0383758	140.578	ATF7
0.00331646	-0.0491309	182.634	HOXC11
0.00326327	-0.0334193	185.588	CREBZF
0.00319142	-0.0408648	172.948	TWIST2
0.00310425	-0.0386364	174.051	DLX3
0.00307152	-0.0462162	186.606	NR1I3
0.00294093	-0.0404352	174.489	DLX2
0.00280324	-0.0343119	196.794	ZNF177
0.0027524	-0.043329	189.469	ZNF766
0.00259127	-0.0438903	175.658	ZNF790
0.00252347	-0.0554129	194.057	MEOX2
0.00250682	-0.0417208	188.098	HOXD11
0.00248878	-0.048632	175.999	FOXO6
0.00233881	-0.0412236	169.134	MNX1
0.00232665	-0.0511752	175.268	NFE2L1
0.00225333	-0.0492523	177.068	HOXA2
0.00212622	-0.0401976	155.765	ETV7
0.00209983	-0.0379258	178.027	SOX18
0.00207909	-0.0427643	186.016	YY2
0.00192916	-0.0444245	166.354	ATOH7
0.00186758	-0.0323844	167.115	FOXD3
0.00175408	-0.0413316	169.212	BSX
0.00175314	-0.0361133	172.521	ZNF232
0.00174997	-0.0577354	192.262	LMX1B
0.0017478	-0.0460059	176.156	POU6F1
0.00170857	-0.0472234	180.58	ZNF540
0.0015811	-0.0440091	199.238	E2F2
0.00139589	-0.0443218	124.309	CREB3L2
0.00137229	-0.0439091	201.649	E2F3
0.00130029	-0.0543717	194.104	HOXB6
0.00127754	-0.0409695	180.329	ZNF285
0.00124692	-0.0529481	177.671	MEOX1
0.00112703	-0.0482646	166.503	CENPBD1
0.00110605	-0.0473957	179.697	DMRT2
0.000957497	-0.0475868	192.123	HOXA9
0.000955036	-0.0420523	173.046	FOXA2
0.000717727	-0.0468512	153.112	ATF6
0.000679481	-0.0440351	155.639	REL
0.000629806	-0.0408204	182.274	PROP1
0.000577203	-0.0497525	162.181	FOXJ3
0.000517555	-0.0656779	168.55	TIGD1
0.000384835	-0.0428239	158.844	ZSCAN4
0.0003174	-0.0424151	175.872	FOXA1
0.000234258	-0.0378127	162.299	TEF
0.000232044	-0.0499294	175.614	SOX7
0.000208153	-0.0386981	123.702	RUNX3
0.000135707	-0.0364009	169.349	SOX14
0.000119844	-0.0529071	170.686	DMRT1
4.19492e-05	-0.0456439	147.388	RELA
-7.16229e-05	-0.0522593	186.011	E2F7
-0.000108111	-0.0391879	181.647	HBP1
-0.0002515	-0.0512435	187.826	HOXA10
-0.000303913	-0.0438608	168.588	ZSCAN23
-0.000340438	-0.0251801	168.527	HOXC5
-0.000373797	-0.042014	131.338	MITF
-0.000407146	-0.0518835	181.608	ZNF620
-0.00051125	-0.0499395	203.502	PDX1
-0.000686249	-0.0510748	193.802	ARID3A
-0.000707728	-0.0481033	145.283	XBP1
-0.00071867	-0.0431702	157.722	ZSCAN1
-0.000744868	-0.0449936	168.96	FOXM1
-0.000748521	-0.0429503	172.276	ISL1
-0.000762721	-0.0358935	177.85	ZNF485
-0.000865312	-0.0399998	132.606	CREBL2
-0.000902786	-0.0443903	200.338	HOXD3
-0.000970897	-0.0344742	147.089	ETV3
-0.00105549	-0.0485186	174.183	TFCP2L1
-0.00106481	-0.0477374	184.918	NKX12
-0.00139629	-0.0418632	183.067	SOX4
-0.00141477	-0.0482809	195.429	ARID3C
-0.0014951	-0.0542517	177.442	MTF1
-0.00150428	-0.0590939	192.1	SOX8
-0.00150966	-0.0432085	180.496	ZNF736
-0.00159421	-0.0456667	180.613	FOXH1
-0.00176413	-0.0473356	157.642	DUXA
-0.00185427	-0.0560506	153.618	ATF6B
-0.0018583	-0.0524677	200.412	EMX2
-0.0018642	-0.0434891	187.188	POU5F1B
-0.00188416	-0.0468561	176.746	POU6F2
-0.00188686	-0.0588605	190.419	HOXC8
-0.00191884	-0.0461084	172.316	ZNF280A
-0.00198786	-0.0437013	167.617	ZNF184
-0.00202232	-0.0465791	161.814	FOXP1
-0.00202643	-0.0406791	159.87	PRDM1
-0.00203633	-0.0469197	175.953	SOX10
-0.00206115	-0.042491	158.045	FOXG1
-0.00212205	-0.0452715	158.221	FOXK2
-0.00212602	-0.050769	158.144	FOXD1
-0.00213352	-0.0519675	173.661	GRHL1
-0.00219109	-0.0432694	167.385	ZNF585A
-0.00225181	-0.0491189	199.997	HOMEZ
-0.00239064	-0.0442905	182.534	NANOGP8
-0.00239064	-0.0442905	182.534	NANOG
-0.00249082	-0.0486096	168.927	ZNF276
-0.00251382	-0.0516664	160.12	FOXD4L5
-0.00251382	-0.0516664	160.12	FOXD4L6
-0.00251382	-0.0516664	160.12	FOXD4L3
-0.00251382	-0.0516664	160.12	FOXD4L1
-0.00251382	-0.0516664	160.12	FOXD4
-0.00251382	-0.0516664	160.12	FOXD4L4
-0.00256252	-0.0495493	153.462	NFKB1
-0.00261247	-0.0414242	161.109	CLOCK
-0.00263288	-0.0411762	178.976	ZNF329
-0.00264419	-0.0478675	162.528	DMRTB1
-0.00271906	-0.0561981	175.691	SOX12
-0.00275636	-0.0439592	175.509	BARHL1
-0.00279324	-0.0438558	160.221	TET1
-0.00284	-0.0493068	213.098	BBX
-0.00286726	-0.0437257	160.808	FOXP2
-0.00296664	-0.0452121	165.123	HOXC13
-0.00300243	-0.0436286	169.878	ZBTB2
-0.00300963	-0.0489418	183.379	LIN54
-0.00301097	-0.0404299	195.754	ZNF24
-0.00302926	-0.0424208	158.619	HLF
-0.00304172	-0.0634498	154.867	ZNF26
-0.00305601	-0.0374756	167.729	CEBPB
-0.00312679	-0.0406215	188.331	RBPJ
-0.0031308	-0.0489652	167.601	NR2E1
-0.00313191	-0.0410306	182.034	NKX62
-0.00314456	-0.0485366	182.845	MSX1
-0.00319218	-0.0474776	162.563	IRX2
-0.00322153	-0.0445376	162.366	FOSL1
-0.00325388	-0.0567353	175.165	LHX5
-0.00325388	-0.0567353	175.165	HOXB1
-0.00325551	-0.0472157	173.172	ZKSCAN7
-0.00326529	-0.050797	160.404	ZNF382
-0.00326764	-0.0433017	137.548	RUNX1
-0.00331288	-0.048165	174.645	ZNF782
-0.00331764	-0.0624587	180.158	DMRTA2
-0.00331802	-0.0490077	184.35	ZNF354A
-0.00333043	-0.0580645	196.135	GSX2
-0.00334753	-0.0610804	183.158	DMRTA1
-0.00342211	-0.0410873	154.806	AR
-0.00348441	-0.0505364	192.172	ARGFX
-0.00348574	-0.0449862	183.184	IRF1
-0.00350367	-0.0467982	167.731	OLIG3
-0.00360349	-0.0524443	193.394	DRGX
-0.00367321	-0.0462544	181.262	GBX2
-0.00368129	-0.0495868	191.223	MSX2
-0.00377859	-0.050733	153.538	BHLHE23
-0.00378636	-0.0380013	146.572	KMT2A
-0.0038487	-0.0533133	160.553	FOXJ1
-0.0038487	-0.0533133	160.553	FOXO1
-0.00388344	-0.0447846	163.177	JUND
-0.00392935	-0.0492414	189.775	PHOX2B
-0.0039344	-0.0511468	150.313	RELB
-0.00399894	-0.0426342	171.678	UBP1
-0.00400752	-0.0476044	188.346	SRY
-0.00402068	-0.0592905	193.016	MIXL1
-0.00404397	-0.0555254	182.89	HDX
-0.00407656	-0.0482206	192.876	PAX3
-0.00420594	-0.0512553	167.405	TLX3
-0.00420594	-0.0512553	167.405	TLX1
-0.0043386	-0.0485869	187.972	FOXJ2
-0.00434613	-0.0533758	173.832	DUX4
-0.00436617	-0.0426648	165.435	ZNF561
-0.00439514	-0.0454408	157.418	BHLHE22
-0.00442795	-0.0373681	174.201	ARID5B
-0.00447433	-0.0485643	170.824	ZNF248
-0.00452738	-0.0434205	184.516	ZNF680
-0.00453839	-0.0487581	192.031	ZNF25
-0.00456824	-0.0463127	189.683	HMX2
-0.00462012	-0.048119	152.759	NFIL3
-0.00465004	-0.0507718	188.598	ZNF35
-0.00465709	-0.0393916	178.76	ZNF597
-0.00468806	-0.049254	177.381	EN2
-0.00476352	-0.0393892	145.128	NR3C1
-0.00476515	-0.0428294	181.51	NR4A3
-0.00481503	-0.0549026	147.859	NR3C2
-0.00488062	-0.0513549	171.57	TCF7L1
-0.00490406	-0.0582207	177.396	HMBOX1
-0.00493625	-0.0543615	188.135	RBPJL
-0.00494959	-0.0509999	180.391	ZNF12
-0.00499988	-0.0511919	182.641	FOXI1
-0.00500633	-0.0593578	198.496	HLX
-0.00500651	-0.0456979	173.089	ZBTB43
-0.00509373	-0.0456961	171.228	STAT3
-0.0051306	-0.0576399	195.244	ISX
-0.0051531	-0.0583293	144.869	NAIF1
-0.00516884	-0.0443961	163.073	MYC
-0.00522755	-0.0591766	193.893	LHX4
-0.00536006	-0.0456873	176.33	TP53
-0.00542717	-0.0473886	158.846	TIGD6
-0.00546529	-0.0491627	187.521	IKZF1
-0.00560898	-0.04943	176.062	FEZF1
-0.00563292	-0.0484853	186.295	ZNF133
-0.00568128	-0.0554961	191.649	LHX8
-0.00573056	-0.0521174	176.497	NEUROD1
-0.00573056	-0.0521174	176.497	NEUROD4
-0.00575319	-0.047768	160.597	ZNF440
-0.00577558	-0.0490645	184.845	ZNF350
-0.00580399	-0.0512222	163.81	JRKL
-0.00580399	-0.0512222	163.81	TIGD2
-0.0059684	-0.0402305	197.731	HMX1
-0.00599481	-0.0532838	186.552	FOXD2
-0.00599512	-0.0537489	183.165	DMRTC2
-0.00600245	-0.0531683	178.302	TCF7
-0.00600588	-0.0552119	175.422	T
-0.00600647	-0.0364617	161.538	CEBPE
-0.00602089	-0.054122	153.884	FOXO3
-0.00602824	-0.050631	180.183	CEBPA
-0.00603996	-0.0588591	148.686	ZNF77
-0.00605063	-0.0477139	163.408	ZNF805
-0.00608974	-0.052111	160.719	FOXP4
-0.0060905	-0.05011	181.688	ALX3
-0.00616398	-0.0583346	194.722	ESX1
-0.00618852	-0.0491404	164.312	MEF2B
-0.00631978	-0.053749	171.251	ZNF653
-0.00636129	-0.0489016	182.402	ALX4
-0.00636129	-0.0489016	182.402	VSX1
-0.00637624	-0.0453871	162.885	MESP2
-0.00638533	-0.0583311	198.387	SKOR2
-0.00638917	-0.0441299	178.643	TBP
-0.00640532	-0.0456692	179.068	ZNF442
-0.00643725	-0.046022	171.25	RUNX2
-0.00643986	-0.0464188	160.676	ZNF714
-0.00649597	-0.0486656	173.668	HHEX
-0.00654594	-0.0368171	184.869	TBX19
-0.00659486	-0.0397927	181.271	NR4A2
-0.00667036	-0.0457502	184.148	FOXP3
-0.00668458	-0.040805	154.172	DBP
-0.00669517	-0.0474999	165.143	NEUROD2
-0.00672127	-0.0482085	183.245	ZKSCAN2
-0.0067243	-0.0500544	165.284	FOXF2
-0.00673237	-0.048921	178.953	ZNF75D
-0.0067583	-0.0616453	189.9	HOXC6
-0.00684645	-0.0558555	163.741	BATF
-0.00687395	-0.05758	184.122	NFATC1
-0.00689948	-0.0473933	171.788	ZIM3
-0.00691662	-0.0423761	161.919	MBNL2
-0.00696869	-0.0461576	192.616	TEAD3
-0.00697354	-0.0549173	177.218	FOXN3
-0.00700604	-0.0491002	182.585	ZNF584
-0.00702491	-0.0560472	183.392	NR2E3
-0.00710976	-0.056557	175.088	EMX1
-0.00714457	-0.0786187	194.019	SIX3
-0.00719418	-0.0514457	196.366	ZSCAN26
-0.00721313	-0.0484188	192.535	STAT2
-0.00728371	-0.0556901	198.598	LHX3
-0.0073531	-0.0466914	150.853	FOXI2
-0.0073531	-0.0466914	150.853	FOXI3
-0.0073531	-0.0466914	150.853	FOXO4
-0.0073531	-0.0466914	150.853	FOXL1
-0.00735594	-0.0489431	181.655	ZNF410
-0.00737689	-0.0445007	177.026	ZNF701
-0.00760169	-0.0481281	165.306	JUNB
-0.00761526	-0.056564	189.217	RAX
-0.00763348	-0.0327324	176.042	HSF4
-0.00763611	-0.0527833	182.009	ZBTB26
-0.00763758	-0.0525007	180.401	EN1
-0.00765756	-0.0449484	176.577	YY1
-0.00771174	-0.04702	177.95	BCL6
-0.00772128	-0.045137	162.418	BACH2
-0.00773712	-0.0525584	178.524	VSX2
-0.00776069	-0.0516148	149.178	NFE2
-0.00780442	-0.0497165	185.65	BARHL2
-0.00790727	-0.0529951	173.581	ZNF418
-0.00791141	-0.0454782	169.181	STAT4
-0.0079949	-0.0489365	127.218	ATF3
-0.00799569	-0.04258	179.311	ZNF143
-0.00802221	-0.0421218	159.865	ZNF501
-0.00811589	-0.0599816	171.004	TLX2
-0.00814766	-0.0680086	175.261	E2F5
-0.00814853	-0.0575516	190.337	PRRX1
-0.00817921	-0.0512269	189.147	FOXB2
-0.00826604	-0.0495734	195.833	SOX1
-0.00830573	-0.0352804	163.541	FOXN1
-0.00830573	-0.0352804	163.541	FOXN4
-0.00836021	-0.0487083	187.633	ZSCAN9
-0.0083758	-0.0443314	181.373	SOX3
-0.0083778	-0.0460971	186.31	IRX6
-0.0083786	-0.0518793	175.75	ZNF33B
-0.00839777	-0.0569024	191.307	BARX1
-0.00845342	-0.0482389	150.915	HES4
-0.00849229	-0.0533549	192.223	MYNN
-0.00857124	-0.0562153	191.154	ARX
-0.00859099	-0.0564312	196.148	SEBOX
-0.00859849	-0.0553215	177.86	ZFP82
-0.00860944	-0.0531185	184.751	LHX9
-0.00862766	-0.0492575	193.434	NKX22
-0.00864508	-0.0608691	206.169	E2F8
-0.00864552	-0.0438708	193.968	NKX63
-0.0086479	-0.0637469	198.43	SKOR1
-0.00865597	-0.0482333	167.18	STAT1
-0.00873018	-0.0512218	175.876	FOXC2
-0.00873549	-0.0483927	182.439	FOXS1
-0.00874093	-0.0553577	178.998	ZNF7
-0.00877539	-0.0527226	194.662	CDX2
-0.00881011	-0.0581027	194.939	PBX4
-0.00881348	-0.0376001	139.271	PAX1
-0.00882772	-0.0471046	191.4	BCL11A
-0.00886125	-0.0504497	189.37	ZFHX2
-0.0088815	-0.0509917	206.685	HOXD10
-0.00889548	-0.043957	139.6	NRF1
-0.00889971	-0.0481087	169.39	NKX23
-0.00892326	-0.0468933	169.685	TFCP2
-0.00892658	-0.0526204	183.779	ZIK1
-0.00894473	-0.0537052	162.063	HEYL
-0.00896123	-0.0586402	180.831	ZNF250
-0.00896629	-0.0563654	201.738	HOXD9
-0.00896919	-0.051992	202.277	DMBX1
-0.00899572	-0.0501081	170.609	ZNF273
-0.00901821	-0.0596151	195.125	ZNF649
-0.00904371	-0.0485625	189.626	PROX1
-0.00904371	-0.0485625	189.626	PROX2
-0.00904485	-0.0502994	157.915	HES7
-0.00906882	-0.0446404	169.595	NPAS2
-0.00909684	-0.0492221	133.008	USF1
-0.00919077	-0.0540441	162.369	FOS
-0.00923035	-0.0497482	178.776	TCF7L2
-0.00927697	-0.0530721	172.335	ZNF317
-0.0093403	-0.0476746	182.699	ZNF84
-0.00935312	-0.0458155	175.02	ZNF169
-0.00939791	-0.0517071	176.196	ZNF768
-0.00941423	-0.0483507	172.605	OLIG2
-0.00942685	-0.0376952	151.901	PGR
-0.00942691	-0.0517046	184.51	ZNF75A
-0.00946149	-0.0525453	175.018	ZNF337
-0.00946784	-0.0511376	175.003	FOXA3
-0.00954374	-0.0559659	188.545	ARID5A
-0.00964266	-0.0489989	154.173	HES1
-0.00965196	-0.0551545	173.2	NFATC4
-0.00965351	-0.0514743	176.397	ZFP42
-0.00967302	-0.0439884	158.504	ZNF17
-0.00967383	-0.0526292	198.299	ZFP28
-0.00971466	-0.0515868	153.95	BHLHA15
-0.00971579	-0.0464206	175.426	ZSCAN29
-0.00973754	-0.04544	184.124	HNF4G
-0.00973895	-0.048965	177.44	MYBL1
-0.00978699	-0.0491315	170.26	ZNF737
-0.00983274	-0.0507916	204.02	HOXC9
-0.00983949	-0.057656	190.324	HMX3
-0.00990458	-0.0477916	174.277	NKX32
-0.0099206	-0.0530289	200.971	ZNF225
-0.0099291	-0.0544207	184.824	FEZF2
-0.00994643	-0.0658153	190.753	LMX1A
-0.00995785	-0.0474313	156.818	EGR3
-0.0100394	-0.0549932	186.065	MZF1
-0.0100771	-0.0462136	181.231	ZFP90
-0.010112	-0.0495339	162.658	CIC
-0.0102305	-0.0496752	180.81	NR4A1
-0.0102549	-0.0453713	155.305	ZNF114
-0.0102801	-0.0567837	172.266	ZFP69
-0.0103299	-0.0524901	175.728	IRX5
-0.0103305	-0.0557228	194.675	ZNF334
-0.0103428	-0.0521822	186.239	GFI1
-0.010433	-0.0537997	168.662	ZNF74
-0.0104549	-0.0536059	174.321	HAND1
-0.0104582	-0.0486413	173.409	GATA1
-0.0104678	-0.0505523	159.095	EGR2
-0.0104712	-0.0629172	176.105	NFAT5
-0.0104773	-0.0542184	183.336	ZNF8
-0.0105044	-0.0612459	192.616	ZBTB32
-0.0105408	-0.0383635	166.08	CEBPG
-0.0105692	-0.0491552	163.574	MYCN
-0.0105776	-0.0432238	168.828	NFE2L3
-0.0105938	-0.0600549	198.36	ALX1
-0.0106051	-0.0514215	174.949	ZNF823
-0.0106065	-0.0500038	177.528	STAT5B
-0.0106843	-0.0453312	157.389	MNT
-0.0106983	-0.0517674	194.601	ZNF205
-0.0106992	-0.047167	186.996	RORA
-0.0107025	-0.0524613	188.852	HNF4A
-0.0107515	-0.0459934	189.738	EPAS1
-0.0107829	-0.0470558	190.708	ZNF652
-0.0108022	-0.0462841	148.356	SP9
-0.010823	-0.0454421	175.838	ZNF573
-0.0108322	-0.0578765	174.771	STAT6
-0.010854	-0.0478431	158.538	ZNF140
-0.0108896	-0.0484602	163.919	ZIC4
-0.0109278	-0.0536251	198.827	ZNF287
-0.0109316	-0.0615919	189.075	LBX2
-0.0109892	-0.0571979	197.37	HOXB3
-0.0110057	-0.0527591	179.872	FOXC1
-0.0110523	-0.0580393	177.418	ST18
-0.0110523	-0.0580393	177.418	MYT1L
-0.0110702	-0.0464674	157.871	OSR1
-0.0111184	-0.052059	191.1	HOXD13
-0.0111243	-0.0393983	120.486	NFYA
-0.0111291	-0.0513061	164.537	ZNF565
-0.011166	-0.0650781	198.637	DPRX
-0.0111719	-0.0546022	205.546	ZNF79
-0.0112086	-0.0442106	183.61	NR2F2
-0.0112236	-0.0585078	197.015	DBX1
-0.0112996	-0.0349948	114.519	NFYB
-0.0113228	-0.0495596	162.316	KLF9
-0.0113498	-0.0584749	195.943	ZNF564
-0.011371	-0.0447042	179.155	ZNF791
-0.011395	-0.0463692	187.391	FOXL2
-0.0114296	-0.0616828	180.065	UNCX
-0.0114312	-0.0537546	194.144	HOXA13
-0.0114355	-0.0484533	164.682	PBX2
-0.0114431	-0.0619751	178.231	THRB
-0.0114543	-0.0578125	187.614	ZNF214
-0.011469	-0.0583067	180.66	PRRX2
-0.0114741	-0.0550223	178.095	ZNF354B
-0.0115317	-0.0487063	165.637	ZNF708
-0.0115716	-0.0516973	167.629	EGR1
-0.0115822	-0.0511	182.213	ZNF101
-0.0116186	-0.0492707	183.79	BCL6B
-0.0116761	-0.0573738	177.483	NR1I2
-0.0117146	-0.0440685	165.837	LYL1
-0.0117201	-0.0584026	165.941	OLIG1
-0.0117243	-0.0476563	171.802	MYF5
-0.0117243	-0.0476563	171.802	MYF6
-0.0117327	-0.055974	182.351	GFI1B
-0.0117408	-0.0578457	186.004	ZNF136
-0.0117566	-0.0507373	189.08	NKX28
-0.011757	-0.0523332	185.583	IRF6
-0.0117771	-0.0468007	160.184	ZBTB33
-0.0118235	-0.057979	194.44	GSX1
-0.0118882	-0.061928	179.413	SHOX2
-0.0119281	-0.0548616	190.733	CDX4
-0.012013	-0.0543867	173.201	ZFP14
-0.0120188	-0.0667209	174.104	CREB3L1
-0.0120463	-0.0499406	172.455	GATA2
-0.0120499	-0.0560531	187.758	ZNF384
-0.0120598	-0.0514162	178.672	ZNF671
-0.0121062	-0.0551603	155.108	TCFL5
-0.0121178	-0.0635101	174.624	NOTO
-0.0121248	-0.0555835	203.644	ZNF235
-0.012156	-0.0586006	169.762	MEIS3
-0.0121564	-0.0592335	169.678	ZSCAN31
-0.0121827	-0.0471005	153.329	SP3
-0.0121846	-0.0476836	153.906	SP5
-0.0121846	-0.0476836	153.906	SP7
-0.0121846	-0.0476836	153.906	SP8
-0.0123043	-0.0589901	164.382	ZNF433
-0.0123126	-0.0572183	181.475	ZNF799
-0.0123367	-0.0546625	168.359	ZNF266
-0.0123547	-0.0781158	165.76	ZBTB20
-0.0123564	-0.0450494	177.233	IKZF3
-0.0123852	-0.0548142	168.406	PBX3
-0.012442	-0.058701	213.244	LHX6
-0.01247	-0.0464234	167.795	MAFK
-0.0125129	-0.0584644	168.743	ZBTB14
-0.012568	-0.0537919	201.851	HMG20A
-0.012568	-0.0537919	201.851	HMG20B
-0.0126215	-0.0496611	193.365	BCL11B
-0.0126506	-0.0529595	185.553	ZNF502
-0.0126536	-0.0486295	179.211	HIF1A
-0.0126929	-0.0590001	182.267	NOBOX
-0.0126995	-0.0394432	173.8	HSF2
-0.012714	-0.0537593	160.419	MXI1
-0.0127161	-0.0606746	188.302	HOXA6
-0.0127369	-0.0606862	181.418	GATA3
-0.0127468	-0.0491216	162.577	ZNF345
-0.0127838	-0.0482424	156.411	KLF15
-0.0127855	-0.0608992	205.701	ZNF879
-0.0128098	-0.0491776	178.67	ZNF816
-0.0128191	-0.0473171	152.964	MAF
-0.012834	-0.0513908	180.753	ZNF691
-0.0128496	-0.0508336	152.985	GMEB1
-0.0128758	-0.0554452	148.449	TFEB
-0.0128946	-0.053422	177.548	ZNF627
-0.012928	-0.0551439	183.726	FOXK1
-0.012934	-0.0555791	201.799	ZNF567
-0.0129443	-0.0486189	167.991	ZNF189
-0.012991	-0.057008	206.868	ZNF492
-0.0130201	-0.0549763	195.344	ARID3B
-0.0130259	-0.057048	206.029	ZNF713
-0.0130349	-0.0418076	168.014	ZNF76
-0.0130762	-0.044823	188.872	ESRRG
-0.0131296	-0.0549435	187.438	LBX1
-0.0131504	-0.0514687	199.469	ZNF716
-0.0131644	-0.0592669	176.94	TRPS1
-0.013189	-0.0346128	153.39	FOXN2
-0.0131945	-0.0507308	129.84	USF2
-0.0131951	-0.0455767	172.362	NFE2L2
-0.0132042	-0.0525983	185.814	VENTX
-0.0132093	-0.0540439	175.565	FOXE3
-0.0132488	-0.0485804	182.241	PPARA
-0.013254	-0.064745	179.012	FOXR1
-0.0132979	-0.0585984	200.939	HOXC12
-0.0132991	-0.0551968	202.579	PRDM6
-0.0133249	-0.0538352	171.259	ZNF124
-0.0133741	-0.051058	172.458	ZNF302
-0.0134109	-0.0566908	188.534	FOXF1
-0.013419	-0.0659677	191.457	SHOX
-0.013419	-0.0659677	191.457	RAX2
-0.0134355	-0.0553576	199.155	ZNF3
-0.0134587	-0.0601538	170.528	ZNF547
-0.0134883	-0.0530611	184.481	ZNF222
-0.0134951	-0.0585716	183.106	ZNF311
-0.0135624	-0.0560398	187.029	ZNF18
-0.0135692	-0.053256	188.351	HSFX1
-0.0135692	-0.053256	188.351	HSFX2
-0.0135978	-0.0482801	175.616	ZNF480
-0.013598	-0.0526707	183.699	TERF2
-0.0136172	-0.0492934	177.798	ZNF549
-0.0136367	-0.0487294	183.192	NKX31
-0.0136484	-0.055883	189.863	ZNF705G
-0.0136936	-0.0513084	161.594	EGR4
-0.0137512	-0.0470912	155.679	KLF13
-0.0137747	-0.0497835	163.986	MAZ
-0.013792	-0.0499828	159.174	ZNF785
-0.0138685	-0.058714	180.66	E2F6
-0.0139076	-0.0577824	199.692	NKX61
-0.0139093	-0.0505907	187.326	ESRRA
-0.0139537	-0.0550096	186.828	ZNF146
-0.0139731	-0.0490229	172.618	OSR2
-0.0139795	-0.0558963	175.853	ZNF543
-0.0140195	-0.0545152	186.88	NFKB2
-0.0140245	-0.0485434	153.874	KLF14
-0.0140253	-0.0544838	181.782	ZNF41
-0.0140378	-0.0503333	134.705	TFE3
-0.0140427	-0.0529574	167.568	ZNF490
-0.0142629	-0.0596234	214.029	ZNF613
-0.0142673	-0.0546681	159.235	HES2
-0.0142903	-0.0580196	178.258	TGIF2LY
-0.0142958	-0.0618923	173.517	GRHL2
-0.0143605	-0.0532608	166.154	JUN
-0.0143764	-0.0579578	170.234	E2F4
-0.014396	-0.0530515	159.672	KLF11
-0.0144109	-0.0540624	178.306	ZNF616
-0.0144181	-0.0524723	187.347	ZNF213
-0.0144314	-0.0589401	164.203	ZNF32
-0.0144328	-0.0558187	171.222	AC1386961
-0.0144434	-0.0602457	182.806	LEF1
-0.0144887	-0.0483689	149.153	KLF5
-0.0146388	-0.0568216	203.194	ZNF677
-0.0147274	-0.0504349	166.739	BACH1
-0.0147404	-0.0513491	164.405	KLF2
-0.0147694	-0.0517315	157.868	MYPOP
-0.0147742	-0.054793	166.19	ZBTB12
-0.0147887	-0.058681	176.905	DNMT1
-0.0148249	-0.0640145	191.744	ZZZ3
-0.0148367	-0.047302	156.517	KLF7
-0.0148446	-0.054012	175.816	KLF17
-0.0148772	-0.0595204	184.952	ZNF154
-0.0149031	-0.0446481	149.32	PAX9
-0.0149709	-0.0675993	192.6	ZNF85
-0.0150132	-0.0492891	174.07	ZSCAN5C
-0.0150247	-0.0548499	180.717	RREB1
-0.0150578	-0.0607045	182.956	ZNF157
-0.0150991	-0.0507643	182.305	RXRB
-0.0151338	-0.0584452	198.907	HOXC10
-0.0151736	-0.0587479	195.072	CPEB1
-0.0151739	-0.0573699	200.128	CDX1
-0.0152867	-0.0589274	206.448	ZNF487
-0.015295	-0.0460308	176.298	MYOG
-0.0152986	-0.0525183	180.782	ZNF527
-0.0153212	-0.0549353	165.08	ZNF594
-0.015325	-0.0501337	154.959	KLF6
-0.0153322	-0.0580133	207.468	ZNF98
-0.0153497	-0.0507856	187.402	RXRA
-0.0153547	-0.0624559	199.342	ZNF445
-0.0153578	-0.0528844	177.434	ZNF484
-0.0153782	-0.0503126	162.354	SP4
-0.0154543	-0.046938	167.122	MSGN1
-0.0155669	-0.049288	170.878	ZNF610
-0.0155721	-0.0512566	161.724	ZBTB49
-0.0155851	-0.0618568	180.466	STAT5A
-0.0156039	-0.0473873	147.633	KLF1
-0.0156653	-0.0542711	167.214	ZNF483
-0.0156779	-0.0481572	154.337	SP1
-0.0156784	-0.0526414	175.953	ZNF563
-0.0156831	-0.0499418	154.337	KLF4
-0.0156882	-0.0607429	181.9	NKX24
-0.0157087	-0.0602518	159.619	HEY1
-0.0157185	-0.0584455	189.737	ZNF135
-0.0157227	-0.0553566	157.379	RFX7
-0.0157247	-0.0698431	202.475	TEAD2
-0.0157484	-0.0505914	206.684	SIX5
-0.0157969	-0.0653965	176.524	HOXA3
-0.0158934	-0.0631782	186.543	MECOM
-0.0159933	-0.0591214	206.226	ZNF570
-0.0160153	-0.0609169	176.401	ZNF621
-0.0160845	-0.057004	185.591	ZNF764
-0.0160956	-0.0447184	185.512	NR5A1
-0.016119	-0.0622568	178.353	NFATC3
-0.0161343	-0.0594895	170.38	ZNF134
-0.0161605	-0.0540878	197.322	NKX11
-0.0161673	-0.059567	195.006	PHF1
-0.0161869	-0.0587939	198.44	OTX1
-0.0162192	-0.0507154	190.967	TAL1
-0.0162192	-0.0507154	190.967	TAL2
-0.01622	-0.050848	178.61	HES5
-0.0162391	-0.0606443	212.382	ZNF182
-0.0162491	-0.058557	188.32	NKX25
-0.0162662	-0.0559253	179.614	NKX26
-0.0162797	-0.0620689	200.063	BARX2
-0.01631	-0.0561699	183.898	ZNF34
-0.0163426	-0.0591957	193.807	ARNT
-0.0163508	-0.0601704	159.81	HEY2
-0.016358	-0.050602	171.517	ZNF615
-0.016386	-0.0555898	176.761	SALL4
-0.0164087	-0.0602101	186.038	ZNF296
-0.0164302	-0.0599422	173.651	TFDP2
-0.0164302	-0.0599422	173.651	TFDP3
-0.0164302	-0.0599422	173.651	TFDP1
-0.016449	-0.0508924	163.141	PATZ1
-0.0164885	-0.0512383	197.034	NR6A1
-0.016536	-0.0553933	170.441	ANHX
-0.0165403	-0.0621694	204.38	HOXB13
-0.0165489	-0.0476509	183.706	RXRG
-0.0166065	-0.0600697	197.168	OTP
-0.0166288	-0.0646963	178.47	NFATC2
-0.016636	-0.0504041	134.646	TFEC
-0.0166585	-0.05611	175.662	ZNF626
-0.0166757	-0.0576459	193.247	ZNF667
-0.0167087	-0.0553515	174.618	ZNF550
-0.0167469	-0.0527392	162.57	KLF3
-0.0167549	-0.049911	190.919	GBX1
-0.0167607	-0.0602781	168.42	MYB
-0.0167611	-0.0603283	212.684	ZNF22
-0.0167894	-0.0600098	208.483	BPTF
-0.0168009	-0.0593321	160.421	SOHLH2
-0.0168189	-0.0624475	205.302	SREBF1
-0.016832	-0.0643455	160.828	LIN28B
-0.016838	-0.0544498	158.454	NEUROD6
-0.0168584	-0.0489299	159.116	RFX8
-0.0168681	-0.0571134	173.269	THAP1
-0.0169021	-0.0553332	184.135	CENPB
-0.0169384	-0.0622972	179.461	PPARG
-0.0169969	-0.0577617	180.912	ZNF417
-0.0170625	-0.0587546	183.123	ZNF100
-0.0170883	-0.0554136	162.308	ZNF528
-0.0171139	-0.0452404	167.601	ZNF777
-0.0171156	-0.0512497	165.83	SP2
-0.0171244	-0.0560266	187.191	ZNF605
-0.0171284	-0.0547107	169.141	SRF
-0.0171484	-0.0545465	174.393	ZNF449
-0.0171504	-0.0566974	167.985	RORC
-0.0171754	-0.0527367	180.604	MEIS1
-0.0171927	-0.063466	166.654	JDP2
-0.0172084	-0.0472133	187.989	NR5A2
-0.0172351	-0.0523602	172.21	ZNF441
-0.0172484	-0.0543609	183.542	ZNF282
-0.0172537	-0.0525821	195.764	ZBTB7A
-0.0172834	-0.057151	174.576	ZFP3
-0.0173073	-0.0562133	185.566	CDC5L
-0.0173355	-0.0530286	185.576	ZNF429
-0.0173363	-0.0560749	169.949	TBX15
-0.0173363	-0.0560749	169.949	TBX22
-0.0173388	-0.060642	188.467	ZNF274
-0.0173779	-0.0591299	173.855	TBX1
-0.0174064	-0.0626667	187.506	ZNF776
-0.0174778	-0.0717916	182.531	SCRT1
-0.0175209	-0.045989	161.426	MAX
-0.0175555	-0.0586175	193.058	ZBTB6
-0.0176119	-0.0516929	158.19	KLF12
-0.0176333	-0.0597198	142.575	RFX3
-0.0176929	-0.0549315	171.411	ZNF281
-0.0176979	-0.0678058	196.484	ZFP1
-0.0177323	-0.0523546	159.472	KLF16
-0.0177354	-0.0588014	134.751	BHLHE41
-0.0177734	-0.0567407	167.647	ZNF141
-0.017786	-0.0539606	194.801	TBX20
-0.0178518	-0.0621154	194.808	LCOR
-0.0178778	-0.0566054	173.288	ZNF468
-0.0179482	-0.0483445	186.051	NR2F6
-0.017956	-0.0558206	176.315	ZNF566
-0.0179738	-0.0501082	187.917	ZNF808
-0.018051	-0.0671262	190.472	ZNF595
-0.0180555	-0.0566409	170.893	ZNF534
-0.0181194	-0.0582095	181.686	ZNF675
-0.0181391	-0.0709271	175.301	SCRT2
-0.0181631	-0.0566402	189.782	NR1H4
-0.0182023	-0.0673571	161.995	PRDM14
-0.0182216	-0.0572369	187.553	GATA4
-0.0182554	-0.0618759	177.593	ZNF398
-0.0183146	-0.0498156	191.428	PPARD
-0.0183614	-0.0659268	142.722	RFX2
-0.01837	-0.0483384	195.526	ESRRB
-0.0183844	-0.0674954	190.838	ZKSCAN1
-0.0184067	-0.0666022	197.047	FOXB1
-0.0184301	-0.0547409	174.796	RBAK
-0.0184725	-0.0582276	184.706	ZNF513
-0.0184976	-0.0621349	188.173	XPA
-0.0185036	-0.0554579	181.336	ZNF555
-0.0185323	-0.0545447	175.201	ZNF37A
-0.0185333	-0.056267	203.255	ZNF354C
-0.0185513	-0.0575042	182.29	ZNF260
-0.0185622	-0.0563123	191.423	ZNF846
-0.0186041	-0.0659907	196.28	ZFHX3
-0.0186148	-0.0555029	188.121	ZNF711
-0.0186191	-0.0407168	115.947	NFYC
-0.0186199	-0.0555151	181.121	ZNF681
-0.0186381	-0.0506768	175.583	ZNF335
-0.0186536	-0.0504594	168.196	ZIC3
-0.018654	-0.0713991	199.14	TEAD1
-0.0186588	-0.060069	198.404	NR2C1
-0.0186846	-0.0581399	168.391	ZNF562
-0.0186919	-0.0569055	165.5	CCDC169SOHLH2
-0.0187106	-0.0464515	164.545	MYOD1
-0.0187704	-0.0599694	172.315	ZNF778
-0.0187789	-0.0609629	208.594	MEF2C
-0.0187871	-0.0448168	156.294	TFAP4
-0.0187908	-0.0542283	181.571	ZFP57
-0.0188057	-0.0572813	193.292	ZFP69B
-0.0188393	-0.0605268	179.12	ZNF267
-0.0188627	-0.0554731	186.053	VDR
-0.018883	-0.0500931	172.791	ZNF69
-0.0188855	-0.0628452	176.9	NR1D2
-0.0189289	-0.0526528	153.696	SP6
-0.0189463	-0.0707462	173.724	HSFY1
-0.0189554	-0.0586812	180.758	TBX5
-0.0190221	-0.0548971	181.321	ZSCAN16
-0.0190411	-0.0552591	183.819	ZNF774
-0.0190427	-0.0598596	179.397	SMAD5
-0.0190777	-0.0586275	189.243	ZNF197
-0.0191451	-0.0587187	184.55	TBX10
-0.0191465	-0.0454008	145.235	ZBED1
-0.0191572	-0.0474693	133.821	CUX2
-0.019164	-0.0585045	181.191	ZNF444
-0.0191706	-0.0480601	149.617	PAX2
-0.0191743	-0.048844	170.05	TCF21
-0.0191961	-0.0576988	167.766	MXD1
-0.0192268	-0.0548593	197.652	HESX1
-0.0192275	-0.058424	182.518	ZFP41
-0.0192459	-0.0636431	175.095	THRA
-0.0192557	-0.0559112	166.751	ZIC1
-0.019266	-0.0611544	179.088	PBX1
-0.0192756	-0.0690984	203.694	TBPL2
-0.0193117	-0.058366	176.591	TBR1
-0.0193151	-0.0525961	187.323	ZNF454
-0.0193313	-0.0549099	152.048	MLX
-0.0194328	-0.0689207	181.756	ZNF525
-0.0194417	-0.0570267	189.025	MGA
-0.0195292	-0.0627378	175.196	ZNF81
-0.0195493	-0.0624623	207.172	SREBF2
-0.0195501	-0.0576567	171.171	ZNF436
-0.0196521	-0.0461162	162.458	CEBPD
-0.0196568	-0.0539167	172.423	MSANTD3
-0.0196785	-0.0573565	170.608	ZIC5
-0.0197064	-0.0597037	183.672	TBX18
-0.019761	-0.0616331	189.318	ZNF419
-0.0197757	-0.057369	177.892	TBX21
-0.0198144	-0.0578434	150.331	PTF1A
-0.0198264	-0.0701447	174.02	ZBTB22
-0.0198398	-0.0595842	180.809	ZNF740
-0.0198585	-0.0557595	175.064	INSM1
-0.0198643	-0.061927	178.642	ZNF548
-0.0198742	-0.0644328	195.782	TPRX1
-0.0198852	-0.0555057	173.642	ZNF257
-0.0199343	-0.0516032	189.29	NR2F1
-0.019946	-0.0626016	188.513	ZNF571
-0.0199533	-0.0546148	136.046	MLXIPL
-0.0199737	-0.0606128	187.425	ZNF10
-0.020015	-0.058739	174.71	ZNF792
-0.0200235	-0.053198	171.203	ZNF692
-0.0200268	-0.0504234	186.375	NFIX
-0.0200576	-0.0553215	138.125	ARNTL
-0.0200789	-0.0608317	195.391	HNF1B
-0.0201136	-0.0657746	194.711	HSFY2
-0.0201185	-0.0572277	169.896	KLF10
-0.0202461	-0.0561546	172.157	ZNF530
-0.0202586	-0.0574722	182.136	ZNF16
-0.0202614	-0.068889	182.262	TGIF2LX
-0.0202916	-0.0633965	181.837	ZNF30
-0.0203482	-0.0653166	198.194	RHOXF1
-0.020485	-0.0633194	191.562	RHOXF2B
-0.020485	-0.0633194	191.562	RHOXF2
-0.0204964	-0.060542	188.825	ZBTB7C
-0.020524	-0.0563033	181.365	ZNF880
-0.0205339	-0.0622059	188.552	ZNF641
-0.0205491	-0.0600997	184.82	ZNF93
-0.0205575	-0.0600056	182.943	TBX6
-0.0205689	-0.0602814	184.691	ZNF324
-0.0205777	-0.0514835	174.389	NFIA
-0.020597	-0.0516533	175.826	ZNF669
-0.0206084	-0.0591667	182.674	ZNF614
-0.0206303	-0.0625497	180.127	ZNF662
-0.0206408	-0.0565048	171.457	ZNF460
-0.0206676	-0.0574671	185.835	TBX2
-0.0206741	-0.0563077	135.83	ARNT2
-0.0207126	-0.0626776	188.521	ZNF519
-0.0207215	-0.0586568	177.558	ZNF394
-0.0207291	-0.0669293	157.669	RFX1
-0.0207396	-0.0626277	202.801	HNF1A
-0.0207445	-0.0585867	175.859	ZNF341
-0.0208428	-0.0565197	179.756	ZIM2
-0.0208747	-0.0596099	172.861	ZNF529
-0.0209032	-0.0554775	176.907	ZBTB17
-0.0209116	-0.0652909	210.936	ZNF175
-0.0209326	-0.0588124	181.194	ZNF202
-0.0209392	-0.0670799	179.439	ZNF783
-0.0209551	-0.0576759	174.728	ZNF821
-0.0209623	-0.0570147	169.413	ZIC2
-0.0209917	-0.0566553	186.798	ZNF431
-0.0210603	-0.0622801	171.749	ZNF704
-0.0211374	-0.0598503	170.718	PKNOX1
-0.0212182	-0.0559795	170.015	MECP2
-0.0212956	-0.0551091	174.709	SMAD3
-0.0212956	-0.0551091	174.709	SMAD1
-0.0213248	-0.0570588	173.196	KLF8
-0.0213298	-0.0606155	189.158	ZNF860
-0.0213383	-0.0594859	153.204	MLXIP
-0.021347	-0.0598371	158.321	ZNF174
-0.0214209	-0.0522186	195.634	NR1H3
-0.0214323	-0.0631309	205.983	ZNF284
-0.0214512	-0.0526173	185.637	GTF3A
-0.0214614	-0.0610473	196.294	POU4F1
-0.0214697	-0.0621224	175.176	ZSCAN5
-0.0215633	-0.0521911	174.396	ZNF765
-0.0216066	-0.0526403	174.357	MSC
-0.0216165	-0.0407805	184.198	POGK
-0.021647	-0.0647351	183.399	ZNF212
-0.0216673	-0.066324	195.018	ZNF558
-0.0216679	-0.0604141	164.281	ZNF343
-0.0216883	-0.0631829	189.403	SPZ1
-0.0217524	-0.0493681	175.491	ZNF787
-0.021782	-0.0628426	176.017	ZNF611
-0.0218095	-0.0689344	176.166	TGIF2
-0.0218137	-0.0551036	196.627	GLI4
-0.0218277	-0.0617184	192.012	GLI3
-0.021888	-0.0602756	146.035	BHLHE40
-0.0218881	-0.0719652	195.074	MYRF
-0.0219021	-0.0641097	182.889	ZNF771
-0.0220463	-0.0581064	170.736	ZNF2
-0.0220555	-0.0587113	197.643	PLAGL2
-0.0220888	-0.0596309	182.701	PRDM9
-0.022094	-0.0624177	211.831	ZNF496
-0.0221033	-0.0566875	161.182	PAX6
-0.0221574	-0.0670248	189.202	AIRE
-0.0222143	-0.0674329	190.791	TEAD4
-0.0223109	-0.0574279	178.683	ZNF467
-0.022337	-0.0589672	166.213	NRL
-0.0223411	-0.0702346	189.332	PAX4
-0.022399	-0.061736	178.2	NEUROG2
-0.0224809	-0.0622996	174.416	TWIST1
-0.0225012	-0.0614663	179.171	TBX3
-0.022528	-0.0618119	180.748	ZNF596
-0.022579	-0.0632585	212.426	MEF2D
-0.0226136	-0.058936	187.613	ZNF891
-0.0226244	-0.0658279	187.956	GATA5
-0.0226777	-0.0631983	201.206	POU4F2
-0.02268	-0.0618585	180.236	EOMES
-0.022823	-0.0673369	184.038	ZNF486
-0.022834	-0.0590514	187.149	SMAD4
-0.0229067	-0.0615137	182.55	ZNF557
-0.0230396	-0.060846	181.55	HKR1
-0.0231707	-0.0626414	174.773	ZNF180
-0.0232347	-0.0604149	204.634	NKX21
-0.0233703	-0.0656624	185.868	ZNF44
-0.0233918	-0.0530468	177.649	ATOH1
-0.0234599	-0.0653501	171.751	ZNF439
-0.0234746	-0.066514	186.387	AHR
-0.0234768	-0.0560618	164.443	ZNF223
-0.0234771	-0.0712833	188.584	YBX3
-0.0234771	-0.0712833	188.584	YBX2
-0.0234771	-0.0712833	188.584	YBX1
-0.0234912	-0.0635446	175.226	ZNF682
-0.0234991	-0.0628624	193.797	GLI2
-0.0235074	-0.0599816	185.49	TBX4
-0.0235863	-0.0605274	174.005	ZNF304
-0.0235977	-0.0580742	179.504	ZNF132
-0.0235977	-0.0661145	197.627	ZNF660
-0.0236688	-0.0622378	185.81	SMAD9
-0.0236836	-0.0615715	176.672	ZNF23
-0.0237519	-0.0527378	169.19	ZNF552
-0.0237827	-0.0567771	175.169	ZNF619
-0.0237878	-0.0485438	181.884	ZNF333
-0.0237908	-0.0667023	201.637	HIC2
-0.0238226	-0.0569097	185.975	GLIS2
-0.0238335	-0.0714153	190.529	LCORL
-0.0238612	-0.0642583	179.56	ZNF263
-0.0239025	-0.0611981	187.793	ZBTB7B
-0.0239037	-0.0450655	155.399	MAFG
-0.0239149	-0.0629631	213.412	ZBTB3
-0.023957	-0.0488412	162.363	MAFB
-0.0239809	-0.0530978	183.655	E2F1
-0.0240641	-0.0591564	204.748	ZBTB1
-0.0240966	-0.0615958	188.376	ZNF684
-0.0241209	-0.0586347	193.8	TP73
-0.0241622	-0.0690366	202.88	PAX7
-0.0242113	-0.0574213	187.47	ZNF430
-0.0242568	-0.0623666	202.465	RARA
-0.0242904	-0.0593074	185.355	ZNF322
-0.0243811	-0.0631563	179.491	RFX6
-0.0244307	-0.060565	184.579	ZNF300
-0.0244614	-0.0615317	190.311	ZNF415
-0.0245474	-0.0595348	166.477	PAX5
-0.0245657	-0.0646557	205.343	THAP12
-0.0245883	-0.0592029	177.444	ZNF383
-0.0249031	-0.0646199	216.022	MEF2A
-0.0250141	-0.0628655	188.152	ZNF432
-0.0251858	-0.0606134	180	ZNF423
-0.0252728	-0.0674389	196.392	LHX2
-0.0252844	-0.0658631	198.309	POU4F3
-0.0252928	-0.0627392	183.247	HIC1
-0.0253037	-0.0734387	202.351	ONECUT2
-0.0253501	-0.0656478	175.786	NEUROG3
-0.0254891	-0.0558409	189.491	ZNF324B
-0.0255236	-0.0620906	179.878	GATA6
-0.0255984	-0.0642317	199.11	REST
-0.0256026	-0.0661935	168.971	MAFA
-0.0256214	-0.0612166	185.803	ZSCAN22
-0.0256548	-0.0631821	208.672	RORB
-0.0257077	-0.0648225	179.82	ZNF28
-0.0258733	-0.0671282	185.893	ZBTB48
-0.0258963	-0.0606743	186.493	ZBTB18
-0.0259365	-0.065917	209.261	FOXE1
-0.0259499	-0.0598644	197.31	ZNF586
-0.0259643	-0.0667694	167.762	NEUROG1
-0.0259773	-0.0647925	183.241	ZNF789
-0.0260013	-0.063145	198.761	ZNF200
-0.0260069	-0.0648542	218.85	BORCS8MEF2B
-0.0260679	-0.0622769	191.411	ZFY
-0.0261628	-0.0543816	161.296	MAFF
-0.0261766	-0.0613454	174.515	ZNF707
-0.0262036	-0.0583605	186.713	ZFX
-0.026213	-0.0608925	168.437	FERD3L
-0.0262682	-0.0582551	192.602	ZNF749
-0.0262925	-0.0594621	183.577	TFAP2E
-0.0263236	-0.0660578	192.108	ZNF416
-0.0263518	-0.0685092	195.526	ZNF554
-0.0263591	-0.0611219	194.936	ESR2
-0.0264118	-0.0807633	200.081	SIX6
-0.0264487	-0.0576611	194.203	THAP11
-0.0265223	-0.0587047	187.405	PLAGL1
-0.0265615	-0.0691958	188.48	ZNF479
-0.0267344	-0.0529278	205.504	ESR1
-0.0267431	-0.0641834	182.679	ZNF283
-0.026783	-0.0659259	189.874	MEIS2
-0.0267854	-0.0679514	171.274	ZNF425
-0.0268625	-0.0689875	213.055	ZNF224
-0.0269018	-0.0609725	163.517	CTCFL
-0.0270753	-0.0628827	183.197	MBD2
-0.0272922	-0.0552291	185.972	NFIB
-0.0273342	-0.0592195	181.74	GLIS3
-0.0273495	-0.0694517	187.024	GLI1
-0.0274212	-0.0740379	201.413	FOSL2
-0.0274482	-0.0656018	194.946	ZNF580
-0.0274735	-0.0565828	185.808	NFIC
-0.0275086	-0.0618787	191.752	VEZF1
-0.0276438	-0.0663909	191.192	ZNF793
-0.0276622	-0.0749663	202.35	ZNF582
-0.0277211	-0.0687732	184.269	MTF2
-0.0277619	-0.0659625	166.076	PRDM4
-0.027845	-0.0700599	217.225	HMGA2
-0.027845	-0.0700599	217.225	HMGA1
-0.0280766	-0.0616655	194.23	ZFP64
-0.0281126	-0.0663324	197.004	RFX5
-0.0281444	-0.0703764	185.857	DPF1
-0.0282932	-0.0663218	186.997	ZNF320
-0.0284022	-0.0595787	199.634	HAND2
-0.0284728	-0.06047	198.253	MESP1
-0.0284911	-0.0659227	179.849	ZNF331
-0.0284912	-0.0649571	194.536	ZNF264
-0.0285737	-0.0567556	190.181	ZBTB42
-0.0286423	-0.0692479	199.954	ZNF19
-0.028673	-0.0606016	198.357	HINFP
-0.0288321	-0.0699577	196.725	ZEB2
-0.0288444	-0.0647665	168.513	EBF4
-0.0288444	-0.0647665	168.513	EBF2
-0.0288444	-0.0647665	168.513	EBF3
-0.0288619	-0.0651309	189.319	PLAG1
-0.028894	-0.0574527	182.235	TFAP2B
-0.0289249	-0.0684959	152.834	PAX8
-0.0289939	-0.0622463	189.292	TFAP2D
-0.0290042	-0.0617796	195.883	ZNF730
-0.0290079	-0.0864951	199.45	FOXR2
-0.0290486	-0.0562471	191.379	ZNF674
-0.029379	-0.0675317	167.352	RFX4
-0.0294253	-0.0582353	189.28	TFAP2C
-0.0294427	-0.0652676	200.567	FIGLA
-0.0295652	-0.0632097	178.569	PKNOX2
-0.0296833	-0.0574385	155.171	CTCF
-0.0300753	-0.0665964	186.155	ZSCAN30
-0.0300913	-0.0656063	196.116	ZBTB45
-0.0302333	-0.0682869	191.654	ZNF587
-0.0303554	-0.066341	200.02	TFAP2A
-0.0303888	-0.060104	184.015	ZNF786
-0.0304745	-0.072967	199.452	ZNF506
-0.0306786	-0.0686267	216.527	ZNF524
-0.03074	-0.0693145	161.297	EBF1
-0.0307424	-0.0645248	190.686	PRDM5
-0.0307602	-0.0677958	185.208	ZNF33A
-0.0310704	-0.0761378	190.301	GCM1
-0.0311453	-0.0555324	196.054	ZBTB37
-0.031281	-0.0708255	202.467	ZNF45
-0.0313251	-0.0695748	211.117	ZNF770
-0.0313469	-0.0714295	208.287	ZEB1
-0.0314477	-0.0816701	202.14	ZNF784
-0.0315542	-0.0784898	213.422	CRX
-0.0315542	-0.0784898	213.422	OTX2
-0.0315542	-0.0784898	213.422	GSC2
-0.0315542	-0.0784898	213.422	GSC
-0.0315734	-0.0671179	212.134	ZNF90
-0.0318701	-0.0726101	188.404	DPF3
-0.0320083	-0.0793285	210.301	PITX2
-0.0320425	-0.0599577	185.221	TCF3
-0.0322929	-0.0796959	182.443	TGIF1
-0.0323313	-0.0698635	203.229	NR1D1
-0.0323539	-0.0685879	184.112	NHLH1
-0.0328918	-0.070812	170.991	LIN28A
-0.0328929	-0.0636771	199.852	TCF4
-0.0331772	-0.0680608	187.723	ZNF780A
-0.0333139	-0.0774006	208.516	PITX1
-0.0333253	-0.0710467	173.153	HES6
-0.0335699	-0.0707658	201.999	ZNF121
-0.0337203	-0.0641676	198.683	GLIS1
-0.03388	-0.0675103	219.811	RARB
-0.034489	-0.0692627	216.304	NR1H2
-0.0348282	-0.067505	221.737	RARG
-0.0351498	-0.0601628	190.38	TCF12
-0.0357235	-0.0749547	213.823	ZNF254
-0.0361746	-0.0649234	194.44	SNAI2
-0.0366135	-0.0778364	169.315	ZNF574
-0.0371122	-0.0801698	198.189	GCM2
-0.0373752	-0.0765981	221.279	IKZF2
-0.037917	-0.0679777	196.719	SNAI3
-0.0381175	-0.0683035	197.685	SNAI1
-0.0388832	-0.0728662	195.06	NHLH2
-0.0390169	-0.0633106	190.926	ASCL2
-0.0397424	-0.0694105	176.508	ZNF396
-0.0405734	-0.0723444	190.375	ZKSCAN3
-0.0418024	-0.0775525	227.38	TOPORS
-0.0425816	-0.0800349	232.136	ZNF181
-0.0445583	-0.0836046	231.555	ZNF443
-0.0459498	-0.0690073	183.943	ASCL1
-0.0542326	-0.0913441	244.351	PITX3
