# Supplementary material for: Multiscale footprints reveal the organization of cis-regulatory elements
Source: Nature. 2025 Jan 22;638(8051):779–86. doi: 10.1038/s41586-024-08443-4 (PMC11839466; doi:10.1038/s41586-024-08443-4)
Supplement: Supplementary file 3 — Supplementary Tables 1–8. [file 41586_2024_8443_MOESM3_ESM.zip › 2022-10-16071E-s3/2022-10-16071E-Supplementary Table 4.xlsx]

## Sheet: HSC aging differential RNA
baseMean	log2FoldChange	lfcSE	stat	pvalue	padj
Ifi203	121.58	-1.26197	0.0297409	-42.4323	0	0
Camk1d	2421.62	1.93179	0.0337374	57.2595	0	0
Cdk8	911.512	3.13057	0.0358038	87.437	0	0
Gm20594	2405.97	1.4261	0.0347562	41.0315	0	0
Grip2	92.1279	1.82686	0.0458678	39.8288	0	0
Snrnp70	320.348	0.943506	0.0201162	46.9028	0	0
Lars2	8089.84	4.54286	0.0401822	113.056	0	0
Ubb	95.3003	-1.3751	0.0347089	-39.6182	0	0
Taco1	231.21	2.45274	0.0382553	64.1151	0	0
Jarid2	407.415	1.58147	0.0300745	52.5853	0	0
Hexb	844.709	1.92056	0.0309109	62.1322	0	0
Gm48099	1963.62	4.18227	0.038371	108.995	0	0
Gm15564	945.847	4.72163	0.0547453	86.2471	0	0
Kpna1	516.041	3.25688	0.0411002	79.2423	0	0
Cmss1	1779.06	2.54924	0.0328671	77.5621	0	0
Rps2	307.969	-1.20028	0.0297377	-40.3621	0	0
Rps28	745.467	-1.02649	0.0247785	-41.4268	0	0
Gm26917	3134.71	3.34161	0.039498	84.6021	0	0
Gm42418	170305	3.787	0.0232518	162.869	0	0
AY036118	12976.3	2.4829	0.0261492	94.9513	0	0
Rpl9-ps6	54.6872	-1.47014	0.0368298	-39.9171	0	0
Il1rapl1	82.5561	2.75139	0.0673834	40.8318	0	0
mt-Nd1	19460.2	3.03759	0.0331295	91.6881	0	0
mt-Nd2	9752.14	2.63183	0.0313911	83.84	0	0
mt-Co1	57992.3	2.51827	0.0456317	55.1868	0	0
mt-Co2	69795.7	2.83253	0.0276774	102.341	0	0
mt-Atp8	826.176	2.48712	0.0324057	76.7494	0	0
mt-Atp6	89071.9	2.93931	0.0279412	105.197	0	0
mt-Co3	94903.8	2.92941	0.0280483	104.442	0	0
mt-Nd3	10063.1	2.306	0.0302429	76.2494	0	0
mt-Nd4l	2588.52	3.22605	0.0306364	105.301	0	0
mt-Nd4	17622.9	2.9066	0.0268521	108.245	0	0
mt-Nd5	6217.69	2.91192	0.0301896	96.4546	0	0
mt-Nd6	549.704	2.54432	0.0492493	51.662	0	0
mt-Cytb	24322.8	2.66475	0.0293954	90.652	0	0
Zg16	77.3685	3.58507	0.0974281	36.7971	2.0555e-296	9.87553e-294
Il15	52.7584	-1.51605	0.0412681	-36.7365	1.90655e-295	8.91234e-293
Rps18	576.405	-0.959452	0.0262274	-36.5821	5.51414e-293	2.5098e-290
Gata2	209.853	1.04431	0.0294874	35.4153	9.92323e-275	4.40083e-272
Rpl7a	248.762	-1.03457	0.0292321	-35.3916	2.30076e-274	9.9485e-272
Rpl21	509.212	-0.981884	0.0283708	-34.609	1.84847e-262	7.79785e-260
Rpl29	178.081	-1.10852	0.0328111	-33.785	3.2721e-250	1.34748e-247
Rnf220	171.59	-1.26457	0.0380426	-33.2408	2.76837e-242	1.11353e-239
Zfp608	266.167	-0.828293	0.0250065	-33.1231	1.38089e-240	5.42816e-238
Vldlr	48.545	2.59396	0.0790037	32.8334	1.96783e-236	7.56348e-234
Arhgap45	206.124	0.837962	0.0255392	32.8108	4.12376e-236	1.55054e-233
Jund	122.903	1.92088	0.0587085	32.719	8.3901e-235	3.08756e-232
Srsf1	183.434	0.869927	0.026737	32.5365	3.25169e-232	1.17169e-229
Gapdh	24.9606	-1.83452	0.0566934	-32.3586	1.04986e-229	3.7058e-227
Rcc2	134.865	1.03229	0.0319501	32.3094	5.16601e-229	1.78703e-226
Nupr1	44.4597	2.9974	0.0933371	32.1138	2.83349e-226	9.60943e-224
Rpl39	884.785	-0.847596	0.0264889	-31.9981	1.15779e-224	3.85097e-222
S100a11	20.3248	-1.92405	0.0613826	-31.3453	1.12826e-215	3.68197e-213
Laptm5	186.239	0.936843	0.0301511	31.0716	5.82447e-212	1.86556e-209
Rps27rt	47.3347	-1.22218	0.0393655	-31.047	1.25396e-211	3.94337e-209
Znhit1	111.455	1.06746	0.0345224	30.921	6.24306e-210	1.92821e-207
Aldh1a1	119.681	1.22077	0.0397854	30.684	9.30695e-207	2.82409e-204
Rgs7bp	9.78139	-3.4373	0.112059	-30.674	1.26416e-206	3.7698e-204
Abhd17b	110.69	1.14477	0.0373814	30.6239	5.87751e-206	1.72301e-203
Polr1b	101.424	1.29601	0.0426868	30.361	1.79925e-202	5.18664e-200
Mndal	117.888	-0.923615	0.0304826	-30.2997	1.15561e-201	3.27663e-199
Mcrip1	68.2776	1.44988	0.0480088	30.2004	2.34197e-200	6.53335e-198
Rpl15	397.894	-0.96584	0.0323622	-29.8447	1.0293e-195	2.82585e-193
Psmd13	61.6053	1.66471	0.0559582	29.7492	1.77455e-194	4.79571e-192
Srsf2	203.996	0.710762	0.0239234	29.7099	5.72458e-194	1.52327e-191
Sfpq	424.464	0.653766	0.0220754	29.6151	9.53798e-193	2.49953e-190
Arf5	145.231	1.35813	0.0462075	29.3921	6.93785e-190	1.791e-187
Mamdc2	46.9734	-1.99016	0.0687961	-28.9284	5.2456e-184	1.33423e-181
Rbm3	261.831	1.18393	0.0409704	28.8972	1.29381e-183	3.24315e-181
Rpl37	807.14	-0.948875	0.0329765	-28.7743	4.49792e-182	1.11137e-179
Cysltr2	60.6558	1.59886	0.0557915	28.6578	1.28279e-180	3.12495e-178
Mbtd1	155.023	-0.683545	0.0239279	-28.5668	1.73592e-179	4.17006e-177
Irf2bpl	39.7759	2.64714	0.092703	28.5551	2.42773e-179	5.75206e-177
Cdk9	101.292	1.01177	0.0354397	28.5492	2.87519e-179	6.72018e-177
Selp	33.4895	3.74137	0.132419	28.2541	1.26793e-175	2.92401e-173
Itgb3	52.1523	1.88795	0.0674029	28.0099	1.23204e-172	2.80386e-170
Nfat5	196.8	-0.892045	0.0318781	-27.983	2.61812e-172	5.88091e-170
Gng5	37.1619	-1.27453	0.0456437	-27.9235	1.38258e-171	3.06578e-169
Filip1l	69.4106	1.49888	0.0538155	27.8522	1.01361e-170	2.21915e-168
Gm19590	70.841	-1.24484	0.0448852	-27.7338	2.73074e-169	5.90385e-167
Gpx4	193.797	0.836365	0.0303556	27.5522	4.16086e-167	8.88472e-165
Ptprcap	71.1442	-0.956081	0.0347026	-27.5507	4.34222e-167	9.15891e-165
BC005537	231.57	0.867378	0.0315906	27.4568	5.7633e-166	1.20099e-163
Bmpr1a	29.3985	3.1249	0.116205	26.8913	2.77915e-159	5.7224e-157
Luc7l3	234.772	0.588261	0.0219349	26.8185	1.9646e-158	3.99761e-156
H2-T23	41.4855	-1.19103	0.0444121	-26.8177	2.0088e-158	4.04002e-156
Stat3	246.526	0.737098	0.0275429	26.7618	9.00461e-158	1.79016e-155
Plxdc2	115.436	-1.86506	0.069927	-26.6715	1.00931e-156	1.98375e-154
Rorb	28.203	3.06129	0.114797	26.6671	1.13348e-156	2.20278e-154
Plscr2	29.3228	2.93695	0.110408	26.6007	6.65702e-156	1.27933e-153
Jun	97.6027	2.33201	0.0877614	26.5721	1.42666e-155	2.71159e-153
Wwp2	105.421	0.906953	0.0342748	26.4613	2.70692e-154	5.08901e-152
Hnrnph2	97.4581	1.07793	0.0408129	26.4115	1.01128e-153	1.88077e-151
Rpl10-ps3	16.4315	-1.87534	0.0711193	-26.3689	3.11841e-153	5.73787e-151
G3bp1	256.977	0.846705	0.0322365	26.2654	4.76832e-152	8.68136e-150
Rpl23a	789.508	-0.768877	0.029327	-26.2174	1.68456e-151	3.03502e-149
Celf1	226.862	0.635945	0.0243234	26.1454	1.11137e-150	1.98167e-148
Grk2	125.624	0.866245	0.0332834	26.0263	2.49285e-149	4.39963e-147
Parp8	85.1851	-1.12236	0.0433588	-25.8854	9.72386e-148	1.69883e-145
Nup210	98.7659	0.903232	0.0349706	25.8283	4.26139e-147	7.37049e-145
Rps29	892.683	-0.807207	0.031299	-25.7902	1.14286e-146	1.95711e-144
Cd47	241.973	-0.537915	0.0208907	-25.749	3.30576e-146	5.60554e-144
Uba7	122.49	0.831267	0.0323346	25.7083	9.44223e-146	1.58556e-143
Ttc28	76.1168	-0.813448	0.0318143	-25.5686	3.40966e-144	5.67053e-142
Ppia	258.669	-0.755955	0.0295692	-25.5656	3.68238e-144	6.06576e-142
Ddx3x	226.249	0.684408	0.0267801	25.5566	4.63533e-144	7.56345e-142
Cavin2	103.828	1.94456	0.0764306	25.4422	8.60778e-143	1.3914e-140
Gm5833	37.6967	2.40779	0.0946694	25.4336	1.07087e-142	1.71497e-140
Matn4	44.5712	5.617	0.220887	25.4293	1.19688e-142	1.8992e-140
R3hdm4	77.9001	1.04338	0.0411096	25.3804	4.15512e-142	6.53336e-140
Calcrl	102.392	-1.07445	0.0427366	-25.1412	1.76166e-139	2.74501e-137
Rpl36a-ps1	10.872	-2.13368	0.0850691	-25.0817	7.87744e-139	1.2165e-136
Adam22	53.5884	-0.983639	0.0392334	-25.0715	1.01856e-138	1.55903e-136
Gse1	337.989	0.541708	0.0216237	25.0516	1.67726e-138	2.54473e-136
Uqcrb	32.121	-1.30556	0.0521295	-25.0446	1.99824e-138	3.00535e-136
Cc2d1b	58.4685	1.2489	0.0506377	24.6634	2.64211e-134	3.93947e-132
Mbd5	137.499	-0.686897	0.0278585	-24.6566	3.12337e-134	4.61724e-132
Ankhd1	155.032	-0.564514	0.0229535	-24.5938	1.47257e-133	2.15844e-131
Itga4	158.17	-0.823354	0.033507	-24.5726	2.47996e-133	3.60449e-131
Purb	132.968	0.743901	0.0304145	24.4588	4.0615e-132	5.85397e-130
Slc12a6	111.623	-0.744307	0.0304395	-24.452	4.78802e-132	6.8441e-130
Lypla2	36.3784	1.71204	0.0700581	24.4374	6.8503e-132	9.71171e-130
Rpn1	60.7844	1.22164	0.0501489	24.3602	4.51716e-131	6.35193e-129
Stap1	62.602	-0.84616	0.0347797	-24.3291	9.64777e-131	1.34571e-128
Ubqln2	75.136	1.28674	0.0529276	24.3113	1.49017e-130	2.05802e-128
Pim1	324.235	1.14844	0.0472397	24.311	1.49926e-130	2.05802e-128
Hdlbp	141.669	0.694729	0.0287775	24.1414	9.19974e-129	1.2529e-126
Clca3a1	45.5938	2.62864	0.108916	24.1346	1.08233e-128	1.46249e-126
Ifitm2	64.4232	-0.867884	0.0360067	-24.1034	2.3026e-128	3.08727e-126
Ldha	125.163	0.83553	0.0347081	24.073	4.79153e-128	6.37495e-126
Atp6ap1	43.927	1.43405	0.0596151	24.0552	7.36839e-128	9.72852e-126
Adgrg1	378.437	0.549545	0.0229267	23.9696	5.77113e-127	7.56194e-125
Gm31774	58.0717	1.16698	0.0487236	23.9511	8.99638e-127	1.16994e-124
Ost4	32.6136	-1.20856	0.0504891	-23.937	1.26271e-126	1.62984e-124
Atf4	64.1073	1.12974	0.0472351	23.9173	2.02173e-126	2.59021e-124
Rap1b	176.878	0.853538	0.0358375	23.8169	2.23366e-125	2.84069e-123											0
Egr1	41.2955	2.71552	0.114022	23.8158	2.29093e-125	2.89226e-123
Ebi3	9.26008	-2.25672	0.0950193	-23.7501	1.09556e-124	1.37311e-122
Taok2	66.2012	1.19582	0.050458	23.6994	3.65926e-124	4.55328e-122
Hoxb6	47.8104	2.11453	0.0897144	23.5695	7.91794e-123	9.78204e-121
Srrt	89.8855	0.927058	0.039454	23.4972	4.35931e-122	5.34742e-120
Dock9	64.9578	1.02865	0.0438951	23.4343	1.91256e-121	2.32955e-119
Mmp14	28.1548	2.00381	0.0855136	23.4327	1.98526e-121	2.40119e-119
Prcp	90.0095	0.855138	0.0365452	23.3995	4.327e-121	5.19721e-119
Ccnd1	49.1922	1.57242	0.0673673	23.341	1.69935e-120	2.02704e-118
Mylip	106.336	0.898184	0.0385511	23.2985	4.59143e-120	5.43928e-118
Kmt2c	205.31	-0.485463	0.0208452	-23.289	5.73715e-120	6.75033e-118
Pim2	25.3532	2.21144	0.0949754	23.2843	6.39385e-120	7.47216e-118
Antxr2	20.13	-1.7249	0.0743634	-23.1955	5.05502e-119	5.86789e-117
Tomm7	54.7622	-1.05263	0.0454925	-23.1385	1.89718e-118	2.18757e-116
Wdr1	72.9066	0.977538	0.0423386	23.0886	6.02663e-118	6.90309e-116
Sfxn1	95.0674	0.812688	0.0354223	22.9429	1.73588e-116	1.97525e-114
2900097C17Rik	116.302	0.832907	0.0363392	22.9204	2.91203e-116	3.29192e-114
Mafg	79.8766	0.914416	0.0399424	22.8934	5.41047e-116	6.07659e-114
Iqcb1	35.9745	-1.25245	0.0547133	-22.8911	5.69603e-116	6.35604e-114
Numa1	224.845	0.542558	0.0237218	22.8718	8.87909e-116	9.84441e-114
Gria3	56.0534	-1.44676	0.0635386	-22.7697	9.15257e-115	1.0083e-112
Scmh1	69.4419	-0.819391	0.0360854	-22.707	3.82096e-114	4.18274e-112
Zfand5	261.235	0.814095	0.0358708	22.6952	4.99945e-114	5.43839e-112
Srsf5	289.35	0.452593	0.0199549	22.6808	6.93435e-114	7.49604e-112
Crlf3	139.864	-0.551963	0.0243838	-22.6364	1.89745e-113	2.0384e-111
Lst1	31.0137	-1.64927	0.0732738	-22.5082	3.44612e-112	3.67927e-110
Tex261	64.0445	1.10811	0.049296	22.4786	6.72102e-112	7.1317e-110
Tanc2	44.0458	-0.982941	0.0437502	-22.4671	8.70739e-112	9.18311e-110
Dstn	57.4809	1.0423	0.0463929	22.4668	8.77083e-112	9.19396e-110
Hnrnph1	390.032	0.542673	0.0241582	22.4633	9.48495e-112	9.88263e-110
Mllt10	208.144	-0.554294	0.0246847	-22.455	1.14429e-111	1.18512e-109
Kansl1l	115.614	-0.813859	0.0363385	-22.3966	4.25006e-111	4.37554e-109
Wsb1	110.53	0.723436	0.0323298	22.3767	6.63347e-111	6.78891e-109
Luc7l2	324.237	-0.374006	0.0167346	-22.3493	1.2256e-110	1.24694e-108
Serinc3	696.732	0.312744	0.0140117	22.3201	2.35621e-110	2.38322e-108
Mbnl1	562.423	-0.363832	0.0163009	-22.3198	2.37329e-110	2.38653e-108
Rpsa	2101.46	0.614006	0.0275651	22.2747	6.49679e-110	6.49528e-108
Eif4g2	260.98	0.596958	0.026978	22.1276	1.7143e-108	1.70405e-106
Sdcbp	183.013	0.537821	0.0243259	22.1089	2.59298e-108	2.56275e-106
Adamts6	58.2836	-0.809833	0.0367728	-22.0226	1.74815e-107	1.71796e-105
Hspa9	128.757	0.790848	0.0360337	21.9474	9.16349e-107	8.95433e-105
Nedd4	259.021	-0.522569	0.0238152	-21.9427	1.0169e-106	9.88111e-105
Ralgapa1	151.647	-0.531585	0.0242625	-21.9097	2.09897e-106	2.02815e-104
Ptma	1117.83	0.946014	0.0432488	21.8738	4.61796e-106	4.43735e-104
Ash1l	208.196	-0.43502	0.019984	-21.7685	4.61809e-105	4.41295e-103
Btg1	49.0504	1.15286	0.0531225	21.7019	1.96804e-104	1.87029e-102
Mt1	23.4669	2.50577	0.115524	21.6905	2.52446e-104	2.38596e-102
Braf	78.9205	-0.674589	0.0311089	-21.6848	2.8554e-104	2.68408e-102
Eef2	497.061	0.486002	0.0224491	21.649	6.20485e-104	5.80103e-102
Uty	110.125	-0.584591	0.0270101	-21.6434	7.00966e-104	6.51823e-102
Sec62	112.448	-0.676663	0.0312667	-21.6416	7.29118e-104	6.74375e-102
Epsti1	85.2386	-0.664831	0.0307326	-21.6328	8.83441e-104	8.12766e-102
Malat1	6906.1	0.674913	0.0313696	21.5149	1.13013e-102	1.03421e-100
Cavin1	48.633	1.28301	0.0597654	21.4675	3.13505e-102	2.85389e-100
Lyn	66.448	-0.756003	0.0353221	-21.4031	1.24909e-101	1.13111e-99
Ptprc	198.632	-0.582281	0.027219	-21.3924	1.57257e-101	1.41663e-99
Tut4	253.788	-0.382559	0.0179956	-21.2584	2.75423e-100	2.46825e-98
Retreg2	39.0339	1.30248	0.0613945	21.215	6.94171e-100	6.18885e-98
Baz2b	270.475	-0.501481	0.0236491	-21.205	8.58137e-100	7.61146e-98
Paip2	109.453	-0.630286	0.0297293	-21.2009	9.37707e-100	8.27479e-98
Nsd1	197.618	-0.442504	0.0209031	-21.1693	1.83296e-99	1.60928e-97
Zfr	161.177	-0.524318	0.0248055	-21.1371	3.62328e-99	3.16506e-97
Samd9l	26.4596	-1.12076	0.0530582	-21.1232	4.87055e-99	4.23322e-97
Dlg1	139.551	-0.539647	0.0256101	-21.0716	1.4491e-98	1.25318e-96
Atp5a1	224.751	0.706019	0.033529	21.057	1.97396e-98	1.69859e-96
Pan3	258.623	-0.505831	0.0240469	-21.0352	3.12552e-98	2.67619e-96
Ier2	53.7403	1.30026	0.0619458	20.9903	8.03653e-98	6.84728e-96
Arrdc1	44.4572	1.15401	0.0550158	20.9759	1.08866e-97	9.23015e-96
Fyb	130.428	0.86031	0.041093	20.9357	2.53331e-97	2.13737e-95
Fkbp3	48.7332	-1.03605	0.0495359	-20.9151	3.90403e-97	3.27787e-95
Rfx7	166.092	-0.514936	0.0246477	-20.8919	6.3469e-97	5.30319e-95
Gpr171	18.2809	-1.33009	0.0637277	-20.8715	9.72194e-97	8.08417e-95
Smim4	24.6028	-1.11408	0.053483	-20.8305	2.28975e-96	1.8949e-94
1700017B05Rik	32.4999	1.44934	0.0696992	20.7942	4.88351e-96	4.02215e-94
Rps8	1666.45	-0.624513	0.0301141	-20.7382	1.56704e-95	1.28453e-93
Hnrnpk	302.46	0.629768	0.0304243	20.6995	3.49673e-95	2.8528e-93
Abca4	23.2648	1.89526	0.0921264	20.5724	4.8492e-94	3.93764e-92
Phpt1	17.1313	-1.51982	0.0738848	-20.5702	5.07781e-94	4.10401e-92
Dcaf15	28.4297	1.59661	0.0776884	20.5514	7.47448e-94	6.01296e-92
Gigyf1	85.1516	0.889638	0.043387	20.5047	1.95379e-93	1.56448e-91
Atp11c	77.0893	-0.766584	0.0374138	-20.4893	2.68031e-93	2.13634e-91
Gnas	174.971	-0.439485	0.0214748	-20.4652	4.40278e-93	3.49314e-91
Mindy1	54.6508	0.966157	0.0472718	20.4383	7.63252e-93	6.02795e-91
Dock2	498.62	-0.594723	0.0291448	-20.4058	1.4848e-92	1.16733e-90
Dok1	25.5382	1.6743	0.0821419	20.383	2.36533e-92	1.85117e-90
Washc4	63.3105	-0.709535	0.0348432	-20.3636	3.51519e-92	2.73868e-90
Ctbp1	74.5056	0.8048	0.0395463	20.3508	4.5668e-92	3.54204e-90
Nav1	65.7594	1.03452	0.0508795	20.3328	6.5945e-92	5.09189e-90
Galnt6	74.1909	0.943707	0.046459	20.3127	9.93383e-92	7.63625e-90
Rps3	776.156	-0.736634	0.0362783	-20.3051	1.15923e-91	8.87172e-90
Ptpn22	39.6532	-0.878015	0.0432941	-20.2802	1.9218e-91	1.46429e-89
Gnb2	111.053	0.701869	0.034654	20.2536	3.30003e-91	2.50339e-89
Gatm	33.087	1.35023	0.0666866	20.2474	3.7483e-91	2.83103e-89
Xrn1	88.9151	-0.61012	0.0301457	-20.2391	4.43544e-91	3.33545e-89
Nrgn	133.412	0.698865	0.0345685	20.2168	6.96422e-91	5.21442e-89
Dnph1	25.7396	2.03948	0.101004	20.1921	1.14864e-90	8.5633e-89
Dazap2	95.9051	1.08802	0.0540364	20.135	3.6413e-90	2.703e-88
Usp7	151.571	0.536095	0.026634	20.1282	4.17689e-90	3.08733e-88
Kcnb2	33.334	4.95963	0.246832	20.0931	8.47296e-90	6.2361e-88
Gm26782	5.77392	-2.34577	0.116805	-20.0828	1.04435e-89	7.65382e-88
Kansl1	245.971	-0.450581	0.022445	-20.0749	1.2239e-89	8.93186e-88
Polr2k	16.0934	-1.34809	0.0672007	-20.0607	1.62785e-89	1.183e-87
Skiv2l	39.7957	1.17145	0.0584547	20.0403	2.45207e-89	1.77452e-87
Tfdp2	64.1518	-0.700131	0.0349651	-20.0237	3.42425e-89	2.46774e-87
Rps25	685.756	-0.504288	0.0251855	-20.023	3.47435e-89	2.49346e-87
Def6	123.653	0.656276	0.0328014	20.0076	4.73287e-89	3.38263e-87
Top2b	160.979	-0.4866	0.0243441	-19.9884	6.95112e-89	4.9476e-87
Cnrip1	18.4285	-1.36331	0.0682363	-19.9792	8.35374e-89	5.92157e-87
Cdk10	32.8165	1.30112	0.0652748	19.933	2.1071e-88	1.48752e-86
Gm19951	16.7561	3.36935	0.169094	19.9259	2.42678e-88	1.70624e-86
H2-K1	715.711	0.587057	0.0294722	19.919	2.78237e-88	1.94833e-86
Dcaf6	52.6787	-0.752349	0.0378548	-19.8746	6.75303e-88	4.70969e-86
Pbx3	134.494	0.983682	0.0495346	19.8585	9.30681e-88	6.46468e-86
Rmdn1	36.2985	-0.977149	0.0492083	-19.8574	9.50854e-88	6.57839e-86
Rps12	2952.03	0.618399	0.0311503	19.8521	1.05669e-87	7.28146e-86
Rgs18	192.419	-0.430353	0.0217336	-19.8012	2.90466e-87	1.99361e-85
Itsn2	153.661	-0.454322	0.0229673	-19.7812	4.31966e-87	2.95308e-85
Gm11808	19.1733	-1.2122	0.0616634	-19.6584	4.90114e-86	3.33741e-84
Gpcpd1	47.0452	-0.817791	0.0416166	-19.6506	5.717e-86	3.87769e-84
Sumo1	77.8641	-0.624333	0.0317876	-19.6408	6.93488e-86	4.68538e-84
Tnrc6b	236.539	-0.47093	0.0240316	-19.5963	1.66326e-85	1.11937e-83
Atp5j	52.3046	-0.758614	0.0387474	-19.5785	2.36035e-85	1.58235e-83
Rpl31	437.639	-0.591223	0.0303324	-19.4915	1.29686e-84	8.66041e-83
Wdr77	44.6105	1.06216	0.0546237	19.4451	3.20874e-84	2.13456e-82
Abca7	51.855	0.950106	0.048899	19.43	4.30482e-84	2.85272e-82
Tmem30a	117.654	0.58802	0.0304538	19.3086	4.54545e-83	3.00069e-81
Tbrg1	30.4252	-1.00756	0.0522126	-19.2972	5.67424e-83	3.73162e-81
Socs2	8.49517	-2.40109	0.124819	-19.2365	1.83059e-82	1.19932e-80
Pcbp2	176.765	0.497014	0.0258821	19.203	3.49164e-82	2.27892e-80
Casc4	24.4811	-1.07656	0.0561087	-19.1871	4.74646e-82	3.08627e-80
Dock7	90.1254	-0.647997	0.0337957	-19.174	6.10487e-82	3.95467e-80
Akt2	42.7046	1.04449	0.0544751	19.1738	6.1311e-82	3.95685e-80
Desi2	34.0744	-0.882383	0.046055	-19.1593	8.093e-82	5.20359e-80
Hdac7	71.035	0.762948	0.0398585	19.1414	1.14169e-81	7.31357e-80
Gle1	41.7872	1.04579	0.0547693	19.0945	2.80291e-81	1.7889e-79
Haghl	30.7801	1.32449	0.0694855	19.0614	5.27968e-81	3.35725e-79
Plek	70.3929	0.98872	0.0520777	18.9855	2.24887e-80	1.42478e-78
Actg1	290.964	0.638159	0.0336182	18.9826	2.37751e-80	1.50078e-78
Cnbp	199.938	0.499104	0.0263068	18.9725	2.88129e-80	1.81218e-78
6030498E09Rik	9.28987	-1.79009	0.0944004	-18.9627	3.46933e-80	2.17412e-78
Emc2	27.5679	-0.977178	0.05165	-18.9192	7.91904e-80	4.94468e-78
Skint3	6.0619	-2.28451	0.120802	-18.9111	9.2353e-80	5.74582e-78
Ppp1r14b	57.4151	0.86353	0.0456641	18.9105	9.34693e-80	5.79443e-78
Slc15a2	21.8759	-1.09812	0.0580986	-18.901	1.12013e-79	6.91922e-78
Smad1	82.0377	0.700477	0.0370717	18.8952	1.24891e-79	7.68727e-78
Col16a1	31.5654	1.50761	0.0797996	18.8924	1.31711e-79	8.07825e-78
Bmpr2	81.723	-0.600916	0.0318112	-18.8901	1.37621e-79	8.4109e-78
Capzb	124.491	0.56489	0.0299107	18.8859	1.4911e-79	9.08101e-78
Tmlhe	27.5585	-0.971106	0.0515177	-18.8499	2.94181e-79	1.78532e-77
Cdk17	249.16	-0.424414	0.0225323	-18.8357	3.84656e-79	2.32623e-77
Gimap6	59.7152	-1.29292	0.0687632	-18.8026	7.19691e-79	4.3372e-77
Emc10	40.049	1.07214	0.057038	18.7969	8.00971e-79	4.81028e-77
Gm41335	27.7379	1.87233	0.0998247	18.7562	1.72207e-78	1.03062e-76
Ywhab	130.784	0.608085	0.0324756	18.7243	3.13544e-78	1.87002e-76
Tspan13	149.403	0.491689	0.0262601	18.7238	3.1657e-78	1.88158e-76
Eif3b	64.304	0.855033	0.0456897	18.7139	3.81225e-78	2.25811e-76
Vegfc	32.4927	-1.06535	0.057047	-18.675	7.90518e-78	4.66648e-76
Hsp90aa1	644.347	0.826531	0.0442624	18.6734	8.14709e-78	4.79293e-76
Sbno2	89.4946	0.997348	0.0534292	18.6667	9.23338e-78	5.41358e-76
Tmem258	25.0948	-0.993848	0.0532961	-18.6477	1.31859e-77	7.70484e-76
Ndufa13	46.6805	-0.764666	0.0410096	-18.646	1.36012e-77	7.92078e-76
Tet1	50.3795	-0.721134	0.0386799	-18.6437	1.42174e-77	8.25183e-76
Nras	63.3708	0.815313	0.0437586	18.6321	1.76552e-77	1.02129e-75
Hnrnpa2b1	479.365	0.407907	0.0218961	18.6292	1.86383e-77	1.07456e-75
Ror2	17.0285	2.17966	0.11707	18.6184	2.27913e-77	1.30963e-75
Cbfa2t3	326.308	0.415998	0.0223496	18.6132	2.51141e-77	1.43832e-75
Ssrp1	123.983	0.835224	0.045021	18.5519	7.87307e-77	4.49415e-75
Itga9	4.6678	-2.61506	0.141142	-18.5279	1.23033e-76	6.99993e-75
Lbr	116.753	0.629299	0.0340366	18.4889	2.53725e-76	1.43883e-74
8430419K02Rik	28.2279	-0.976082	0.0528049	-18.4847	2.74268e-76	1.55024e-74
Rpl28	919.847	-0.35119	0.0190018	-18.4819	2.88855e-76	1.62737e-74
Eif4b	139.216	0.547335	0.029631	18.4717	3.49074e-76	1.96026e-74
Ppp1r9a	140.234	-0.650538	0.0352211	-18.4701	3.59128e-76	2.01019e-74
Esam	52.4311	0.889846	0.0481915	18.4648	3.96695e-76	2.2133e-74
Anks1	139.058	0.512465	0.0278532	18.3988	1.34364e-75	7.47252e-74
Treml2	99.8277	0.645886	0.0351994	18.3493	3.34107e-75	1.85215e-73
Luc7l	109.534	0.575171	0.0313641	18.3385	4.08117e-75	2.25521e-73
Sms	35.9634	-0.829752	0.0452615	-18.3324	4.56269e-75	2.51326e-73
Hsd17b10	22.6602	-1.04378	0.0570173	-18.3063	7.37167e-75	4.04763e-73
Wwtr1	27.984	1.85391	0.101367	18.2891	1.01138e-74	5.53572e-73
Tssc4	21.4694	1.60379	0.087702	18.2868	1.055e-74	5.75626e-73
Ncam1	16.3958	2.08461	0.11405	18.278	1.23777e-74	6.73223e-73
Ldhb	16.2751	-1.22767	0.0672662	-18.2509	2.03687e-74	1.10438e-72
Ide	91.7887	0.623942	0.0341876	18.2505	2.04948e-74	1.10774e-72
Itga2b	58.1433	1.94946	0.106843	18.2461	2.22185e-74	1.19717e-72
Btf3	279.248	0.473206	0.0259457	18.2383	2.5644e-74	1.37745e-72
Mysm1	59.5654	-0.648206	0.0355721	-18.2223	3.43251e-74	1.83804e-72
Ppp2ca	103.963	0.582195	0.0319593	18.2168	3.7973e-74	2.0271e-72
Tsn	141.638	0.652313	0.0358165	18.2126	4.09681e-74	2.18026e-72
Nxf1	56.8423	0.845484	0.0464381	18.2067	4.56751e-74	2.4233e-72
Ncoa2	207.365	-0.463332	0.0254907	-18.1765	7.91894e-74	4.18856e-72
Tmem259	46.9695	0.915512	0.0504079	18.1621	1.03079e-73	5.43555e-72
Pik3cg	49.3155	-0.70618	0.0388829	-18.1617	1.03766e-73	5.45514e-72
Odc1	36.5187	1.06359	0.0586762	18.1264	1.97377e-73	1.03449e-71
Slfn8	23.4843	-1.07256	0.0592102	-18.1145	2.44994e-73	1.28019e-71
AC149090.1	285.37	0.427751	0.023623	18.1074	2.78506e-73	1.45092e-71
Man2a2	76.6886	0.779625	0.0430716	18.1007	3.14888e-73	1.63553e-71
Ppp1r9b	93.1022	0.797623	0.0441721	18.0571	6.93194e-73	3.58967e-71
Nwd1	57.622	-0.689557	0.0382116	-18.0458	8.51751e-73	4.39758e-71
Rplp1	4281.25	0.589644	0.0326834	18.0411	9.2663e-73	4.76994e-71
Cr1l	57.5319	-0.65528	0.0363657	-18.0192	1.37797e-72	7.07219e-71
Maf	18.0529	1.81971	0.101053	18.0076	1.69948e-72	8.69652e-71
Smarcd2	65.3077	0.748842	0.0417301	17.9449	5.26263e-72	2.68503e-70
Nrk	12.6676	-2.49138	0.138841	-17.9441	5.34077e-72	2.71688e-70
Ndufa7	36.9839	-0.830034	0.0463255	-17.9174	8.62103e-72	4.37271e-70
Glmn	18.7483	-1.12385	0.0627447	-17.9115	9.59746e-72	4.85373e-70
Zfas1	93.9313	-0.685987	0.0383102	-17.9061	1.05666e-71	5.3283e-70
Kif21a	25.361	1.36476	0.0762612	17.8959	1.2687e-71	6.3789e-70
Tpp2	68.2623	-0.620308	0.0346701	-17.8917	1.36874e-71	6.86193e-70
Map3k3	62.8965	-0.740214	0.0413751	-17.8904	1.40216e-71	7.00917e-70
Csnk1g2	80.0316	0.681834	0.0381177	17.8876	1.47296e-71	7.34186e-70
Zfp182	29.2335	-0.927675	0.0518752	-17.8828	1.60487e-71	7.97636e-70
Ltbp3	48.3966	1.02822	0.0575528	17.8657	2.18172e-71	1.08123e-69
Phldb2	11.1063	-1.81229	0.101475	-17.8595	2.43915e-71	1.20536e-69
Tgtp2	3.25217	-3.17565	0.177895	-17.8512	2.82888e-71	1.39397e-69
Stat4	92.7156	-0.667847	0.037468	-17.8244	4.56644e-71	2.24378e-69
Naaladl2	27.5455	1.78546	0.100317	17.7981	7.31404e-71	3.58367e-69
E130102H24Rik	12.437	-1.33908	0.0752602	-17.7926	8.06202e-71	3.939e-69
Prr14l	71.9903	-0.636387	0.0357802	-17.786	9.07503e-71	4.42146e-69
Gm10419	39.0154	1.53791	0.0865362	17.7719	1.1667e-70	5.66833e-69
Dpp4	33.4427	-0.915709	0.0516008	-17.746	1.85058e-70	8.96574e-69
Xrcc4	65.0356	-0.644766	0.0363415	-17.7419	1.99223e-70	9.62504e-69
Comt	34.9464	-0.814381	0.0459651	-17.7174	3.07902e-70	1.48342e-68
S100a6	46.5333	0.98295	0.055517	17.7054	3.81124e-70	1.83109e-68
Ern1	64.6222	-0.706577	0.0399454	-17.6886	5.13671e-70	2.46107e-68
Ist1	49.6994	0.851188	0.048159	17.6745	6.58886e-70	3.14809e-68
Kmt2e	199.965	-0.365755	0.0207068	-17.6635	8.0124e-70	3.8177e-68
Thoc2	138.949	-0.442303	0.025091	-17.628	1.50203e-69	7.13711e-68
H3f3a	227.136	-0.530899	0.0301279	-17.6215	1.68381e-69	7.97894e-68
Asxl2	84.7352	-0.549955	0.0312142	-17.6188	1.76854e-69	8.35755e-68
Zadh2	49.6047	0.870795	0.0494257	17.6183	1.78409e-69	8.40806e-68
Il18	15.0936	-1.27749	0.0725735	-17.6027	2.34888e-69	1.10397e-67
Tle3	37.2938	1.04824	0.0595686	17.5971	2.59176e-69	1.21482e-67
Nono	142.557	0.69124	0.0393044	17.5868	3.1082e-69	1.45296e-67
Cdk11b	69.8785	0.722141	0.0410648	17.5854	3.18719e-69	1.48306e-67
Esd	31.251	-0.882486	0.050183	-17.5854	3.18975e-69	1.48306e-67
Nomo1	57.0887	0.842397	0.0479799	17.5573	5.23023e-69	2.42526e-67
Cand1	80.7693	0.652471	0.0371818	17.5481	6.14691e-69	2.8427e-67
Hdgf	135.535	0.875731	0.0499401	17.5356	7.65976e-69	3.53289e-67
Fchsd2	295.604	-0.584634	0.0333459	-17.5324	8.10348e-69	3.7276e-67
Cox8a	128.092	-0.496549	0.0283253	-17.5302	8.42148e-69	3.86361e-67
Ppp2r3a	47.1844	-0.791094	0.0451763	-17.5113	1.17574e-68	5.37977e-67
Rps11	820.305	-0.537986	0.0307275	-17.5083	1.23855e-68	5.65224e-67
Grip1	25.1654	1.32594	0.0757687	17.4998	1.43788e-68	6.54464e-67
Pex6	35.4324	1.04899	0.0600299	17.4744	2.24428e-68	1.01882e-66
Cdc42	165.494	0.459409	0.0263469	17.4369	4.32886e-68	1.96e-66
Grik5	53.157	0.808123	0.0464829	17.3854	1.06505e-67	4.80968e-66
Gripap1	66.0307	0.749892	0.0432205	17.3504	1.95991e-67	8.82775e-66
Arhgap15	314.986	-1.12097	0.0646633	-17.3355	2.53837e-67	1.14035e-65
Pak2	122.668	-0.452033	0.0261054	-17.3157	3.58041e-67	1.60432e-65
Lyst	56.3753	-0.635677	0.03674	-17.3021	4.53856e-67	2.0284e-65
Mapre1	106.429	0.640012	0.0369941	17.3004	4.67063e-67	2.08204e-65
Rnf130	105.019	-0.547869	0.0316974	-17.2844	6.16918e-67	2.74298e-65
Trir	81.6257	0.656088	0.0379595	17.2839	6.22e-67	2.75849e-65
Alg13	17.3562	-1.15038	0.0667278	-17.2398	1.33426e-66	5.90212e-65
Slc17a9	33.4424	1.06672	0.0618783	17.2389	1.35482e-66	5.9778e-65
Emp3	41.3412	-0.741467	0.0430171	-17.2366	1.41202e-66	6.21433e-65
Chd9	191.496	-0.446895	0.0259579	-17.2161	2.00952e-66	8.82149e-65
Arap1	89.3356	0.603677	0.0351358	17.1812	3.67022e-66	1.60709e-64
Pde7b	3.72509	-3.38995	0.197463	-17.1675	4.64633e-66	2.02937e-64
Srsf6	190.661	0.603471	0.0351527	17.1671	4.67965e-66	2.03877e-64
Rbm14	30.8512	1.12733	0.0656857	17.1625	5.0643e-66	2.20081e-64
Son	299.677	-0.382415	0.0223152	-17.137	7.857e-66	3.40588e-64
AI662270	92.2855	0.741341	0.0432642	17.1352	8.10587e-66	3.50498e-64
Myo1e	18.85	1.56093	0.0911142	17.1316	8.62329e-66	3.71941e-64
Id2	14.6888	2.17676	0.127198	17.1131	1.18491e-65	5.09807e-64
Ap2s1	53.6389	0.809826	0.0473637	17.098	1.53481e-65	6.58713e-64
Akt3	229.921	-0.564222	0.0330168	-17.0889	1.79404e-65	7.68062e-64
Gulp1	72.3755	-0.778091	0.0455529	-17.081	2.05432e-65	8.77321e-64
Krit1	94.78	-0.51425	0.0301117	-17.0781	2.16167e-65	9.20891e-64
Tkt	116.729	0.591242	0.0346276	17.0743	2.3069e-65	9.80348e-64
Gbe1	76.3126	-0.58643	0.034447	-17.0241	5.44251e-65	2.3072e-63
Ddx3y	119.665	0.498149	0.0292665	17.0211	5.72745e-65	2.42205e-63
Rps14	3289.36	0.594335	0.0349218	17.019	5.93587e-65	2.50407e-63
Cct6a	127.905	0.522423	0.0307032	17.0153	6.32875e-65	2.66331e-63
Ralgps2	51.7486	-0.732959	0.0430916	-17.0093	7.00496e-65	2.94072e-63
Ythdf1	45.8787	0.858348	0.0504648	17.0088	7.06243e-65	2.95767e-63
Fap	20.395	1.45489	0.0855487	17.0066	7.33715e-65	3.0653e-63
Prdx1	100.315	0.633987	0.0372885	17.0022	7.90645e-65	3.29518e-63
Akap10	69.1968	-0.788958	0.0464586	-16.982	1.11682e-64	4.64339e-63
Apbb1ip	106.314	-0.478814	0.0282097	-16.9734	1.29318e-64	5.36374e-63
Evi5	28.7856	-1.07535	0.0633856	-16.9652	1.485e-64	6.14464e-63
Zfp800	105.252	-0.629169	0.0371075	-16.9553	1.75929e-64	7.26221e-63
Usp21	21.9129	1.3713	0.0810992	16.9089	3.87126e-64	1.59422e-62
Atp5b	58.7199	-0.697048	0.041251	-16.8977	4.67613e-64	1.9211e-62
Ubxn4	89.4504	-0.498489	0.029501	-16.8974	4.7054e-64	1.92855e-62
Copz1	45.9465	0.856567	0.0507404	16.8814	6.16971e-64	2.52273e-62
Parp14	35.4014	-0.884378	0.0524348	-16.8663	7.96929e-64	3.25087e-62
Cdk7	18.6413	-1.02863	0.0609901	-16.8655	8.06722e-64	3.28307e-62
Edc4	34.047	1.04531	0.0619931	16.8617	8.60989e-64	3.4957e-62
Mthfsl	6.65992	-1.73915	0.10321	-16.8506	1.03891e-63	4.20819e-62
Nbeal2	51.3068	0.808962	0.0480577	16.8331	1.39512e-63	5.63783e-62
Slc35c2	34.9048	1.02773	0.061343	16.7538	5.31517e-63	2.14292e-61
Stub1	45.8629	0.906013	0.0540885	16.7506	5.60899e-63	2.25612e-61
Eif4a2	231.479	0.366362	0.0219068	16.7237	8.8078e-63	3.53457e-61
Ywhah	71.8742	0.980887	0.0586852	16.7144	1.02973e-62	4.12272e-61
Amotl2	12.4599	2.50993	0.150183	16.7125	1.06367e-62	4.24878e-61
Ikzf2	130.729	-0.730119	0.0437186	-16.7004	1.30155e-62	5.18701e-61
Mycn	71.4988	0.733303	0.0439337	16.6911	1.52102e-62	6.04772e-61
Dennd6a	79.442	-0.536393	0.0321466	-16.6859	1.66072e-62	6.58802e-61
Zmym2	90.6888	-0.49223	0.0295374	-16.6647	2.36809e-62	9.37265e-61
Fbxo11	95.2202	-0.498295	0.0299158	-16.6566	2.71136e-62	1.07068e-60
Rabep1	84.5873	-0.509315	0.0305832	-16.6534	2.85752e-62	1.12582e-60
Vav3	130.553	-0.52601	0.0316093	-16.641	3.51772e-62	1.38278e-60
Tcea1	67.5586	-0.57529	0.0346188	-16.6179	5.17316e-62	2.02891e-60
Diaph2	114.032	-0.750049	0.0452006	-16.5938	7.72903e-62	3.02446e-60
Plcg1	48.4268	0.802593	0.0484902	16.5517	1.5577e-61	6.0817e-60
Emc1	30.3892	1.09931	0.0664554	16.5421	1.82502e-61	7.10936e-60
Runx2	153.659	-0.748337	0.0453812	-16.49	4.32784e-61	1.68212e-59
Srp9	72.5295	0.687286	0.0417226	16.4727	5.76051e-61	2.23394e-59
Rbm5	171.961	-0.365759	0.0222199	-16.4608	7.01095e-61	2.71278e-59
Ints6l	72.6275	-0.58602	0.0356499	-16.4382	1.01896e-60	3.9339e-59
Rpl27a	1044.61	-0.439467	0.0267965	-16.4002	1.90761e-60	7.34833e-59
Macrod1	39.8959	0.92708	0.0566551	16.3636	3.48084e-60	1.33788e-58
Cog5	105.052	-0.44898	0.0274597	-16.3505	4.31216e-60	1.65373e-58
Pafah1b1	163.736	-0.373712	0.0228614	-16.3468	4.58344e-60	1.75388e-58
R3hdm2	74.6754	-0.551295	0.0337265	-16.3461	4.64081e-60	1.77191e-58
B3gnt5	33.1256	1.02942	0.0630068	16.3383	5.27399e-60	2.00923e-58
Efcab14	79.9208	-0.539398	0.0330614	-16.315	7.71541e-60	2.93287e-58
Ndrg1	81.7624	1.06287	0.0652018	16.3012	9.67482e-60	3.66964e-58
Tfap4	28.2922	1.26444	0.0775882	16.2968	1.03948e-59	3.93411e-58
Sec61g	48.9445	-0.715188	0.0438938	-16.2936	1.09566e-59	4.13766e-58
Ascc3	99.5043	-0.513563	0.0315529	-16.2763	1.45516e-59	5.48331e-58
Rpa2	32.6874	1.12766	0.0693469	16.2611	1.86232e-59	7.00234e-58
Idh3b	21.3159	-0.98052	0.0603915	-16.236	2.80418e-59	1.05209e-57
Phc3	59.5888	-0.57835	0.0356346	-16.23	3.09335e-59	1.15806e-57
Rere	179.298	-0.532556	0.0328235	-16.2248	3.36552e-59	1.25724e-57
Dsg2	12.1353	2.4168	0.149049	16.2148	3.9634e-59	1.47739e-57
D16Ertd472e	56.2943	0.744481	0.0459203	16.2125	4.11788e-59	1.53168e-57
Rpn2	48.3555	0.790424	0.0487632	16.2094	4.32672e-59	1.6059e-57
Mettl7a1	30.5732	-1.09765	0.0677291	-16.2065	4.53855e-59	1.68092e-57
Gm12940	11.4164	-1.30878	0.0807987	-16.1981	5.20334e-59	1.92301e-57
Ywhaz	225.845	0.613375	0.0378718	16.1961	5.37281e-59	1.98141e-57
Yy1	120.588	0.521542	0.0322094	16.1923	5.71961e-59	2.10482e-57
Gpaa1	15.7388	1.7622	0.109049	16.1597	9.70126e-59	3.56248e-57
Psma3	55.5097	-0.625989	0.0387457	-16.1563	1.02462e-58	3.75463e-57
Iscu	15.8434	-1.16653	0.0723772	-16.1174	1.92612e-58	7.04318e-57
Rgl2	41.3999	0.866469	0.0538429	16.0926	2.87727e-58	1.0499e-56
Gm42517	12.9434	2.45022	0.15233	16.0849	3.25458e-58	1.18508e-56
Atp11b	183.985	-0.607623	0.0377862	-16.0805	3.49398e-58	1.26958e-56
Ppm1e	18.686	1.66649	0.103718	16.0675	4.31215e-58	1.56358e-56
Aar2	27.0752	1.12385	0.0699565	16.065	4.48514e-58	1.62291e-56
Tlk2	70.1355	-0.533116	0.033199	-16.0582	5.01142e-58	1.80955e-56
Amhr2	1.69329	-4.96263	0.30907	-16.0567	5.13365e-58	1.84982e-56
Osbpl9	73.9532	-0.621507	0.0387838	-16.0249	8.56133e-58	3.07852e-56
Myh9	182.488	0.387347	0.0241762	16.0218	8.99594e-58	3.22809e-56
Fhdc1	18.0839	1.60029	0.0998924	16.0201	9.24639e-58	3.31109e-56
Rel	20.271	-0.967327	0.0603976	-16.016	9.88488e-58	3.53242e-56
Il4	7.94677	-1.73329	0.108624	-15.9568	2.55436e-57	9.10931e-56
Ppp4c	57.7639	0.731645	0.0458869	15.9445	3.10974e-57	1.10671e-55
Dclre1c	20.495	-0.950412	0.0596111	-15.9435	3.15895e-57	1.12191e-55
Eci1	12.9947	-1.20183	0.0753877	-15.9419	3.24145e-57	1.14885e-55
Rpl9	64.6001	-0.557313	0.0350007	-15.9229	4.39333e-57	1.55393e-55
Sdsl	43.3792	0.833003	0.0523693	15.9063	5.72795e-57	2.02185e-55
Apbb2	19.278	1.37555	0.0864853	15.905	5.85262e-57	2.06077e-55
Ctdsp2	82.1965	0.654651	0.0411604	15.9049	5.86204e-57	2.06077e-55
Erp29	60.0051	0.702574	0.0441781	15.9032	6.01687e-57	2.11091e-55
Rpl12	811.887	-0.556761	0.0350312	-15.8933	7.05005e-57	2.46837e-55
Slc17a5	21.0938	-0.948852	0.0597417	-15.8826	8.36611e-57	2.92324e-55
Dynll2	43.2056	0.905077	0.0570156	15.8742	9.56437e-57	3.33519e-55
Rpl13a	1847.17	0.546907	0.0344948	15.8548	1.30243e-56	4.53257e-55
Cox7a2l	226.119	0.491668	0.0310123	15.854	1.31967e-56	4.58333e-55
Tomm34	67.1297	0.72713	0.0458803	15.8484	1.4413e-56	4.99573e-55
Elp4	59.8833	-0.622571	0.0393163	-15.8349	1.78621e-56	6.17886e-55
Rbis	17.2916	-1.03355	0.0652999	-15.8278	2.00129e-56	6.90905e-55
Zdhhc20	68.9288	-0.547919	0.0346999	-15.7902	3.63237e-56	1.2515e-54
Mycbp2	390.712	-0.242208	0.0153402	-15.7891	3.69587e-56	1.27085e-54
Plppr3	36.3309	1.10272	0.0698842	15.7792	4.32581e-56	1.48451e-54
Ccnl2	114.887	0.468062	0.0296984	15.7605	5.81674e-56	1.99221e-54
Map2k6	28.6364	-0.813832	0.051644	-15.7585	6.00507e-56	2.05264e-54
Rgs1	44.6551	-0.902245	0.0572763	-15.7525	6.60169e-56	2.25213e-54
Mbd6	51.0915	0.730908	0.0464271	15.7431	7.65409e-56	2.60601e-54
Klhl7	35.7956	-0.727765	0.0462542	-15.734	8.84054e-56	3.00405e-54
Cenpb	24.7497	1.17661	0.074815	15.7269	9.88761e-56	3.35326e-54
Atf7	84.4468	-0.558633	0.0355612	-15.7091	1.31082e-55	4.43678e-54
Swt1	73.3792	-0.545126	0.0347068	-15.7066	1.36335e-55	4.60556e-54
Pkn2	129.273	-0.390843	0.0249117	-15.6891	1.7948e-55	6.05124e-54
Ripor2	356.036	-0.461906	0.0294478	-15.6856	1.8979e-55	6.38638e-54
Gsk3a	33.8091	0.927858	0.0591635	15.6829	1.97894e-55	6.64616e-54
Cd200r1	22.1613	-0.892039	0.0569638	-15.6597	2.85051e-55	9.55473e-54
Tfec	38.9113	-0.686305	0.0438899	-15.637	4.07632e-55	1.36371e-53
Plag1	28.9662	-1.24805	0.0798257	-15.6347	4.22636e-55	1.41118e-53
Ldlrap1	46.5782	0.788493	0.0504756	15.6213	5.21402e-55	1.73761e-53
Aldoa	43.2552	-0.758968	0.0485968	-15.6177	5.51833e-55	1.83548e-53
Anxa6	7.42164	-1.55878	0.0998146	-15.6167	5.60215e-55	1.85979e-53
Klhdc3	32.3272	0.954015	0.0610954	15.6152	5.74042e-55	1.90203e-53
Cdk13	110.881	-0.46857	0.0300349	-15.6009	7.18165e-55	2.37503e-53
Ms4a6b	10.3171	-1.40404	0.0900027	-15.6	7.2846e-55	2.40447e-53
Usf1	24.5196	1.19083	0.0763708	15.5927	8.16036e-55	2.68841e-53
Emcn	22.9826	-0.937605	0.0602183	-15.5701	1.16252e-54	3.82262e-53
Trub2	24.9535	1.11759	0.0717819	15.5692	1.17799e-54	3.86613e-53
Mkln1	128.738	-0.456673	0.029342	-15.5638	1.2825e-54	4.20116e-53
Luzp1	38.6543	0.852782	0.0548048	15.5604	1.35348e-54	4.42529e-53
2610307P16Rik	160.857	-1.09726	0.0705497	-15.553	1.51771e-54	4.95288e-53
Vasp	76.4185	0.626451	0.0403091	15.5412	1.82614e-54	5.94819e-53
Tpst2	62.1162	0.71551	0.0460646	15.5328	2.08171e-54	6.76789e-53
Casp8	33.9558	-0.736543	0.0474337	-15.5278	2.24818e-54	7.29541e-53
Ttc7	56.5372	0.682326	0.044018	15.5011	3.41187e-54	1.10509e-52
H2afz	294.799	1.02781	0.0663185	15.498	3.57699e-54	1.1564e-52
Usf2	44.8281	0.782883	0.0505329	15.4925	3.89559e-54	1.25705e-52
5430405H02Rik	12.736	-1.16659	0.0753421	-15.484	4.45207e-54	1.43395e-52
Gm48678	7.30202	-1.52082	0.0982966	-15.4718	5.38182e-54	1.73018e-52
Cd86	2.5125	-3.04299	0.1969	-15.4545	7.03797e-54	2.25842e-52
Tpr	193.912	-0.375692	0.0243115	-15.4532	7.17363e-54	2.29769e-52
Ppp2r3d	34.0819	0.921158	0.0596111	15.4528	7.22277e-54	2.30915e-52
Ddx60	58.2217	-0.644916	0.0417417	-15.4502	7.52618e-54	2.40171e-52
Tdrd9	9.95527	3.89344	0.252003	15.45	7.54502e-54	2.40329e-52
Ubn2	137.442	-0.391971	0.0253958	-15.4345	9.60002e-54	3.05224e-52
Zfp280d	107.077	-0.42389	0.0274948	-15.4171	1.25635e-53	3.98713e-52
Blmh	78.7643	0.724168	0.0470012	15.4074	1.45887e-53	4.62136e-52
Spag9	114.722	-0.407267	0.026455	-15.3947	1.7757e-53	5.61472e-52
Ftl1	137.738	-0.600679	0.0390398	-15.3863	2.0223e-53	6.37905e-52
Ufsp2	19.4951	-1.00134	0.0650802	-15.3862	2.0248e-53	6.37905e-52
Gcn1	50.3968	0.746335	0.0485221	15.3813	2.1839e-53	6.86777e-52
Trps1	47.628	-0.683271	0.0444413	-15.3747	2.42067e-53	7.59852e-52
Wls	100.277	-0.46651	0.030345	-15.3735	2.46447e-53	7.722e-52
Lcor	119.546	-0.448915	0.029224	-15.3611	2.98255e-53	9.32843e-52
Ubc	49.3496	-0.678733	0.0441877	-15.3602	3.025e-53	9.44411e-52
Ppp2cb	15.363	-1.05765	0.0688716	-15.3568	3.18742e-53	9.93325e-52
Zmym4	130.63	-0.391562	0.0255134	-15.3473	3.69126e-53	1.14827e-51
Sf1	110.903	0.463333	0.0301976	15.3434	3.92297e-53	1.21816e-51
Gm20559	23.2442	-0.855451	0.0557559	-15.3428	3.95788e-53	1.2268e-51
Lonp2	91.1948	-0.459762	0.0299771	-15.3371	4.32111e-53	1.33699e-51
Exoc2	89.2338	-0.494924	0.0322762	-15.334	4.53124e-53	1.39951e-51
Tada1	32.0139	0.953046	0.0622158	15.3184	5.76196e-53	1.77645e-51
Ehd3	21.0393	1.31868	0.086116	15.3129	6.27454e-53	1.93104e-51
Ubtf	99.083	0.627669	0.0409989	15.3094	6.61703e-53	2.03283e-51
Sap130	28.2651	-0.79042	0.0517535	-15.2728	1.16139e-52	3.56159e-51
Tc2n	14.181	1.68087	0.110073	15.2705	1.203e-52	3.68268e-51
Traf3ip3	49.6593	-0.627945	0.0411347	-15.2656	1.29654e-52	3.96199e-51
Plgrkt	73.8139	-0.542312	0.0355423	-15.2582	1.45161e-52	4.42805e-51
Cstb	11.2373	-1.23658	0.0811754	-15.2334	2.12124e-52	6.45932e-51
Nipbl	319.416	-0.280906	0.0184405	-15.2331	2.13364e-52	6.48567e-51
B2m	676.257	-0.500674	0.0328862	-15.2244	2.43474e-52	7.38793e-51
Rsrc1	107.989	-0.46451	0.030519	-15.2204	2.59038e-52	7.84645e-51
Gm17660	27.2065	1.05766	0.0695126	15.2154	2.79548e-52	8.45289e-51
Uqcrc2	41.9141	-0.665326	0.0437482	-15.2081	3.12662e-52	9.43768e-51
Ech1	17.7223	-0.968841	0.0637169	-15.2054	3.25656e-52	9.81281e-51
Kmt2d	55.498	0.701742	0.0461658	15.2005	3.51144e-52	1.05624e-50
Hnrnpab	136.58	0.870138	0.0572598	15.1963	3.74098e-52	1.12333e-50
Kpnb1	77.3921	0.639439	0.042081	15.1954	3.79161e-52	1.13656e-50
Vmp1	101.113	0.542636	0.0357141	15.1939	3.88352e-52	1.1621e-50
Lpl	9.64137	2.73992	0.18035	15.1923	3.98015e-52	1.18896e-50
Psmb8	54.9996	-0.574298	0.0378174	-15.1861	4.37302e-52	1.30406e-50
Xrn2	97.8047	-0.435795	0.0287135	-15.1773	4.99701e-52	1.48758e-50
Lhcgr	58.8472	-1.07834	0.0710507	-15.177	5.02102e-52	1.49216e-50
H2-D1	170.583	-0.527209	0.034767	-15.1641	6.11657e-52	1.81462e-50
Slc25a12	39.816	-0.664678	0.0438401	-15.1614	6.36713e-52	1.88572e-50
Psma2	30.1476	-0.898667	0.0592899	-15.1572	6.79501e-52	2.009e-50
Slit2	8.64168	-1.62847	0.107526	-15.1448	8.19509e-52	2.41881e-50
Dhx36	73.7524	-0.56113	0.0370948	-15.1269	1.07616e-51	3.17092e-50
Polr2m	55.601	0.706605	0.0467147	15.126	1.09203e-51	3.2122e-50
Slc38a2	140.261	0.424394	0.0281057	15.0999	1.62065e-51	4.75905e-50
Tjp2	59.4508	0.648589	0.043001	15.0831	2.09178e-51	6.1321e-50
Snhg6	21.9303	-0.884733	0.0586636	-15.0815	2.14477e-51	6.2768e-50
Cep350	96.5311	-0.434069	0.0287958	-15.074	2.40038e-51	7.01299e-50
Fmc1	8.99424	-1.38488	0.0918999	-15.0695	2.57115e-51	7.49926e-50
Tsc22d1	119.528	0.553059	0.0367078	15.0665	2.68931e-51	7.8307e-50
Pkig	31.1073	0.938734	0.0623255	15.0618	2.88823e-51	8.39577e-50
Nars2	26.6983	-0.813677	0.05404	-15.0569	3.1089e-51	9.02206e-50
Mta2	48.1569	0.733016	0.0486904	15.0546	3.21866e-51	9.32494e-50
Tcf12	265.459	-0.475952	0.0316292	-15.0479	3.56561e-51	1.03128e-49
Ddx17	295.919	0.279335	0.018579	15.035	4.33195e-51	1.25084e-49
Nt5dc1	49.8649	-0.593771	0.0394962	-15.0336	4.42337e-51	1.27511e-49
Sgce	22.4699	-0.853578	0.0567969	-15.0286	4.76961e-51	1.37263e-49
Txlng	47.1023	-0.618603	0.0411705	-15.0254	5.00669e-51	1.43847e-49
Slc16a7	16.8187	-0.995816	0.0662989	-15.0201	5.42269e-51	1.5554e-49
Cnih1	32.0171	1.0951	0.0729368	15.0144	5.91087e-51	1.69262e-49
Pnpt1	24.556	-0.815144	0.0543032	-15.011	6.22421e-51	1.7794e-49
Il6ra	8.95647	-1.34463	0.0895963	-15.0076	6.54695e-51	1.86858e-49
Ccdc85b	31.0361	0.953323	0.0636175	14.9852	9.1702e-51	2.61298e-49
Rabgap1	72.3236	-0.505578	0.0337472	-14.9814	9.72144e-51	2.76549e-49
Trappc8	48.1431	-0.842455	0.0562794	-14.9692	1.16799e-50	3.31241e-49
Nrxn1	762.336	-0.854455	0.0570811	-14.9691	1.16823e-50	3.31241e-49
Ttc3	270.708	-0.338116	0.0226009	-14.9603	1.33491e-50	3.77882e-49
Sub1	69.6654	-0.709237	0.0474695	-14.9409	1.78561e-50	5.0464e-49
Snhg3	12.9472	-1.24373	0.083277	-14.9349	1.95494e-50	5.51592e-49
Cirbp	47.7393	0.721962	0.0483685	14.9263	2.2226e-50	6.26093e-49
Pfn1	160.596	-0.442163	0.0296609	-14.9073	2.95586e-50	8.31294e-49
Ndufb1-ps	32.045	-0.74171	0.0497576	-14.9065	2.99206e-50	8.40109e-49
Aff4	95.3062	-0.445625	0.0299174	-14.8952	3.54382e-50	9.93418e-49
Adgrg2	20.2968	1.27034	0.0853512	14.8836	4.20967e-50	1.17816e-48
Nipal2	2.38538	-3.99879	0.268695	-14.8823	4.29706e-50	1.20068e-48
Atf2	73.9165	-0.491941	0.0331752	-14.8286	9.57703e-50	2.67168e-48
Tmed2	57.5661	0.641965	0.0433094	14.8227	1.04423e-49	2.90838e-48
Sp140	18.6506	-0.919846	0.0621278	-14.8057	1.3455e-49	3.74145e-48
Lbh	19.4867	1.27839	0.0863955	14.797	1.53218e-49	4.2537e-48
Ppan	35.6681	0.840089	0.0567794	14.7956	1.56269e-49	4.33145e-48
Csgalnact2	48.8936	0.893341	0.060442	14.7801	1.96756e-49	5.44494e-48
Man2c1os	7.56525	-1.46229	0.0989455	-14.7787	2.00983e-49	5.55304e-48
Pnn	98.2033	0.508784	0.0344489	14.7692	2.31346e-49	6.38175e-48
Nudcd2	31.2145	0.989491	0.0670219	14.7637	2.51139e-49	6.91672e-48
Acyp2	36.8672	-0.7617	0.0516049	-14.7602	2.64399e-49	7.27035e-48
Cyp7b1	38.5979	-0.67423	0.0457539	-14.736	3.78584e-49	1.03936e-47
Cox7b	47.9558	-0.659868	0.044781	-14.7354	3.81662e-49	1.04615e-47
Anapc10	18.579	-0.927239	0.0630125	-14.7151	5.15322e-49	1.41029e-47
Tra2b	186.626	0.507086	0.0344668	14.7123	5.37336e-49	1.46821e-47
Ctla2a	117.711	-0.657888	0.0447207	-14.7111	5.47411e-49	1.49338e-47
Dck	28.9989	1.38908	0.0947069	14.6672	1.04645e-48	2.8503e-47
Yme1l1	61.4569	-0.516645	0.0352371	-14.662	1.12931e-48	3.07116e-47
Prpf6	42.5445	-0.62764	0.0428095	-14.6612	1.14183e-48	3.10033e-47
Gcnt2	292.147	-0.480408	0.0327792	-14.6559	1.2352e-48	3.34859e-47
Pkm	142.731	0.566324	0.0386553	14.6506	1.33491e-48	3.61324e-47
Ptgfrn	15.0255	1.556	0.106222	14.6486	1.37433e-48	3.71413e-47
Plec	74.194	0.563112	0.0384534	14.644	1.47173e-48	3.97114e-47
Gnl1	18.7114	1.27721	0.087422	14.6097	2.43696e-48	6.56537e-47
1110038B12Rik	28.4185	-0.755285	0.0517912	-14.5833	3.58911e-48	9.65431e-47
Ctla2b	21.6373	-0.852487	0.0584705	-14.5798	3.777e-48	1.01439e-46
Zfp462	27.0158	1.10502	0.0757922	14.5796	3.78497e-48	1.01496e-46
Dpm3	36.6428	-0.674416	0.046306	-14.5643	4.73529e-48	1.26783e-46
Slc25a4	46.2314	-0.608183	0.0418133	-14.5452	6.26562e-48	1.67496e-46
Asxl1	76.1978	-0.469267	0.032325	-14.5171	9.43533e-48	2.51842e-46
Mtdh	283.307	-0.292202	0.0201296	-14.516	9.58911e-48	2.55552e-46
Rbm39	562.434	-0.196165	0.0135182	-14.5112	1.02925e-47	2.73875e-46
Pik3c2a	23.8019	-0.867878	0.0598745	-14.4949	1.30418e-47	3.465e-46
Thra	60.3293	0.679463	0.0468842	14.4924	1.35391e-47	3.59159e-46
Supt3	113.177	-0.535792	0.0369734	-14.4913	1.3757e-47	3.64383e-46
Serhl	30.8045	0.906589	0.0625689	14.4894	1.41291e-47	3.73664e-46
Acap2	58.604	-0.536185	0.0370241	-14.482	1.57344e-47	4.15483e-46
Scfd1	38.5883	-0.639921	0.0442178	-14.472	1.81975e-47	4.79792e-46
Tnk2	11.1627	1.82259	0.125988	14.4663	1.97716e-47	5.20502e-46
Ubqln4	25.2237	1.01423	0.0701695	14.454	2.3667e-47	6.22105e-46
Itgav	32.8376	-0.689531	0.0477341	-14.4452	2.68601e-47	7.04966e-46
Trabd	32.0229	0.886804	0.0615248	14.4138	4.23988e-47	1.11111e-45
Tbck	50.3098	-0.556983	0.0386603	-14.4071	4.67006e-47	1.22199e-45
Ubl5	43.7702	-0.620192	0.0430539	-14.405	4.81208e-47	1.25725e-45
Msl1	67.8245	0.564049	0.0391679	14.4008	5.11343e-47	1.33396e-45
Stat5a	76.2584	0.529756	0.0367903	14.3993	5.22555e-47	1.36116e-45
Abhd18	18.6475	-0.907236	0.0631351	-14.3698	8.01005e-47	2.08334e-45
Dazap1	54.8328	0.632128	0.0439969	14.3676	8.27046e-47	2.14783e-45
Ampd2	59.2382	0.614827	0.0428009	14.3648	8.60383e-47	2.23106e-45
Gm16286	72.5346	0.60509	0.0421364	14.3603	9.18699e-47	2.37871e-45
Psme1	71.7436	-0.568797	0.0396308	-14.3524	1.02932e-46	2.66115e-45
Rnf167	52.9875	0.648567	0.0452222	14.3418	1.19916e-46	3.09562e-45
Rasa1	101.452	-0.404393	0.028209	-14.3356	1.31156e-46	3.38073e-45
Coa6	7.22003	-1.43505	0.100254	-14.3142	1.78456e-46	4.59312e-45
Myo9b	79.6803	0.579645	0.0405075	14.3096	1.90644e-46	4.89951e-45
Srrm1	161.02	0.375803	0.0262748	14.3028	2.101e-46	5.39152e-45
2810403D21Rik	26.1386	-0.755918	0.052855	-14.3017	2.13454e-46	5.46948e-45
Aig1	87.8885	-0.571402	0.039973	-14.2947	2.36078e-46	6.04024e-45
P4ha1	13.4965	-1.04082	0.0728198	-14.2931	2.41666e-46	6.17409e-45
Tax1bp1	182.058	-0.375311	0.0262752	-14.2839	2.75878e-46	7.03775e-45
Dr1	32.1084	0.878202	0.0615661	14.2644	3.6487e-46	9.29425e-45
Hoxb3	52.4174	0.777266	0.0545295	14.254	4.2309e-46	1.07614e-44
Stag2	169.162	-0.317417	0.022295	-14.2372	5.38598e-46	1.36793e-44
Alpk1	37.9461	0.785845	0.0552022	14.2357	5.49719e-46	1.39413e-44
Rbm25	411.498	0.228097	0.0160333	14.2265	6.27428e-46	1.58887e-44
Usp5	36.1909	0.82086	0.0577051	14.2251	6.40264e-46	1.61901e-44
Phtf2	73.8298	-0.468751	0.0329748	-14.2154	7.35051e-46	1.85598e-44
Rcsd1	34.8971	-0.866496	0.0609618	-14.2137	7.52845e-46	1.89814e-44
Taok3	112.595	-0.380574	0.0267754	-14.2136	7.54829e-46	1.90037e-44
Washc3	28.0284	-0.748165	0.052671	-14.2045	8.59301e-46	2.16024e-44
Orc4	39.5924	-0.62414	0.0439684	-14.1952	9.81013e-46	2.46264e-44
Zfp386	21.8383	-0.834643	0.0588396	-14.185	1.13386e-45	2.8422e-44
Trip12	135.721	-0.34794	0.0245309	-14.1837	1.15549e-45	2.89222e-44
Itch	95.2861	-0.424325	0.0299353	-14.1748	1.31292e-45	3.28154e-44
Anp32b	229.677	0.553182	0.0390341	14.1718	1.3699e-45	3.41901e-44
Abcb4	11.6081	-1.28592	0.0909045	-14.1459	1.98103e-45	4.93717e-44
Scrib	24.882	0.989726	0.0699757	14.1439	2.03772e-45	5.07114e-44
Fcho2	205.091	-0.569413	0.0402601	-14.1434	2.05266e-45	5.10099e-44
Capn7	41.614	-0.61146	0.0432537	-14.1366	2.26004e-45	5.60827e-44
Dmxl1	126.574	-0.358803	0.025382	-14.1361	2.2744e-45	5.63583e-44
Diaph1	369.837	0.239292	0.0169321	14.1324	2.39729e-45	5.93183e-44
Rc3h2	60.2076	-0.547008	0.0387497	-14.1164	3.00832e-45	7.43314e-44
Ddx39b	112.883	0.46152	0.032703	14.1125	3.18208e-45	7.85126e-44
Abhd17c	27.6442	0.914296	0.0647956	14.1105	3.27365e-45	8.06568e-44
Rbpjl	5.05915	5.62299	0.398538	14.1091	3.34031e-45	8.2182e-44
Arl2bp	25.4876	0.995734	0.0706392	14.0961	4.01601e-45	9.86661e-44
Agmo	15.7025	-1.02103	0.0724441	-14.094	4.13312e-45	1.01399e-43
Fnip1	110.516	-0.391774	0.0277987	-14.0932	4.18027e-45	1.02411e-43
H1f0	43.1006	0.916894	0.0650636	14.0923	4.23689e-45	1.03651e-43
Nisch	129.81	0.404415	0.0286996	14.0913	4.29583e-45	1.04944e-43
Mfsd4b1	14.2369	1.42963	0.101459	14.0907	4.33037e-45	1.05639e-43
Gm15787	3.83988	-1.9345	0.137387	-14.0807	4.99241e-45	1.21618e-43
Mapk6	46.8161	0.793789	0.0564257	14.0679	5.98558e-45	1.45607e-43
Tnrc6c	175.446	-0.317394	0.0225735	-14.0605	6.64038e-45	1.61309e-43
Gphn	186.688	-0.364343	0.0259196	-14.0566	7.01463e-45	1.70161e-43
Bod1l	115.507	-0.397137	0.02826	-14.053	7.38684e-45	1.78939e-43
Dnase2a	29.309	0.970915	0.069096	14.0517	7.52428e-45	1.82014e-43
Rhobtb3	46.8208	-0.640876	0.0456123	-14.0505	7.64661e-45	1.84715e-43
Nos1ap	57.7257	0.722259	0.0514497	14.0382	9.10416e-45	2.19617e-43
Slc4a7	52.3129	-0.53768	0.0383143	-14.0334	9.73653e-45	2.34545e-43
Srsf3	208.488	0.537378	0.0383075	14.028	1.05048e-44	2.52701e-43
Khdc4	68.916	-0.475263	0.0338874	-14.0248	1.09928e-44	2.64072e-43
Gm20342	14.5029	-0.979489	0.0698529	-14.0222	1.14073e-44	2.7365e-43
Tbk1	55.0313	-0.53143	0.0379371	-14.0082	1.38882e-44	3.32701e-43
Zfp618	9.9671	-1.24268	0.0887451	-14.0028	1.49838e-44	3.5845e-43
Csnk1g1	55.8443	-0.528798	0.0377894	-13.9933	1.71301e-44	4.09229e-43
Tgfbi	11.2157	1.89155	0.135242	13.9865	1.8859e-44	4.4991e-43
H3f3b	600.014	0.48058	0.034377	13.9797	2.07342e-44	4.93966e-43
Dmtf1	50.2469	-0.550463	0.0393968	-13.9723	2.30158e-44	5.47567e-43
Bex3	26.0627	-0.746293	0.0534726	-13.9566	2.86985e-44	6.81826e-43
Hnrnpa0	107.331	0.575224	0.0412385	13.9487	3.20347e-44	7.60043e-43
St3gal5	4.63052	-1.78902	0.128277	-13.9465	3.30353e-44	7.8271e-43
Ankrd17	259.199	-0.252234	0.0180875	-13.9452	3.36427e-44	7.96012e-43
Rock1	223.562	-0.274955	0.0197436	-13.9262	4.38924e-44	1.03711e-42
Morf4l1	178.479	-0.312478	0.022447	-13.9207	4.73994e-44	1.11844e-42
Oip5os1	90.7306	0.482849	0.0347091	13.9113	5.40949e-44	1.27469e-42
Atp7a	36.3268	-0.638735	0.0459381	-13.9043	5.96848e-44	1.4045e-42
Phactr2	97.5522	-0.507414	0.0365062	-13.8994	6.3881e-44	1.5012e-42
Snapc3	32.7329	-0.851791	0.0613741	-13.8787	8.5317e-44	2.00223e-42
Zfp869	49.8164	0.82654	0.0595785	13.8731	9.21836e-44	2.16044e-42
Snx20	5.70121	-1.53435	0.110677	-13.8634	1.05564e-43	2.47069e-42
Psmc6	41.8955	-0.680302	0.0490904	-13.8582	1.13538e-43	2.65372e-42
Hoxa9	70.2965	-0.4803	0.034664	-13.8559	1.17212e-43	2.73589e-42
Rps23	1609.48	-0.442982	0.0319822	-13.8509	1.25625e-43	2.92831e-42
Phf14	135.879	-0.46506	0.0335779	-13.8502	1.2689e-43	2.95382e-42
Zfp991	5.60994	-1.62437	0.11734	-13.8433	1.39578e-43	3.2448e-42
Klhl21	18.1583	1.20356	0.0869457	13.8427	1.40813e-43	3.26912e-42
Ndufb4	22.7613	-0.792293	0.0572383	-13.842	1.42208e-43	3.29708e-42
Nmi	20.1107	-0.8403	0.0607204	-13.8389	1.48555e-43	3.43964e-42
Senp6	221.02	-0.276221	0.0199807	-13.8244	1.81603e-43	4.19922e-42
Dnajc1	125.12	-0.459085	0.0332377	-13.8122	2.15177e-43	4.9689e-42
Ccdc125	22.7972	-0.790802	0.0572667	-13.8091	2.24596e-43	5.17949e-42
Ier3	29.2986	0.903359	0.0654243	13.8077	2.29079e-43	5.27584e-42
Rsu1	51.6933	-0.598375	0.0433545	-13.8019	2.48168e-43	5.70786e-42
Supt5	60.2669	0.590696	0.0428052	13.7996	2.56118e-43	5.88288e-42
Pde4b	100.529	-0.396821	0.0287658	-13.7949	2.73522e-43	6.27432e-42
Cluh	25.5833	0.940632	0.0681938	13.7935	2.78807e-43	6.38707e-42
Nrbp1	43.3708	0.696885	0.0506213	13.7666	4.04714e-43	9.25917e-42
Ptpre	268.714	-0.473083	0.0343978	-13.7533	4.86479e-43	1.11151e-41
0610009B22Rik	4.70816	-1.84449	0.134273	-13.7368	6.11005e-43	1.39419e-41
Pnisr	327.302	0.263547	0.019197	13.7285	6.85306e-43	1.56167e-41
Smap2	43.1675	-0.578714	0.0421912	-13.7165	8.09073e-43	1.84128e-41
Slc39a7	23.235	1.03939	0.0757828	13.7154	8.2058e-43	1.86501e-41
Mat2a	222.218	0.407466	0.0297239	13.7083	9.04966e-43	2.05411e-41
Esr1	70.4821	-0.596218	0.0435039	-13.7049	9.4869e-43	2.15053e-41
Uhrf2	118.126	-0.385092	0.0281087	-13.7001	1.01362e-42	2.29471e-41
Otulinl	6.01583	-1.54616	0.112892	-13.6959	1.07422e-42	2.42873e-41
Smg5	30.7596	0.828705	0.0605201	13.6931	1.11701e-42	2.52217e-41
Rtcb	82.8131	0.508315	0.0371317	13.6895	1.173e-42	2.64514e-41
Mcfd2	34.4494	0.832406	0.0608192	13.6866	1.22129e-42	2.75045e-41
Gucy1a1	22.4634	-0.955857	0.0698592	-13.6826	1.28962e-42	2.90055e-41
Rftn1	112.478	0.509225	0.0372249	13.6797	1.34272e-42	3.01607e-41
Nsun7	18.0651	-0.897724	0.0656282	-13.6789	1.35659e-42	3.04327e-41
Tmem243	9.76639	-1.16426	0.0851508	-13.6729	1.47456e-42	3.30363e-41
Calhm6	5.24902	-1.63597	0.119661	-13.6717	1.49803e-42	3.35187e-41
Hmga2	32.0745	-1.04046	0.0761424	-13.6647	1.64966e-42	3.68637e-41
Rbbp4	118.356	0.568639	0.0416189	13.663	1.68842e-42	3.76812e-41
Dyrk2	42.9567	0.709018	0.0519054	13.6598	1.76435e-42	3.93249e-41
Slc38a9	71.4412	-0.486859	0.0356452	-13.6585	1.797e-42	4.00011e-41
Tmem117	9.35546	2.37919	0.17422	13.6563	1.85233e-42	4.11799e-41
Tle4	65.5856	-0.504843	0.0369699	-13.6555	1.87217e-42	4.15675e-41
Kdm4c	56.313	-0.585432	0.0428781	-13.6534	1.92599e-42	4.27076e-41
Stard7	44.5539	0.679079	0.0497496	13.6499	2.0206e-42	4.47481e-41
Gm12353	11.0597	-1.11884	0.0819705	-13.6493	2.0395e-42	4.5109e-41
1810062O18Rik	6.35801	-1.40488	0.102928	-13.6491	2.04253e-42	4.51183e-41
Foxj2	24.3037	0.967438	0.0709093	13.6433	2.21282e-42	4.88174e-41
Ube3c	87.7934	-0.471252	0.0345565	-13.6371	2.40843e-42	5.30652e-41
Dimt1	8.85456	-1.20457	0.0883756	-13.6301	2.65302e-42	5.838e-41
Arih1	157.971	-0.315111	0.0231253	-13.6262	2.79706e-42	6.14714e-41
Kmt5c	44.7379	0.664787	0.048798	13.6232	2.91346e-42	6.39481e-41
Copb1	47.9558	-0.551381	0.0404958	-13.6158	3.22715e-42	7.07438e-41
Txndc12	10.3819	-1.12901	0.0829393	-13.6125	3.37351e-42	7.38585e-41
Rb1	41.378	-0.583832	0.0429139	-13.6047	3.75314e-42	8.20662e-41
Rbm41	23.2228	-0.786156	0.0577879	-13.6042	3.78231e-42	8.25995e-41
Tubb5	197.897	0.848454	0.0623892	13.5994	4.0396e-42	8.81071e-41
Cux2	15.4441	1.31907	0.0970163	13.5963	4.21005e-42	9.1709e-41
Serpini1	13.3293	-0.991961	0.0729759	-13.593	4.40668e-42	9.58717e-41
Lyz2	39.3671	-0.607837	0.0447223	-13.5914	4.50652e-42	9.79205e-41
B3gat3	27.273	0.932076	0.0686024	13.5866	4.80642e-42	1.04306e-40
Cd46	21.6778	-0.792667	0.0583444	-13.586	4.84881e-42	1.05094e-40
Fxr2	35.4208	0.767689	0.0565523	13.5748	5.64683e-42	1.22237e-40
Parp4	43.6361	-0.710752	0.0523647	-13.5731	5.78054e-42	1.24975e-40
Naa50	64.8264	0.766288	0.0564584	13.5726	5.8216e-42	1.25706e-40
Anapc16	21.494	-0.79266	0.0584041	-13.572	5.86988e-42	1.2659e-40
Pbx2	34.8886	0.830108	0.0611647	13.5717	5.89552e-42	1.26985e-40
Csf2rb	2.83889	-2.33121	0.171794	-13.5698	6.04901e-42	1.30129e-40
Tbl1x	99.1277	-0.38913	0.028677	-13.5694	6.07876e-42	1.30607e-40
Snx13	61.4237	-0.50741	0.0373963	-13.5685	6.16073e-42	1.32203e-40
Znrf3	51.635	-0.541011	0.0398933	-13.5615	6.77804e-42	1.4527e-40
Ddx58	36.4916	-0.639827	0.0471816	-13.561	6.82451e-42	1.46085e-40
Col4a3bp	72.3353	-0.475947	0.0351058	-13.5575	7.15336e-42	1.52935e-40
Ifitm3	130.689	-0.639626	0.0471795	-13.5573	7.17271e-42	1.5316e-40
Efhd2	31.6462	0.85275	0.0629116	13.5547	7.4286e-42	1.58428e-40
Usp3	66.7251	-0.498026	0.0367472	-13.5528	7.6306e-42	1.62536e-40
Mcl1	74.6453	0.525398	0.0387725	13.5508	7.83599e-42	1.66705e-40
Ap1s1	32.7855	0.827932	0.0611528	13.5387	9.2379e-42	1.96288e-40
Suclg1	29.2634	-0.703937	0.0520029	-13.5365	9.52201e-42	2.02077e-40
Ppp6r1	54.9437	0.602044	0.0444823	13.5345	9.79103e-42	2.07531e-40
Kat6b	73.9094	-0.669162	0.049458	-13.5299	1.04171e-41	2.20531e-40
Stk11	34.5714	0.784925	0.0580749	13.5157	1.26281e-41	2.67013e-40
Adgrl1	22.7952	1.58101	0.116991	13.514	1.29345e-41	2.73157e-40
Slc28a2	9.55034	-1.14732	0.0849258	-13.5097	1.37057e-41	2.8909e-40
Adam17	29.6022	-0.686858	0.0508527	-13.5068	1.42535e-41	3.00278e-40
Oprm1	0.950542	-3.79538	0.281118	-13.501	1.54167e-41	3.24387e-40
Nme1	58.0658	0.738225	0.0547406	13.4859	1.89365e-41	3.97966e-40
Rfx3	81.5569	-0.537044	0.0398367	-13.4811	2.01992e-41	4.23987e-40
Mfsd6	34.4692	-0.684358	0.0507863	-13.4753	2.18711e-41	4.58523e-40
Snx1	31.5423	-0.658176	0.048845	-13.4748	2.20147e-41	4.60976e-40
Ccnd3	192.283	-0.557835	0.0414099	-13.471	2.31568e-41	4.84305e-40
Gm973	16.7281	-1.10331	0.0819073	-13.4703	2.33973e-41	4.88744e-40
Rpl11	745.757	-0.491595	0.0365009	-13.468	2.41268e-41	5.03374e-40
Lipe	32.6359	0.785504	0.0583247	13.4678	2.42108e-41	5.04517e-40
Sf3a1	46.4055	0.661165	0.049121	13.4599	2.6915e-41	5.60195e-40
Wnk1	219.699	-0.33858	0.0251874	-13.4424	3.4098e-41	7.08845e-40
Mrpl12	34.3329	0.832855	0.0619583	13.4422	3.42094e-41	7.10308e-40
Snrpf	89.9598	-0.472962	0.0352012	-13.436	3.72132e-41	7.7175e-40
Avl9	43.4336	-0.645728	0.048071	-13.4328	3.8841e-41	8.04545e-40
Rffl	43.1385	-0.572475	0.0426385	-13.4262	4.24375e-41	8.77988e-40
Mettl15	23.8349	-0.771039	0.0575386	-13.4004	6.01666e-41	1.2433e-39
Cdh11	5.255	-1.54613	0.115513	-13.385	7.40186e-41	1.52772e-39
Rassf2	86.967	0.528462	0.0394858	13.3836	7.53924e-41	1.55422e-39
Cactin	17.4089	1.17266	0.0876847	13.3736	8.62574e-41	1.77608e-39
Trp53bp1	81.7431	0.50255	0.0376021	13.365	9.68708e-41	1.99224e-39
Arhgdia	45.9284	0.655136	0.0490228	13.3639	9.82538e-41	2.01829e-39
Rhot1	35.9438	-0.610564	0.0456889	-13.3635	9.87927e-41	2.02695e-39
Rnf150	49.3829	0.924745	0.0692518	13.3534	1.13189e-40	2.31958e-39
Cnot6l	160.524	-0.404455	0.0302892	-13.3531	1.13615e-40	2.32554e-39
Gm44148	27.9932	-0.683513	0.0511977	-13.3505	1.17709e-40	2.4065e-39
Rreb1	141.217	-0.363715	0.0272604	-13.3423	1.31424e-40	2.68372e-39
Pcm1	151.417	-0.383176	0.0287214	-13.3412	1.33376e-40	2.72037e-39
Dpf3	9.90595	2.14269	0.160631	13.3392	1.36899e-40	2.78893e-39
Twnk	28.1095	0.908557	0.068113	13.339	1.37362e-40	2.79507e-39
Birc6	213.38	-0.294117	0.0220512	-13.3379	1.39338e-40	2.83195e-39
Safb	64.8897	0.53409	0.0400562	13.3335	1.47773e-40	2.99985e-39
Frg1	29.7847	-0.665943	0.0499571	-13.3303	1.54273e-40	3.12814e-39
Ston2	23.6668	1.09238	0.0819598	13.3283	1.58546e-40	3.21101e-39
Setd3	64.2441	0.530273	0.0397901	13.3268	1.61742e-40	3.27191e-39
Bhlhe40	9.30543	2.03404	0.152634	13.3263	1.62819e-40	3.28987e-39
Hibadh	79.9798	-0.4248	0.0318852	-13.3228	1.70597e-40	3.443e-39
Prorsd1	9.8563	-1.16315	0.0873161	-13.3212	1.74303e-40	3.5137e-39
Jak3	21.7729	1.01558	0.0763064	13.3092	2.04646e-40	4.12055e-39
Lrrc14	12.4333	1.54692	0.116314	13.2995	2.33018e-40	4.6854e-39
Ccndbp1	41.2599	0.713995	0.0536861	13.2994	2.33241e-40	4.6854e-39
Chd2	155.683	-0.366012	0.0275217	-13.2991	2.34372e-40	4.70267e-39
Rnf216	105.691	-0.363382	0.0273277	-13.2972	2.40243e-40	4.81487e-39
Ints6	97.9695	-0.407294	0.0306456	-13.2904	2.62995e-40	5.26478e-39
Lamp2	87.733	0.469336	0.035315	13.29	2.64658e-40	5.29194e-39
Grcc10	122.277	0.462005	0.034781	13.2832	2.89552e-40	5.78301e-39
Nlrp1a	1.75538	-2.95889	0.222866	-13.2765	3.16719e-40	6.31832e-39
Cdkal1	70.6891	-0.66622	0.0502229	-13.2653	3.68125e-40	7.33536e-39
Rps7	1061.47	-0.450222	0.0339513	-13.2608	3.90588e-40	7.77401e-39
St8sia4	61.1532	-0.884413	0.0666978	-13.26	3.94909e-40	7.84998e-39
Flnb	12.9652	-1.04841	0.079066	-13.2599	3.95313e-40	7.84998e-39
Map2k1	28.7796	-0.68094	0.0513751	-13.2543	4.26188e-40	8.45338e-39
Fnta	34.0964	-0.634603	0.0478987	-13.2489	4.58165e-40	9.07723e-39
Nkx2-3	89.2373	0.677369	0.0511367	13.2462	4.74361e-40	9.38736e-39
Tmem215	5.51635	5.27522	0.398343	13.2429	4.95827e-40	9.80094e-39
Ctsd	50.1894	0.610751	0.0461232	13.2417	5.03745e-40	9.9461e-39
Tmem71	26.8511	-0.718123	0.0543212	-13.2199	6.73267e-40	1.3278e-38
Fmr1	55.6592	-0.496599	0.0375648	-13.2198	6.74556e-40	1.32883e-38
Relch	84.7805	-0.456329	0.0345212	-13.2188	6.83546e-40	1.34501e-38
Rbm38	92.3109	0.573161	0.0433746	13.2142	7.26467e-40	1.42784e-38
Ppil1	22.586	0.994715	0.0752816	13.2133	7.35664e-40	1.44427e-38
S100a10	39.099	-0.753429	0.05703	-13.2111	7.57066e-40	1.48461e-38
Pnp	38.0199	-0.594139	0.0451248	-13.1666	1.3668e-39	2.67725e-38
Enpp5	17.4623	1.14372	0.0868776	13.1647	1.40082e-39	2.74079e-38
Mir142hg	71.5131	-0.697412	0.0529967	-13.1595	1.50012e-39	2.93175e-38
Tor1b	39.7787	0.688885	0.0523543	13.1581	1.52816e-39	2.98319e-38
Slf1	45.0965	-0.638626	0.0485433	-13.1558	1.57618e-39	3.07346e-38
Iqgap1	231.797	0.350725	0.026681	13.1451	1.81492e-39	3.53501e-38
Iqgap2	486.413	-0.36871	0.028055	-13.1424	1.88136e-39	3.66029e-38
Krt28	10.1129	1.81849	0.138404	13.139	1.96763e-39	3.82383e-38
Itfg1	41.2403	-0.56501	0.0430196	-13.1338	2.10909e-39	4.09415e-38
Sephs2	18.4641	1.23946	0.0944785	13.1189	2.56601e-39	4.97552e-38
Ptprk	34.1568	1.46001	0.111338	13.1133	2.76356e-39	5.35257e-38
Ddx54	42.7658	0.672811	0.051313	13.1119	2.81503e-39	5.44617e-38
Foxn3	390.635	-0.377862	0.0288382	-13.1028	3.17177e-39	6.1295e-38
Psmb7	29.5045	-0.661491	0.0504865	-13.1023	3.1929e-39	6.16344e-38
Agtr1a	7.20473	2.42747	0.185283	13.1014	3.23217e-39	6.23228e-38
Nfatc3	82.2165	-0.41711	0.031842	-13.0994	3.32067e-39	6.3958e-38
Ogdh	93.0551	0.433681	0.0331075	13.0992	3.32833e-39	6.40342e-38
Cdkl5	18.6038	-0.815566	0.0622966	-13.0917	3.6752e-39	7.06292e-38
Spi1	23.6822	-0.747141	0.0570782	-13.0898	3.76738e-39	7.23113e-38
Aspa	20.7377	1.02094	0.0779956	13.0897	3.77109e-39	7.23113e-38
Fem1b	34.0204	0.833517	0.0637062	13.0838	4.07776e-39	7.81051e-38
Scfd2	51.1334	-0.532768	0.04076	-13.0709	4.83136e-39	9.24372e-38
Vps13a	173.309	-0.291104	0.0222866	-13.0618	5.44223e-39	1.0401e-37
Akr1b3	52.6609	0.661361	0.0506492	13.0577	5.74412e-39	1.09658e-37
Slc9a1	42.3052	0.653011	0.050094	13.0357	7.665e-39	1.46167e-37
Surf4	21.4467	0.973684	0.0747499	13.0259	8.71796e-39	1.66064e-37
Fbxl18	16.741	1.14011	0.0875389	13.024	8.93735e-39	1.70055e-37
Selenbp1	10.8882	-1.06026	0.0814485	-13.0175	9.72632e-39	1.84864e-37
Shisa8	3.84869	-1.79937	0.138276	-13.0129	1.03411e-38	1.96333e-37
Gtf2h2	26.8395	-0.687082	0.0528016	-13.0125	1.03841e-38	1.96934e-37
Hmgn1	69.1137	0.749396	0.0575976	13.0109	1.06104e-38	2.01005e-37
Ankrd54	19.8723	1.04224	0.0801504	13.0036	1.16716e-38	2.20867e-37
Skap1	9.78147	1.97075	0.151563	13.0028	1.17927e-38	2.22913e-37
Lamp1	51.0289	0.632035	0.0486322	12.9962	1.28535e-38	2.42701e-37
Smim27	10.8614	-1.07531	0.0827781	-12.9903	1.38884e-38	2.61956e-37
Naip5	34.7184	-0.605274	0.0465982	-12.9892	1.40877e-38	2.65426e-37
Grk6	29.2139	0.802376	0.0617935	12.9848	1.49261e-38	2.80915e-37
Dlg2	235.951	-0.677274	0.0521895	-12.9772	1.64778e-38	3.09783e-37
Ssbp4	21.4002	1.00663	0.077571	12.9768	1.65585e-38	3.10961e-37
Ggnbp2	134.457	0.361983	0.0279058	12.9716	1.77207e-38	3.32426e-37
Ybx1	209.89	0.429032	0.0330905	12.9654	1.92167e-38	3.601e-37
Zfp523	28.9772	0.802567	0.0619208	12.9612	2.03089e-38	3.79846e-37
Rnf115	32.1195	-0.63507	0.0489979	-12.9612	2.03144e-38	3.79846e-37
Prkca	152.275	0.594859	0.0459032	12.959	2.08991e-38	3.90356e-37
Fam169a	6.7798	3.01379	0.232568	12.9587	2.09659e-38	3.91183e-37
2410006H16Rik	165.191	-0.527721	0.0407256	-12.958	2.11804e-38	3.94758e-37
Hgf	55.1794	-0.500564	0.0386473	-12.9521	2.28598e-38	4.25601e-37
Ddx23	43.165	0.646966	0.0499802	12.9444	2.52576e-38	4.69737e-37
Cyp4v3	17.5605	-0.837097	0.0646809	-12.9419	2.60951e-38	4.84792e-37
Mmp28	8.02341	-1.27822	0.0988271	-12.9339	2.89741e-38	5.377e-37
Prps1	24.6145	0.902906	0.0698519	12.926	3.21106e-38	5.95269e-37
Mepce	32.3962	0.774171	0.0599151	12.9211	3.42057e-38	6.33428e-37
Rif1	198.68	0.542694	0.0420034	12.9202	3.46061e-38	6.40156e-37
Mnt	27.4975	0.845045	0.0654319	12.9149	3.71059e-38	6.85667e-37
Cdc42se2	40.4042	-0.565533	0.0438	-12.9117	3.86539e-38	7.13509e-37
Exoc3l2	9.25386	2.09793	0.162532	12.9078	4.06809e-38	7.50125e-37
Cope	16.2291	-0.877762	0.0680226	-12.904	4.27461e-38	7.87366e-37
Myo18a	94.8931	0.444419	0.0344497	12.9005	4.47215e-38	8.22875e-37
Mctp1	371.136	-0.567767	0.0440402	-12.892	4.99194e-38	9.17541e-37
Noc4l	15.0585	1.37474	0.106677	12.8869	5.33198e-38	9.79002e-37
Trpc1	8.48327	2.06198	0.160018	12.8859	5.40155e-38	9.90724e-37
Myom1	22.2817	1.19714	0.0929222	12.8832	5.59477e-38	1.02508e-36
Mapk1	118.806	0.378127	0.0293512	12.8829	5.62192e-38	1.02896e-36
Il12rb2	2.86549	-2.35808	0.183074	-12.8805	5.79583e-38	1.05967e-36
Nacc2	20.7399	1.01213	0.0786224	12.8734	6.35725e-38	1.16109e-36
Rrp12	13.7172	1.33564	0.103778	12.8702	6.62091e-38	1.20797e-36
Ndufs4	54.1852	-0.516305	0.0401274	-12.8666	6.935e-38	1.26394e-36
Rinl	10.0184	-1.41638	0.110095	-12.8651	7.07361e-38	1.28784e-36
Scarb2	22.1072	-0.744725	0.0579958	-12.841	9.66078e-38	1.75702e-36
Klf12	99.2835	-0.653205	0.0508714	-12.8403	9.7479e-38	1.77101e-36
Xaf1	10.6245	-1.10669	0.0861961	-12.8393	9.88098e-38	1.7933e-36
Sf3b3	122.153	0.508345	0.0396116	12.8332	1.06808e-37	1.93643e-36
Nat10	24.7025	0.877989	0.0684345	12.8296	1.11911e-37	2.02682e-36
Itga5	43.0569	0.643499	0.0501657	12.8275	1.15085e-37	2.08212e-36
Pak6	7.22924	2.32272	0.181169	12.8207	1.25555e-37	2.26918e-36
Cyp2j9	19.5611	-0.857114	0.0668617	-12.8192	1.28006e-37	2.31106e-36
Itpripl2	18.6046	1.05469	0.0822923	12.8164	1.32797e-37	2.39506e-36
Abcb7	41.9149	-0.550076	0.042923	-12.8154	1.34395e-37	2.42134e-36
Ppie	46.2757	0.746537	0.058294	12.8064	1.50938e-37	2.71658e-36
Mgst1	5.10845	-1.53208	0.119667	-12.8028	1.58149e-37	2.84339e-36
Syngr2	36.3623	0.754731	0.0589534	12.8022	1.59469e-37	2.86415e-36
Dpy19l3	31.392	-0.638641	0.0499138	-12.7949	1.75114e-37	3.14188e-36
Rbck1	44.7974	0.620699	0.0485572	12.7828	2.0447e-37	3.66478e-36
Tbc1d23	49.69	-0.500152	0.0391389	-12.7789	2.15139e-37	3.85202e-36
Galnt7	69.9865	-0.492355	0.0385772	-12.7629	2.64312e-37	4.72756e-36
Mir99ahg	290.261	-0.652751	0.0511675	-12.7571	2.84454e-37	5.08255e-36
Uvrag	78.8306	-0.406007	0.0318308	-12.7552	2.91777e-37	5.20803e-36
Dhcr24	24.7648	0.875188	0.0686666	12.7455	3.30404e-37	5.89141e-36
Gm16070	42.2962	-0.58795	0.0461323	-12.7449	3.32881e-37	5.92947e-36
Timp3	14.9948	1.64388	0.129037	12.7396	3.56167e-37	6.33773e-36
Glg1	77.6851	-0.431234	0.0338502	-12.7395	3.56779e-37	6.34208e-36
Bsg	61.3116	0.530205	0.0416246	12.7378	3.6451e-37	6.47286e-36
Pold1	14.728	1.39055	0.10931	12.7212	4.50834e-37	7.99757e-36
Timd2	7.33076	2.88568	0.226887	12.7186	4.66227e-37	8.26215e-36
Gm10785	4.04498	-1.75942	0.138464	-12.7067	5.42773e-37	9.60881e-36
Ogfr	29.9709	0.865805	0.068147	12.705	5.54931e-37	9.814e-36
Rab5b	25.3486	-0.694138	0.0546527	-12.7009	5.84655e-37	1.03291e-35
Npdc1	21.1745	1.01269	0.0797401	12.6999	5.92293e-37	1.04534e-35
Casp8ap2	56.6905	0.722664	0.0569805	12.6827	7.37905e-37	1.301e-35
Pik3ap1	14.9559	-0.888472	0.0700716	-12.6795	7.68234e-37	1.35309e-35
Slco3a1	110.055	0.509104	0.0401527	12.6792	7.71073e-37	1.35671e-35
Ranbp9	77.1168	-0.442468	0.0348995	-12.6783	7.79679e-37	1.37046e-35
Mapk1ip1l	67.2972	0.529257	0.0417472	12.6777	7.863e-37	1.38069e-35
Upf2	76.0772	-0.414471	0.0326967	-12.6762	8.009e-37	1.40491e-35
Mettl5	9.40023	-1.12219	0.0885777	-12.669	8.7867e-37	1.53977e-35
Rnasel	64.8251	-0.550078	0.0434274	-12.6666	9.05623e-37	1.58539e-35
Nlk	75.2626	-0.415367	0.0327973	-12.6647	9.28099e-37	1.62309e-35
Gda	159.363	1.24478	0.0982909	12.6643	9.32903e-37	1.62985e-35
Oxr1	158.087	0.426572	0.0336943	12.6601	9.84189e-37	1.71771e-35
Cchcr1	14.3588	2.06819	0.163371	12.6595	9.91161e-37	1.72814e-35
Phactr1	62.9063	0.657649	0.0519748	12.6532	1.0738e-36	1.87034e-35
Ndufa12	25.2045	-0.711783	0.0562567	-12.6524	1.08492e-36	1.88781e-35
Stk25	47.8319	0.708307	0.0560109	12.6459	1.17893e-36	2.04933e-35
Brd3	106.136	0.497502	0.0393638	12.6386	1.29364e-36	2.24647e-35
Neurl3	40.4243	-0.73544	0.0582075	-12.6348	1.35761e-36	2.35518e-35
Gm36279	2.16014	-2.43669	0.192865	-12.6342	1.36821e-36	2.37119e-35
Nap1l1	277.119	0.579332	0.0458639	12.6316	1.41455e-36	2.44905e-35
Rpa1	43.9335	0.718376	0.0568751	12.6308	1.42879e-36	2.47123e-35
Mgat1	36.0668	0.700642	0.055474	12.6301	1.44084e-36	2.48958e-35
Kdm2a	173.738	0.312358	0.0247468	12.6222	1.5934e-36	2.75045e-35
Stmn1	273.428	0.714904	0.0566884	12.6111	1.83349e-36	3.16172e-35
Bdh2	5.38915	-1.46811	0.116435	-12.6088	1.88861e-36	3.25352e-35
Slco2a1	14.0363	1.47459	0.117004	12.6029	2.03499e-36	3.50221e-35
Prtn3	165.798	0.779854	0.0619077	12.597	2.19203e-36	3.76872e-35
Sh3kbp1	74.9904	-0.452042	0.0358972	-12.5927	2.3163e-36	3.97842e-35
2210408I21Rik	35.3958	-0.587718	0.046677	-12.5912	2.36124e-36	4.05159e-35
Glrx5	36.5506	0.725255	0.0576107	12.5889	2.43052e-36	4.16634e-35
Mmp16	21.249	-1.90473	0.151315	-12.5879	2.46265e-36	4.21722e-35
Pacs2	28.3103	0.788551	0.062695	12.5776	2.80479e-36	4.79839e-35
Angpt1	1968.46	-0.470952	0.0374516	-12.5749	2.90014e-36	4.9566e-35
Neurl1b	13.4641	1.3035	0.103698	12.5702	3.08054e-36	5.25972e-35
2610507B11Rik	82.2257	0.445619	0.0354526	12.5694	3.10906e-36	5.30319e-35
Stom	9.06135	1.78211	0.141793	12.5684	3.14913e-36	5.36624e-35
Fosb	11.8903	1.79334	0.142725	12.565	3.28779e-36	5.59701e-35
Dynlt1f	2.70177	-2.01677	0.160514	-12.5645	3.31012e-36	5.62948e-35
Myo5a	85.6428	-0.39503	0.0314444	-12.5628	3.38116e-36	5.74465e-35
Sdad1	36.515	0.69437	0.0552926	12.5581	3.58807e-36	6.09022e-35
Prdm5	53.1507	-0.597997	0.0476399	-12.5524	3.85496e-36	6.53681e-35
N4bp2l2	72.2189	-0.418875	0.0333805	-12.5485	4.05028e-36	6.86128e-35
Gm13986	3.51242	-2.06632	0.164677	-12.5477	4.09057e-36	6.92275e-35
Ube2b	93.8399	-0.37005	0.0294989	-12.5445	4.259e-36	7.20075e-35
Kat6a	88.2415	-0.380768	0.0303599	-12.5418	4.40912e-36	7.44728e-35
Gm28875	21.4349	0.939806	0.0749865	12.533	4.92635e-36	8.31279e-35
Smim26	7.0484	-1.27433	0.101708	-12.5293	5.16431e-36	8.70585e-35
Gar1	38.8609	0.805087	0.0642795	12.5248	5.46373e-36	9.20163e-35
Rbm6	140.28	-0.301791	0.0241037	-12.5205	5.764e-36	9.69788e-35
Rnf2	43.4368	0.614515	0.0491058	12.5141	6.25126e-36	1.05075e-34
Gm16599	5.88011	-1.37982	0.110274	-12.5126	6.37011e-36	1.06968e-34
Ssbp2	265.243	-0.420587	0.0336265	-12.5076	6.7855e-36	1.13833e-34
Zcchc7	182.359	-0.513794	0.041087	-12.505	7.00777e-36	1.17448e-34
Robo1	6.35929	-1.3286	0.106274	-12.5016	7.31847e-36	1.22537e-34
Emg1	70.3055	0.55608	0.0444844	12.5006	7.41322e-36	1.24003e-34
Gab3	9.89449	-1.05463	0.0844525	-12.4878	8.69903e-36	1.4537e-34
Kmt2b	27.3086	0.811627	0.0650379	12.4793	9.68425e-36	1.61678e-34
4930447C04Rik	9.09429	-1.11234	0.0891733	-12.4739	1.03588e-35	1.72772e-34
Hnrnpm	198.424	0.323633	0.0259678	12.4628	1.19051e-35	1.98372e-34
Gpr183	7.10461	2.61056	0.209524	12.4595	1.24201e-35	2.06755e-34
Dctd	36.8592	0.675262	0.0541999	12.4587	1.25356e-35	2.08477e-34
Galc	29.5563	-0.673653	0.0541464	-12.4413	1.55895e-35	2.59016e-34
Mknk2	46.4706	0.625916	0.0503685	12.4267	1.87111e-35	3.10583e-34
Ercc2	16.5703	1.13999	0.0917497	12.425	1.91181e-35	3.17034e-34
Ak2	65.3843	0.522687	0.0420717	12.4237	1.94308e-35	3.21911e-34
Eya4	24.6696	1.93387	0.155693	12.4211	2.00887e-35	3.32493e-34
Yeats4	43.5437	0.625928	0.0503995	12.4193	2.05288e-35	3.39452e-34
Dusp11	33.2924	-0.614658	0.0494978	-12.4179	2.09068e-35	3.45372e-34
Reck	5.93787	-1.55966	0.125601	-12.4176	2.0967e-35	3.46036e-34
Adprh	11.4873	-1.01514	0.0817624	-12.4157	2.14819e-35	3.54196e-34
Triqk	16.869	-0.829356	0.0668195	-12.4119	2.25307e-35	3.71133e-34
Usp15	183.076	-0.285697	0.0230326	-12.404	2.48577e-35	4.09076e-34
Fth1	223.964	-0.33492	0.0270053	-12.402	2.54814e-35	4.18942e-34
Ndufs1	29.7619	-0.622786	0.050256	-12.3923	2.87752e-35	4.72645e-34
Rpl22	479.993	-0.316114	0.0255098	-12.3919	2.89277e-35	4.74699e-34
Ms4a6c	8.32881	-1.20552	0.09735	-12.3834	3.21435e-35	5.26971e-34
Cnot2	106.045	-0.343654	0.0277549	-12.3817	3.28149e-35	5.37468e-34
Smc1a	201.34	-0.26046	0.0210545	-12.3708	3.76255e-35	6.15677e-34
Nab1	67.6892	0.481153	0.0389109	12.3655	4.01648e-35	6.56607e-34
Palld	64.1736	-0.64213	0.0519424	-12.3623	4.17813e-35	6.82388e-34
Map7	125.407	-0.375405	0.030378	-12.3578	4.42234e-35	7.21592e-34
Txndc11	18.4224	-0.781609	0.0632551	-12.3565	4.49568e-35	7.32868e-34
Gimap1	58.3082	-0.524774	0.0424777	-12.3541	4.6295e-35	7.53971e-34
Mterf3	14.6857	-0.900621	0.072908	-12.3528	4.70217e-35	7.65086e-34
Ifitm1	167.418	-1.05918	0.0857989	-12.3449	5.18688e-35	8.43161e-34
Tprn	14.1466	1.20379	0.0975264	12.3433	5.29659e-35	8.60186e-34
Smg6	159.321	-0.356874	0.0289287	-12.3363	5.77275e-35	9.36637e-34
Psma1	37.821	-0.560895	0.0454739	-12.3344	5.91039e-35	9.5807e-34
Ubr1	71.3558	-0.421254	0.0341938	-12.3196	7.10332e-35	1.15037e-33
Zmym3	24.6907	0.829617	0.0673501	12.318	7.25019e-35	1.17305e-33
Btg2	12.8501	1.61116	0.130875	12.3107	7.93175e-35	1.28213e-33
Lax1	10.2158	-1.29392	0.10511	-12.3101	7.99454e-35	1.29107e-33
Adamtsl5	15.7737	1.19909	0.0974388	12.3061	8.39556e-35	1.35347e-33
Bbx	132.014	-0.306674	0.0249205	-12.3061	8.39657e-35	1.35347e-33
Ppp1r15a	21.6407	1.36727	0.11111	12.3056	8.4556e-35	1.36171e-33
Upf1	32.6198	0.743985	0.060471	12.3032	8.70808e-35	1.40107e-33
Cir1	46.4423	-0.540044	0.0439002	-12.3016	8.87614e-35	1.42678e-33
F2rl3	14.6497	1.16012	0.0943495	12.296	9.51776e-35	1.5285e-33
Satb1	12.599	-1.16301	0.0945852	-12.2959	9.53219e-35	1.5294e-33
Gstm2	6.6047	2.90584	0.236329	12.2957	9.55154e-35	1.53108e-33
Idh3g	15.4105	-0.858604	0.0698356	-12.2946	9.679e-35	1.55007e-33
Zfp992	22.0023	-0.732278	0.0596671	-12.2727	1.26903e-34	2.03045e-33
Fam91a1	63.2407	0.505221	0.0411701	12.2715	1.28784e-34	2.05865e-33
Med13	107.075	-0.346846	0.0282691	-12.2695	1.32146e-34	2.11e-33
Ptbp1	76.7063	0.525837	0.0428576	12.2694	1.32241e-34	2.11e-33
Snhg15	9.42475	-1.09688	0.0894279	-12.2655	1.3868e-34	2.21071e-33
Ddx1	28.751	-0.636921	0.0519455	-12.2613	1.46061e-34	2.32622e-33
Srgap3	44.5284	-0.507098	0.0413587	-12.261	1.46741e-34	2.33489e-33
Numb	32.2996	-0.595567	0.0485746	-12.2609	1.46926e-34	2.33569e-33
Sptbn4	10.1196	1.4829	0.120991	12.2563	1.55445e-34	2.46886e-33
Itga6	178.457	0.541913	0.0442193	12.2551	1.5768e-34	2.50204e-33
Mast3	29.9933	0.775471	0.0632849	12.2536	1.60626e-34	2.54645e-33
Hibch	25.6895	-0.724994	0.059174	-12.2519	1.6413e-34	2.59962e-33
Coro1c	32.4969	0.757917	0.0618643	12.2513	1.6536e-34	2.61671e-33
Copb2	38.5339	-0.553856	0.0452087	-12.2511	1.65766e-34	2.62074e-33
Ptp4a2	267.426	0.32228	0.0263084	12.2501	1.67829e-34	2.65094e-33
Eif4e	62.3773	0.50917	0.0415681	12.249	1.69987e-34	2.68257e-33
Phkb	132.645	-0.534813	0.043673	-12.2458	1.76847e-34	2.78829e-33
Pias2	57.1868	-0.451146	0.0368491	-12.2431	1.82996e-34	2.88261e-33
Kif2a	88.713	-0.374362	0.0305786	-12.2426	1.84027e-34	2.8962e-33
Cul3	119.641	-0.339713	0.027754	-12.2401	1.89725e-34	2.98316e-33
Zc3h12b	47.4578	-0.56215	0.0460057	-12.2191	2.45676e-34	3.85941e-33
Gm4841	16.6655	1.24279	0.101751	12.2141	2.61453e-34	4.10353e-33
Mtm1	19.3166	-0.788491	0.0645618	-12.213	2.65023e-34	4.1558e-33
Set	269.744	0.466104	0.0381743	12.2099	2.75307e-34	4.31314e-33
Tsr2	18.844	0.981676	0.0804363	12.2044	2.945e-34	4.60966e-33
Zfp638	161.708	-0.292181	0.0239423	-12.2035	2.97642e-34	4.65463e-33
Orc5	23.5902	-0.68665	0.0562669	-12.2034	2.98006e-34	4.65611e-33
Pibf1	51.9479	-0.712549	0.0583901	-12.2033	2.98643e-34	4.66186e-33
Arhgap32	105.233	-0.451021	0.0369738	-12.1984	3.17009e-34	4.94408e-33
Rab11a	72.6526	0.458272	0.0376092	12.1851	3.73163e-34	5.81461e-33
Zfp982	10.2885	-1.00855	0.0827827	-12.1831	3.82469e-34	5.95426e-33
Pear1	81.0228	0.525676	0.0431593	12.1799	3.97712e-34	6.18599e-33
Ccbe1	5.64044	3.40939	0.280002	12.1763	4.15608e-34	6.45854e-33
Itm2c	33.6616	0.775034	0.0636837	12.1701	4.48773e-34	6.96767e-33
Kctd2	19.0465	0.997759	0.0820025	12.1674	4.63499e-34	7.18985e-33
Arhgap17	75.2187	-0.415424	0.0341429	-12.1672	4.64647e-34	7.2012e-33
Fam199x	32.4209	0.705893	0.0580306	12.1642	4.82423e-34	7.46999e-33
Gpat4	30.2334	0.738485	0.060723	12.1615	4.98126e-34	7.70625e-33
Dennd1a	115.911	-0.521892	0.0429207	-12.1595	5.11012e-34	7.89854e-33
Ctse	24.2592	-0.676514	0.0556422	-12.1583	5.18239e-34	8.00309e-33
Nfe2	112.806	0.537313	0.0442062	12.1547	5.41597e-34	8.35635e-33
F630028O10Rik	2.40096	-2.23354	0.183869	-12.1475	5.91566e-34	9.11918e-33
Cop1	86.1758	-0.369997	0.0304656	-12.1448	6.11673e-34	9.42075e-33
Ell2	29.4509	-0.628431	0.0517719	-12.1385	6.60516e-34	1.0164e-32
Wdr45	25.5639	0.808075	0.0666189	12.1298	7.34249e-34	1.12885e-32
Ripk2	11.2645	-0.99286	0.0818597	-12.1288	7.43364e-34	1.14185e-32
Ap4e1	22.1711	-0.712491	0.0587691	-12.1236	7.92408e-34	1.2161e-32
Cers6	28.4796	-0.666253	0.05497	-12.1203	8.24637e-34	1.26444e-32
Btbd7	74.0021	-0.410285	0.0338666	-12.1147	8.82336e-34	1.35172e-32
Cat	31.6965	-0.634346	0.052374	-12.1119	9.14034e-34	1.39904e-32
Ppm1g	38.2047	0.665525	0.0549568	12.11	9.35277e-34	1.43029e-32
Pcca	54.9954	-0.463074	0.0382528	-12.1056	9.8616e-34	1.50677e-32
Lpcat2	1.77743	-2.64345	0.21838	-12.1048	9.95793e-34	1.52014e-32
Tent5c	6.49757	2.31435	0.191266	12.1001	1.05431e-33	1.60805e-32
Foxd2	9.07763	1.6322	0.134917	12.0978	1.08533e-33	1.65391e-32
Sigmar1	8.14257	-1.15274	0.0952858	-12.0977	1.08659e-33	1.65438e-32
Tmem128	13.7393	-0.882299	0.0729948	-12.0871	1.23505e-33	1.87875e-32
Tcf4	317.149	0.222076	0.0183746	12.086	1.25179e-33	1.90254e-32
Dusp6	18.7499	1.04505	0.0864841	12.0837	1.28713e-33	1.95454e-32
Ppp1r12c	51.3872	0.54014	0.0447154	12.0795	1.35542e-33	2.05643e-32
G3bp2	116.04	0.432983	0.0358506	12.0774	1.3901e-33	2.1072e-32
Qdpr	33.8189	0.750694	0.0621859	12.0718	1.48908e-33	2.25526e-32
Herpud1	37.3662	0.646338	0.0535447	12.071	1.50313e-33	2.27456e-32
Lrch3	63.1545	-0.435092	0.0360651	-12.0641	1.63517e-33	2.4722e-32
Spire1	15.8929	-0.834852	0.0692435	-12.0568	1.78664e-33	2.69884e-32
Tmem87a	50.0174	-0.574276	0.0476597	-12.0495	1.95112e-33	2.94472e-32
Elf1	147.49	-0.327116	0.0271507	-12.0481	1.98387e-33	2.99155e-32
Phf3	112.942	-0.323437	0.0268595	-12.0418	2.14219e-33	3.22747e-32
Robo3	8.38104	2.45408	0.20385	12.0386	2.22611e-33	3.35098e-32
Cdk2ap1	9.86737	-1.08692	0.0903308	-12.0327	2.39249e-33	3.5983e-32
Coro2b	6.27985	-1.3292	0.110472	-12.032	2.41274e-33	3.62561e-32
Cdca7	60.4657	0.864849	0.0719153	12.0259	2.59602e-33	3.89764e-32
Bicd1	77.717	-0.446301	0.0371306	-12.0198	2.79802e-33	4.19727e-32
Armc5	14.3838	1.17688	0.0980452	12.0034	3.40989e-33	5.1107e-32
Kcnq1ot1	282.268	-0.493723	0.0411348	-12.0026	3.4445e-33	5.15811e-32
Pias1	97.4901	-0.347264	0.0289334	-12.0022	3.4612e-33	5.17862e-32
Insr	67.6029	-0.441629	0.036796	-12.0021	3.46505e-33	5.17991e-32
Gm28187	18.7652	0.965128	0.0804339	11.999	3.59525e-33	5.36989e-32
Med24	19.8121	0.916905	0.0764503	11.9935	3.84413e-33	5.73668e-32
Marveld1	35.4593	0.784956	0.0655479	11.9753	4.78626e-33	7.13414e-32
Trmt61b	9.90258	-1.01449	0.0847156	-11.9753	4.78882e-33	7.13414e-32
Plekha5	88.0437	-0.452813	0.0378349	-11.9681	5.22037e-33	7.77036e-32
Zfp945	52.246	-0.537313	0.0449012	-11.9666	5.31858e-33	7.90973e-32
Jak2	78.3905	-0.394602	0.0329802	-11.9648	5.43189e-33	8.0713e-32
Atp13a1	28.5139	0.747417	0.0624818	11.9621	5.60956e-33	8.32815e-32
Gm26724	2.439	-2.12362	0.177594	-11.9577	5.91621e-33	8.77588e-32
Arhgef11	26.1575	-0.640668	0.0535894	-11.9551	6.10523e-33	9.04851e-32
Arid2	137.757	-0.313811	0.0262534	-11.9532	6.2505e-33	9.25588e-32
Bst2	42.7919	0.601316	0.0503068	11.953	6.26403e-33	9.26798e-32
Ldhd	9.03767	1.62046	0.135615	11.949	6.57329e-33	9.71723e-32
Cfdp1	39.6944	-0.553337	0.0463434	-11.9399	7.32864e-33	1.08246e-31
B4galnt4	8.88727	1.73775	0.145572	11.9374	7.55242e-33	1.11456e-31
Thoc1	32.2767	-0.57889	0.0485254	-11.9296	8.29401e-33	1.22296e-31
Mfn2	19.5295	0.937407	0.0786112	11.9246	8.81112e-33	1.2981e-31
Myo1g	17.4769	-0.780595	0.0654702	-11.9229	8.99234e-33	1.32367e-31
Setd1b	75.0644	0.443728	0.0372219	11.9212	9.18218e-33	1.35047e-31
Atg4c	23.6725	-0.673406	0.056497	-11.9193	9.38741e-33	1.37948e-31
Ptpn4	78.2356	-0.378914	0.0317926	-11.9183	9.4995e-33	1.39476e-31
Grpel1	7.20875	-1.19578	0.10035	-11.9161	9.75838e-33	1.43156e-31
Mt2	4.20817	4.77322	0.400698	11.9123	1.02174e-32	1.49762e-31
Kdm6a	111.034	-0.324816	0.0273068	-11.8951	1.25542e-32	1.83859e-31
Srp54a	25.7962	0.811503	0.0683188	11.8782	1.5368e-32	2.24877e-31
2610002M06Rik	19.4216	-0.745103	0.062776	-11.8692	1.71031e-32	2.50055e-31
Ttll7	10.3435	-0.979049	0.0825212	-11.8642	1.81598e-32	2.6528e-31
Elovl1	9.12698	-1.11912	0.0943455	-11.862	1.86556e-32	2.72294e-31
Cldn5	16.4733	2.34988	0.198187	11.8569	1.98213e-32	2.89063e-31
Adk	68.986	-0.56015	0.047259	-11.8528	2.0821e-32	3.03386e-31
Git2	135.752	-0.323347	0.0272827	-11.8517	2.10779e-32	3.06871e-31
Gfi1b	32.7093	0.685501	0.0578506	11.8495	2.16492e-32	3.14923e-31
Mrpl27	7.78738	-1.18841	0.100303	-11.8482	2.1983e-32	3.1951e-31
Higd2a	14.322	-0.869766	0.0734548	-11.8408	2.40034e-32	3.48584e-31
Pelp1	18.1381	0.95487	0.0806492	11.8398	2.43038e-32	3.5265e-31
Rabgap1l	183.826	-0.531534	0.0449324	-11.8296	2.74306e-32	3.97686e-31
Armc3	8.1199	-1.13084	0.0956597	-11.8214	3.02454e-32	4.38128e-31
Vat1	34.0783	0.814065	0.0688718	11.82	3.07665e-32	4.45304e-31
Ndufa2	88.1409	0.461233	0.0390304	11.8173	3.17797e-32	4.59584e-31
9930111J21Rik2	9.11079	-1.1032	0.0933704	-11.8154	3.2518e-32	4.69867e-31
Tnrc18	80.9796	0.424942	0.0359675	11.8146	3.28143e-32	4.73754e-31
Mpc2	27.0865	-0.641233	0.0542909	-11.811	3.42285e-32	4.93758e-31
Dock10	168.479	-0.392916	0.0332719	-11.8092	3.49667e-32	5.03987e-31
Sbspon	6.29797	3.3093	0.280239	11.8088	3.51343e-32	5.05981e-31
Ppp1r37	24.5078	0.816796	0.0691708	11.8084	3.53202e-32	5.08235e-31
Ptger4	34.0445	0.970791	0.0822288	11.806	3.636e-32	5.22762e-31
Ndufs3	23.0558	-0.670826	0.0568246	-11.8052	3.66915e-32	5.27089e-31
Ambra1	84.341	-0.362056	0.0306789	-11.8015	3.83563e-32	5.50548e-31
Zpr1	28.5245	0.748958	0.0634664	11.8009	3.86329e-32	5.54059e-31
Erh	12.9351	-0.932338	0.0790567	-11.7933	4.22714e-32	6.05738e-31
Snx2	51.4427	-0.466207	0.0395508	-11.7875	4.52539e-32	6.4794e-31
Pank1	42.2651	-0.566526	0.0480693	-11.7856	4.63166e-32	6.62607e-31
Cnot3	43.9323	0.571996	0.048545	11.7828	4.78721e-32	6.84294e-31
Mbnl2	171.14	-0.276261	0.0234462	-11.7827	4.79164e-32	6.84362e-31
Cplane1	44.1375	-0.493178	0.0418605	-11.7814	4.8649e-32	6.94252e-31
Gdi1	38.5555	0.610712	0.0518441	11.7798	4.963e-32	7.07668e-31
Rpl36	802.555	-0.380627	0.0323133	-11.7793	4.99307e-32	7.11368e-31
Mettl17	18.1422	0.967428	0.0821327	11.7788	5.01773e-32	7.14294e-31
Usp34	247.488	-0.22263	0.0189063	-11.7755	5.2233e-32	7.42946e-31
Itih5	70.6421	-0.422736	0.0359003	-11.7753	5.23531e-32	7.44043e-31
Zfp207	213.608	0.260795	0.0221534	11.7723	5.42562e-32	7.70456e-31
Zup1	59.8279	-0.495975	0.0421474	-11.7676	5.73156e-32	8.13232e-31
Lsm3	25.5285	-0.70404	0.0598616	-11.7611	6.19002e-32	8.77562e-31
Sec61a1	38.0528	0.620984	0.0528005	11.7609	6.20362e-32	8.7877e-31
Prrc2c	346.953	-0.195	0.0165819	-11.7599	6.28375e-32	8.89392e-31
Fam122b	14.511	1.09182	0.0929017	11.7524	6.86136e-32	9.70353e-31
Hoxb8	5.90003	2.9587	0.251945	11.7435	7.6307e-32	1.07772e-30
Zfyve16	21.9511	-0.693605	0.0590632	-11.7434	7.63303e-32	1.07772e-30
Zfp740	52.1468	0.519211	0.0442353	11.7375	8.18807e-32	1.15515e-30
Erp44	27.4975	-0.62724	0.0534398	-11.7373	8.20493e-32	1.15658e-30
Tap1	62.6009	0.487448	0.0415307	11.7371	8.23023e-32	1.1592e-30
Blcap	16.2912	1.03566	0.0882823	11.7312	8.81852e-32	1.24105e-30
Mplkip	26.2863	-0.627827	0.0535506	-11.724	9.60341e-32	1.35041e-30
Rnps1	67.7309	0.500458	0.0426936	11.7221	9.82248e-32	1.38009e-30
Map2k5	97.3492	-0.39134	0.0333918	-11.7196	1.01097e-31	1.41929e-30
Fen1	22.3915	1.35691	0.115787	11.719	1.01866e-31	1.42893e-30
Gtf2e2	24.0769	-0.665392	0.0567827	-11.7182	1.02803e-31	1.44091e-30
Jade1	62.6089	0.530624	0.0452947	11.7149	1.06885e-31	1.49692e-30
Bcl9	25.5266	-0.635621	0.0542831	-11.7094	1.1412e-31	1.59694e-30
Synm	3.79462	4.68731	0.400482	11.7042	1.2136e-31	1.69689e-30
Cox16	95.9897	-0.345934	0.0295636	-11.7014	1.2542e-31	1.75223e-30
Arf6	26.9773	0.912114	0.0779518	11.701	1.25944e-31	1.75813e-30
Por	85.8862	0.523236	0.044718	11.7008	1.26267e-31	1.76122e-30
Acvr1	9.49811	-1.05348	0.0900416	-11.6999	1.27641e-31	1.77896e-30
Ifih1	46.1088	-0.481426	0.0411633	-11.6955	1.34358e-31	1.87106e-30
Cnn2	55.4582	0.518812	0.0443615	11.6951	1.3501e-31	1.87863e-30
Lnpep	157.571	-0.321349	0.027486	-11.6914	1.41056e-31	1.96118e-30
Ppp1cc	70.092	0.451399	0.038613	11.6903	1.42835e-31	1.98432e-30
Ffar2	8.27315	1.8333	0.156989	11.6778	1.65443e-31	2.29656e-30
Isg20	3.27003	-1.70148	0.145725	-11.676	1.69128e-31	2.34582e-30
Arhgap29	33.6788	0.659793	0.0565128	11.6751	1.70845e-31	2.36774e-30
Osmr	3.02437	4.69042	0.401824	11.6728	1.7547e-31	2.42989e-30
Simc1	19.2734	-0.723115	0.0619904	-11.665	1.92483e-31	2.66335e-30
H1fx	43.2029	1.51881	0.130426	11.645	2.43246e-31	3.36155e-30
Col4a1	24.4918	-0.800628	0.068753	-11.645	2.43331e-31	3.36155e-30
Akap13	682.191	-0.272739	0.0234213	-11.6449	2.43576e-31	3.36224e-30
Mllt6	26.513	0.766995	0.0658973	11.6392	2.6032e-31	3.59051e-30
Cgrrf1	6.92679	-1.20235	0.10331	-11.6383	2.63067e-31	3.62551e-30
Syap1	12.8607	-0.873437	0.0750489	-11.6382	2.63416e-31	3.62742e-30
Snx3	39.1178	-0.517818	0.0444978	-11.637	2.67405e-31	3.67943e-30
Junb	47.5363	1.18691	0.102042	11.6316	2.84635e-31	3.91339e-30
Kcnip1	13.514	1.13083	0.0972522	11.6278	2.97565e-31	4.08792e-30
Gigyf2	110.534	-0.316208	0.0272069	-11.6224	3.17272e-31	4.35518e-30
Etfdh	10.2624	-0.976987	0.0840684	-11.6213	3.21089e-31	4.40409e-30
Tardbp	155.812	0.361429	0.0311018	11.6209	3.22885e-31	4.42285e-30
Phip	278.841	-0.259965	0.0223706	-11.6208	3.22968e-31	4.42285e-30
Pum1	222.838	0.242675	0.0209068	11.6074	3.77824e-31	5.16997e-30
Klhl4	66.761	0.819065	0.0705939	11.6025	4.00222e-31	5.47212e-30
AU020206	145.399	0.301508	0.0259892	11.6013	4.05981e-31	5.54648e-30
Hmgb2	263.012	1.27964	0.110324	11.599	4.1703e-31	5.69293e-30
Rc3h1	88.7049	-0.359779	0.0310432	-11.5896	4.65158e-31	6.34493e-30
Map11	17.2004	0.967394	0.0834756	11.5889	4.68881e-31	6.39067e-30
Pbk	12.3702	2.68473	0.231701	11.587	4.79507e-31	6.53035e-30
Psap	93.1981	0.482175	0.0416301	11.5824	5.06261e-31	6.8893e-30
Impad1	68.6621	0.457893	0.0395483	11.5781	5.323e-31	7.23794e-30
Tti1	11.0241	-0.976459	0.0843606	-11.5748	5.52852e-31	7.51149e-30
Gm42962	3.81411	-1.57562	0.136129	-11.5744	5.55612e-31	7.54307e-30
Cdk14	62.9179	-0.520957	0.0450247	-11.5705	5.81548e-31	7.88898e-30
Tmem135	58.4825	-0.427692	0.0369659	-11.5699	5.85352e-31	7.93437e-30
Ifi47	25.5154	-0.640616	0.0554068	-11.562	6.4167e-31	8.69094e-30
Nfs1	18.4488	-0.796438	0.0689677	-11.548	7.55614e-31	1.02262e-29
Fbxl20	87.2515	-0.432357	0.0374408	-11.5478	7.57749e-31	1.02471e-29
Ranbp3	32.8707	0.673937	0.0583659	11.5468	7.66503e-31	1.03574e-29
Poglut2	9.86046	-0.98121	0.0850159	-11.5415	8.15098e-31	1.10054e-29
D330023K18Rik	5.23802	-1.37169	0.118855	-11.5409	8.20954e-31	1.10758e-29
Acer3	40.2676	-0.708809	0.0614265	-11.5391	8.37517e-31	1.12905e-29
Capg	18.2636	-0.771154	0.0668319	-11.5387	8.41873e-31	1.13404e-29
Fads1	23.4051	0.793216	0.0687793	11.5328	9.01916e-31	1.21397e-29
Wdr5	35.6389	0.653296	0.056648	11.5326	9.04099e-31	1.21596e-29
Crispld1	49.7533	-0.473361	0.0410462	-11.5324	9.05868e-31	1.2174e-29
Cadps2	95.0156	-0.539525	0.0467959	-11.5293	9.39021e-31	1.26097e-29
Sema7a	26.0801	0.860977	0.0746822	11.5286	9.47252e-31	1.27104e-29
Herc1	168.153	-0.298328	0.0258777	-11.5284	9.48998e-31	1.27239e-29
Slbp	51.0377	0.989397	0.0858682	11.5223	1.01874e-30	1.36485e-29
Atg13	15.8966	-0.795454	0.069047	-11.5205	1.04038e-30	1.39276e-29
Pcbp1	101.954	0.405386	0.0351888	11.5203	1.04212e-30	1.39401e-29
Gm28379	2.74485	-1.95817	0.169988	-11.5195	1.05202e-30	1.40616e-29
Dync1i2	56.0922	-0.441446	0.0383577	-11.5087	1.19318e-30	1.59361e-29
Pa2g4	80.1625	0.575275	0.0500063	11.5041	1.25863e-30	1.67972e-29
Nf1	84.3431	-0.391323	0.0340227	-11.5018	1.29159e-30	1.72239e-29
Gas2l3	70.1084	0.893546	0.0776972	11.5004	1.31347e-30	1.75022e-29
Gramd3	11.339	-0.985571	0.0857912	-11.488	1.51548e-30	2.01784e-29
Btk	44.1134	-0.508483	0.0442719	-11.4855	1.56114e-30	2.07704e-29
2024-09-09	73.2051	0.424083	0.0369252	11.4849	1.57071e-30	2.08817e-29
2810410L24Rik	27.0861	0.919692	0.0800879	11.4835	1.59615e-30	2.12035e-29
Prpf4	32.5552	0.673999	0.0587027	11.4816	1.63297e-30	2.1676e-29
Pick1	24.981	0.7629	0.0664866	11.4745	1.77201e-30	2.35036e-29
Tprkb	13.1317	-0.85422	0.0744734	-11.4701	1.86349e-30	2.4698e-29
Fbf1	23.4103	0.791976	0.0690504	11.4695	1.87671e-30	2.48542e-29
Strap	43.6879	0.567497	0.0494876	11.4674	1.9225e-30	2.54411e-29
Nudt16l1	31.5255	0.862356	0.0752237	11.4639	2.00332e-30	2.64903e-29
Hbb-bt	2.10228	-2.28928	0.199709	-11.4631	2.02161e-30	2.67118e-29
Arf2	13.4778	1.12641	0.0982932	11.4597	2.10169e-30	2.77487e-29
Ing2	30.4788	0.673096	0.0587793	11.4512	2.31835e-30	3.0586e-29
Prkg1	765.512	-0.461685	0.0403312	-11.4474	2.42406e-30	3.19562e-29
Gm12905	3.64988	-1.60569	0.140326	-11.4426	2.56201e-30	3.3749e-29
Frmd6	37.0729	0.612405	0.0535288	11.4406	2.61932e-30	3.44777e-29
Vps41	60.5193	-0.416359	0.0364124	-11.4345	2.81054e-30	3.69666e-29
Dnajc24	18.6113	-0.753422	0.0659085	-11.4313	2.91611e-30	3.8326e-29
Micall2	13.0784	1.23287	0.107892	11.427	3.06556e-30	4.02597e-29
Ccm2	91.3002	-0.420617	0.0368177	-11.4243	3.1615e-30	4.14881e-29
Zfp652	46.6705	-0.472327	0.0413565	-11.4209	3.2888e-30	4.3126e-29
Sqstm1	43.5444	0.56865	0.0497927	11.4204	3.30857e-30	4.33523e-29
AI467606	27.5203	0.717214	0.0628092	11.4189	3.36344e-30	4.40379e-29
Eif3c	142.157	-0.340078	0.0297932	-11.4146	3.53428e-30	4.62397e-29
Ybx3	90.9451	0.438052	0.0383869	11.4115	3.66431e-30	4.79047e-29
Bbip1	24.318	-0.77759	0.0681471	-11.4105	3.70766e-30	4.84348e-29
Rab38	138.02	-0.390516	0.0342497	-11.402	4.08515e-30	5.33258e-29
Psme4	110.594	-0.314767	0.0276104	-11.4003	4.16578e-30	5.43374e-29
Ubr3	110.802	-0.315418	0.0276701	-11.3993	4.21725e-30	5.49672e-29
Rhobtb1	19.0193	-0.712708	0.0625787	-11.389	4.74445e-30	6.17921e-29
Ccser1	97.9062	-0.901931	0.0792224	-11.3848	4.97853e-30	6.47921e-29
Ric8b	29.515	-0.603507	0.0530221	-11.3822	5.13077e-30	6.67232e-29
Agtpbp1	65.5475	0.442276	0.0388665	11.3793	5.29969e-30	6.88681e-29
Abcg3	71.7035	-0.890954	0.0783057	-11.3779	5.38839e-30	6.99682e-29
Tec	21.5957	-0.677401	0.0595506	-11.3752	5.55654e-30	7.20974e-29
Gm26577	3.91411	-1.80675	0.158846	-11.3742	5.62243e-30	7.28977e-29
Eva1b	9.02952	-1.03384	0.0909138	-11.3716	5.78886e-30	7.49994e-29
Mrtfa	43.9336	-0.481088	0.0423215	-11.3675	6.07275e-30	7.86185e-29
Prrc2a	98.2371	0.37798	0.0332671	11.362	6.46724e-30	8.3663e-29
Gm43568	10.6743	-0.96704	0.0851718	-11.354	7.08522e-30	9.15889e-29
Manba	29.6321	-0.61047	0.0538213	-11.3425	8.07629e-30	1.04322e-28
Sfi1	51.9701	-0.475727	0.0419455	-11.3416	8.16769e-30	1.05424e-28
Trpm7	134.587	-0.286155	0.0252454	-11.3349	8.81005e-30	1.13631e-28
Scaf11	126.232	-0.292396	0.0258311	-11.3195	1.05013e-29	1.35343e-28
Slc25a36	96.9462	-0.330921	0.0292365	-11.3187	1.05982e-29	1.3649e-28
Chm	47.1281	-0.476564	0.0421063	-11.3181	1.06733e-29	1.37355e-28
Pclaf	28.8312	2.08714	0.184427	11.3169	1.08217e-29	1.39161e-28
Bckdk	27.3638	0.739607	0.0653723	11.3138	1.12157e-29	1.4412e-28
Ube2z	25.3789	0.747063	0.0660684	11.3074	1.20583e-29	1.54833e-28
Eif3h	82.6917	-0.372155	0.0329141	-11.3068	1.21394e-29	1.55759e-28
Doc2g	6.61992	1.88992	0.167197	11.3036	1.2601e-29	1.61562e-28
Marcks	54.575	0.581083	0.0514115	11.3026	1.27409e-29	1.63234e-28
Hnrnpdl	89.2373	0.37811	0.033457	11.3014	1.29183e-29	1.65385e-28
Gm11361	22.1427	-0.667383	0.0590668	-11.2988	1.33052e-29	1.70212e-28
Sft2d1	16.0348	-0.780782	0.0691104	-11.2976	1.34847e-29	1.72382e-28
Exoc3l4	5.55479	3.02179	0.267609	11.2918	1.44052e-29	1.84012e-28
1190007I07Rik	10.6589	-0.964294	0.0854017	-11.2913	1.44936e-29	1.85004e-28
Sugt1	38.6341	-0.521658	0.0462196	-11.2865	1.52988e-29	1.95138e-28
Lgals1	4.20557	-1.52657	0.135309	-11.2822	1.60762e-29	2.04903e-28
Mid1	14.0802	1.28275	0.113704	11.2814	1.62092e-29	2.06446e-28
Tmem260	42.0539	-0.503938	0.0447005	-11.2737	1.77071e-29	2.25358e-28
Ubfd1	24.0488	0.798606	0.0708611	11.27	1.84529e-29	2.34678e-28
Zfp831	31.9124	-1.00627	0.0893186	-11.2661	1.92992e-29	2.4526e-28
Gga3	22.2938	0.808373	0.0718202	11.2555	2.17566e-29	2.76286e-28
2024-09-06	59.3361	-0.41635	0.0370191	-11.2469	2.39901e-29	3.04427e-28
Yipf2	16.4513	0.979045	0.0870532	11.2465	2.40926e-29	3.05502e-28
Ttc37	50.5119	-0.445888	0.0396525	-11.2449	2.45457e-29	3.1102e-28
Atp5g3	65.7953	0.448891	0.039921	11.2445	2.46599e-29	3.12238e-28
Cd2bp2	15.0431	1.04003	0.0925329	11.2396	2.60528e-29	3.29634e-28
Rsl24d1	44.5646	0.540868	0.0481219	11.2395	2.60747e-29	3.2967e-28
Anxa1	18.8981	-0.709701	0.0631454	-11.2391	2.61903e-29	3.30889e-28
Kcnk12	6.60072	-1.85615	0.165174	-11.2375	2.66766e-29	3.36788e-28
Dnttip2	25.8793	-0.63953	0.0569146	-11.2367	2.69395e-29	3.39858e-28
Pclo	21.5283	0.874018	0.0777978	11.2345	2.76092e-29	3.48053e-28
Pgd	27.6419	0.809437	0.07206	11.2328	2.81323e-29	3.54389e-28
1110059G10Rik	11.437	-0.903572	0.0804494	-11.2316	2.85425e-29	3.59294e-28
Tspyl1	37.6311	0.640415	0.0570319	11.2291	2.93539e-29	3.6924e-28
Dnmt1	85.8461	0.993489	0.0884997	11.2259	3.04238e-29	3.8242e-28
Prpf8	46.9152	-0.462876	0.0412393	-11.2241	3.10398e-29	3.89879e-28
Rnf40	17.7052	0.954796	0.0850709	11.2235	3.12527e-29	3.92269e-28
Wasl	39.0533	-0.501479	0.0446945	-11.2202	3.24696e-29	4.07248e-28
Rad21	117.512	0.632785	0.0564173	11.2161	3.39748e-29	4.25817e-28
Mau2	38.6277	-0.524621	0.0467857	-11.2133	3.50995e-29	4.39595e-28
Trmt13	22.5664	-0.652272	0.0581969	-11.208	3.72417e-29	4.66088e-28
Asah1	25.9355	-0.663164	0.0591756	-11.2067	3.77925e-29	4.72639e-28
Chd7	37.225	1.21499	0.108425	11.2058	3.81779e-29	4.77113e-28
Piezo1	32.2239	0.639268	0.0570793	11.1997	4.09335e-29	5.11181e-28
Gm20274	3.08538	-1.71671	0.153302	-11.1982	4.15914e-29	5.19022e-28
Uba1	45.1868	-0.466944	0.0417199	-11.1923	4.44506e-29	5.54302e-28
Rnf4	53.3641	0.48369	0.0432225	11.1907	4.52796e-29	5.64233e-28
A530088E08Rik	7.2189	-1.12004	0.100109	-11.1883	4.65349e-29	5.79459e-28
Sh3bp5	32.8575	0.677129	0.0605585	11.1814	5.02876e-29	6.25737e-28
Bcl2	141.175	0.616505	0.055139	11.1809	5.0555e-29	6.28612e-28
Sacm1l	37.8452	-0.517974	0.0463774	-11.1687	5.80406e-29	7.21171e-28
Psmb9	44.7484	-0.48508	0.043445	-11.1654	6.02397e-29	7.47959e-28
Cdk12	100.516	-0.324969	0.0291537	-11.1468	7.42684e-29	9.21483e-28
Gm11508	7.282	-1.13686	0.101995	-11.1462	7.47157e-29	9.26367e-28
Phf1	18.3893	0.922052	0.0827544	11.142	7.83134e-29	9.70279e-28
Aoah	2.57461	-2.01947	0.181492	-11.127	9.26883e-29	1.14756e-27
Rnaseh2c	15.7467	-0.792944	0.0712923	-11.1224	9.75704e-29	1.20714e-27
Mpl	118.236	-0.515889	0.0464121	-11.1154	1.05587e-28	1.30539e-27
AW146154	14.9024	-0.784626	0.0705966	-11.1142	1.06999e-28	1.32189e-27
Zkscan17	17.1153	0.942081	0.0847724	11.1131	1.08364e-28	1.3378e-27
Pvt1	18.9691	0.89656	0.0808149	11.094	1.34166e-28	1.65516e-27
Yes1	28.0414	-0.589027	0.0531053	-11.0917	1.37664e-28	1.6971e-27
Arhgap12	43.9445	-0.471802	0.0425517	-11.0877	1.43916e-28	1.77292e-27
Pfdn1	28.8696	-0.570561	0.0514694	-11.0854	1.47649e-28	1.8176e-27
Aamp	48.6803	0.584197	0.0527357	11.0778	1.60733e-28	1.97726e-27
Acyp1	23.0114	-0.715343	0.064575	-11.0777	1.6095e-28	1.97853e-27
Cdk16	30.863	0.648539	0.0585925	11.0686	1.78065e-28	2.18737e-27
Mfsd1	25.9143	0.725351	0.0655356	11.068	1.79278e-28	2.20071e-27
Tbc1d5	186.427	-0.410605	0.0371077	-11.0652	1.8497e-28	2.26896e-27
Plxna4	13.8191	-0.895135	0.0809292	-11.0607	1.94541e-28	2.38468e-27
Rab2a	137.426	-0.277215	0.0250637	-11.0604	1.95252e-28	2.39169e-27
Slc26a11	11.5606	-0.9008	0.0814766	-11.0559	2.05175e-28	2.51147e-27
Rorc	15.4415	1.98938	0.180034	11.05	2.19136e-28	2.68047e-27
Ccna2	14.4197	2.64288	0.239292	11.0446	2.32887e-28	2.84666e-27
Ktn1	156.095	-0.256718	0.0232668	-11.0337	2.62951e-28	3.21187e-27
Mettl5os	7.96933	1.80795	0.163952	11.0274	2.82043e-28	3.44264e-27
Phldb1	12.0081	1.25594	0.113932	11.0235	2.94287e-28	3.58955e-27
Vezf1	145.661	0.394162	0.035758	11.0231	2.95828e-28	3.6058e-27
Spc24	16.3416	2.32896	0.211294	11.0224	2.98066e-28	3.63053e-27
Lman1	30.0168	-0.574636	0.0521414	-11.0207	3.03642e-28	3.69584e-27
Nbdy	24.3914	-0.619024	0.0562635	-11.0022	3.72756e-28	4.53389e-27
Rhoq	22.1202	-0.668596	0.0607838	-10.9996	3.83936e-28	4.66659e-27
Gm44777	2.609	-1.82338	0.165812	-10.9966	3.96709e-28	4.81845e-27
Rcc1l	20.1085	0.826014	0.075155	10.9908	4.23114e-28	5.13556e-27
Keap1	57.6713	0.474749	0.0432119	10.9865	4.43601e-28	5.38045e-27
Vps54	84.9072	-0.363698	0.0331119	-10.9839	4.56609e-28	5.53435e-27
Gm26532	1.41165	-2.68758	0.244776	-10.9797	4.78263e-28	5.79274e-27
Gm14302	9.81904	-0.957135	0.0871934	-10.9772	4.92193e-28	5.9573e-27
St7	93.7832	-0.421311	0.0383818	-10.9768	4.93866e-28	5.97336e-27
A730081D07Rik	21.2989	-0.700678	0.0638455	-10.9746	5.06348e-28	6.12005e-27
Sat1	40.2723	0.613818	0.0559412	10.9725	5.17922e-28	6.25557e-27
Abca2	20.1307	0.846986	0.0772019	10.9711	5.26548e-28	6.35532e-27
Zbtb20	815.288	-0.464675	0.0423603	-10.9696	5.35168e-28	6.45183e-27
Tapbp	46.2732	0.527261	0.0480658	10.9696	5.3529e-28	6.45183e-27
Arhgdib	134.847	-0.374915	0.0341787	-10.9692	5.37168e-28	6.46996e-27
Ncf2	23.9643	-0.626459	0.0571201	-10.9674	5.48238e-28	6.5987e-27
Vps53	21.1888	-0.647509	0.0590544	-10.9646	5.65407e-28	6.80061e-27
Ppp3ca	257.663	-0.319964	0.0291907	-10.9612	5.87375e-28	7.05993e-27
Mlxip	39.3345	-0.494912	0.0451531	-10.9607	5.90121e-28	7.08801e-27
4930483O08Rik	7.4889	1.63446	0.149301	10.9474	6.83478e-28	8.20363e-27
Hoxa5	49.9246	0.585359	0.0534863	10.9441	7.09195e-28	8.50641e-27
Mctp2	18.4527	-0.694528	0.0634651	-10.9435	7.14136e-28	8.55973e-27
Trim41	24.3937	0.733641	0.0670442	10.9427	7.20578e-28	8.63096e-27
Xylt1	45.8124	-0.518912	0.0474281	-10.941	7.33645e-28	8.7814e-27
Trim47	51.7405	0.853223	0.0779864	10.9407	7.36549e-28	8.81007e-27
Kcnip4	4.99354	3.80885	0.348277	10.9363	7.73258e-28	9.24276e-27
Snx12	24.3776	-0.620473	0.0567441	-10.9346	7.87675e-28	9.40859e-27
Mapk14	161.78	-0.276266	0.025266	-10.9343	7.90153e-28	9.43167e-27
Trmt112	60.4706	-0.562044	0.0514067	-10.9333	7.99159e-28	9.53259e-27
Tshz1	57.9192	0.451679	0.0413146	10.9327	8.04453e-28	9.58913e-27
Gadd45g	5.57911	2.28562	0.209066	10.9325	8.05932e-28	9.60014e-27
Rpl10a	718.181	-0.257059	0.0235165	-10.931	8.19452e-28	9.75447e-27
Sec63	68.2741	-0.375246	0.0343692	-10.9181	9.44655e-28	1.12371e-26
Zfand6	113.554	-0.308928	0.0282972	-10.9172	9.53406e-28	1.13334e-26
Ssx2ip	18.3205	0.903642	0.0827847	10.9156	9.71149e-28	1.15364e-26
Atp6v1f	46.2324	-0.456029	0.0417837	-10.9141	9.87563e-28	1.17233e-26
Glul	164.108	0.622961	0.0570917	10.9116	1.01459e-27	1.20359e-26
Pcyox1l	15.3281	1.00181	0.0918481	10.9072	1.06433e-27	1.26173e-26
Armh3	40.8544	-0.474621	0.0435204	-10.9057	1.08249e-27	1.28238e-26
Cep68	42.591	-0.462962	0.042459	-10.9037	1.10619e-27	1.30956e-26
Nsun2	55.1679	0.465427	0.0427267	10.8931	1.24316e-27	1.4707e-26
Bbs9	40.3689	-0.478669	0.0439711	-10.886	1.34422e-27	1.58917e-26
Plxnb2	12.5064	1.11802	0.10275	10.881	1.42016e-27	1.67781e-26
Dis3l2	70.3527	-0.447058	0.04109	-10.88	1.43581e-27	1.69514e-26
Acat1	36.4578	-0.56424	0.0518702	-10.8779	1.46867e-27	1.73275e-26
Fbxo5	19.1811	1.52758	0.14044	10.8771	1.48206e-27	1.74735e-26
Cyba	26.9272	-0.578121	0.0531548	-10.8762	1.49709e-27	1.76388e-26
Rpp38	5.51534	-1.25337	0.115256	-10.8747	1.52211e-27	1.79213e-26
Mrpl1	22.1042	-0.639484	0.0588111	-10.8735	1.54115e-27	1.81332e-26
Ccl4	16.0623	-0.915323	0.0841964	-10.8713	1.57965e-27	1.85735e-26
Hnrnpa3	188.711	0.462323	0.0425655	10.8615	1.75905e-27	2.06689e-26
Smyd3	248.119	-0.454126	0.041822	-10.8585	1.81626e-27	2.13266e-26
Actb	901.725	0.384281	0.0354242	10.848	2.03856e-27	2.39205e-26
Gprc5b	6.81199	-1.12544	0.103818	-10.8405	2.21223e-27	2.59408e-26
Rapgef2	90.9017	-0.362757	0.0334876	-10.8326	2.41232e-27	2.82679e-26
Trappc9	85.5221	-0.395457	0.0365208	-10.8283	2.52858e-27	2.96102e-26
Mettl1	32.221	0.67346	0.0621983	10.8276	2.54664e-27	2.98016e-26
Cd44	79.0321	-0.367693	0.0339889	-10.8181	2.82718e-27	3.30621e-26
Clec1a	50.3278	0.783655	0.0724554	10.8157	2.90127e-27	3.39056e-26
Arhgef28	53.1399	0.608185	0.0562502	10.8121	3.01553e-27	3.52171e-26
Pacs1	71.3898	-0.360145	0.0333354	-10.8037	3.30668e-27	3.85913e-26
Ilf2	75.4034	0.439076	0.0406601	10.7987	3.49085e-27	4.07132e-26
Sh3bgrl	94.7544	0.360889	0.0334238	10.7973	3.54327e-27	4.12968e-26
Magoh	24.1523	-0.614981	0.0570043	-10.7883	3.909e-27	4.55287e-26
Sirt3	53.5699	-0.409136	0.0379909	-10.7693	4.80566e-27	5.59345e-26
Eea1	87.2262	-0.327359	0.0304089	-10.7652	5.02327e-27	5.8428e-26
Tmem62	7.21928	-1.09409	0.101636	-10.7648	5.04566e-27	5.8649e-26
Rrm2	9.36716	2.17868	0.202438	10.7622	5.19074e-27	6.02949e-26
Snhg20	47.296	0.535771	0.0498401	10.7498	5.93916e-27	6.89421e-26
Pgrmc1	51.8118	0.70157	0.0652693	10.7489	6.00005e-27	6.96022e-26
Nucks1	187.703	0.626988	0.0583364	10.7478	6.06956e-27	7.03613e-26
Mcoln1	16.7751	0.883404	0.0822143	10.7451	6.24684e-27	7.2368e-26
Sp4	42.292	-0.469615	0.0437078	-10.7444	6.29688e-27	7.28988e-26
Eya1	115.41	-0.455445	0.042413	-10.7383	6.72514e-27	7.78047e-26
Pitpnm1	18.2448	0.869584	0.0809876	10.7373	6.8039e-27	7.86632e-26
9630013D21Rik	5.25129	3.79612	0.353733	10.7316	7.23247e-27	8.35624e-26
Bcl9l	42.7806	0.520899	0.0485506	10.729	7.44002e-27	8.59029e-26
Srrm2	378.532	0.20376	0.0189936	10.7278	7.53863e-27	8.69834e-26
1810073O08Rik	11.649	1.12628	0.105016	10.7249	7.78057e-27	8.97152e-26
Fli1	479.101	0.33761	0.0315061	10.7157	8.58917e-27	9.89728e-26
Rac2	47.4887	-0.450681	0.0420642	-10.7141	8.7377e-27	1.00617e-25
Grb2	142.002	0.34786	0.0324758	10.7114	9.00125e-27	1.03583e-25
Mrto4	15.1989	0.97934	0.0914902	10.7043	9.71474e-27	1.11719e-25
Zfp809	20.6463	-0.709016	0.0662741	-10.6982	1.03727e-26	1.19207e-25
Mrpl22	7.4945	-1.05651	0.0988303	-10.6902	1.13149e-26	1.29949e-25
Isoc1	57.7504	0.635115	0.0594203	10.6885	1.1518e-26	1.32193e-25
Stambpl1	17.0363	-0.706055	0.0660905	-10.6831	1.22059e-26	1.39995e-25
Gkap1	52.1252	-0.46712	0.043727	-10.6827	1.22714e-26	1.40653e-25
Ccdc88b	24.0234	0.719283	0.0673513	10.6796	1.26872e-26	1.45323e-25
4930525G20Rik	0.877651	-3.19246	0.299133	-10.6724	1.37077e-26	1.56908e-25
Cwf19l2	81.8387	-0.336594	0.0315639	-10.6639	1.50198e-26	1.71814e-25
Zfp629	15.4771	0.944221	0.0885552	10.6625	1.52421e-26	1.74242e-25
Pde9a	7.93082	1.55728	0.146123	10.6573	1.6115e-26	1.84099e-25
Dnajb6	103.579	0.340607	0.0319735	10.6528	1.69232e-26	1.93203e-25
Zfp871	66.2949	-0.371697	0.0349001	-10.6503	1.73766e-26	1.9825e-25
Rin3	35.617	-0.615395	0.0578377	-10.64	1.94063e-26	2.2126e-25
Mosmo	21.235	-0.635069	0.0596987	-10.6379	1.9856e-26	2.26238e-25
Smc5	107.988	-0.310446	0.0291867	-10.6366	2.0145e-26	2.29379e-25
Fgfr1	17.4339	0.869933	0.0817939	10.6357	2.0337e-26	2.31414e-25
Rev1	58.5549	-0.391906	0.0368703	-10.6293	2.17714e-26	2.47572e-25
Cul5	56.8251	-0.398994	0.037541	-10.6282	2.20284e-26	2.5033e-25
Cxcr4	34.9864	0.595127	0.056032	10.6212	2.37488e-26	2.69704e-25
Mbp	71.2743	0.42346	0.0398716	10.6206	2.39001e-26	2.71245e-25
B4galt3	13.7078	1.01751	0.0958071	10.6204	2.39481e-26	2.71611e-25
Supt4a	24.8676	-0.641272	0.0603934	-10.6182	2.45153e-26	2.77681e-25
Cept1	43.2194	-0.44857	0.0422452	-10.6182	2.45155e-26	2.77681e-25
Vps28	16.4334	-0.793702	0.0747667	-10.6157	2.51873e-26	2.85104e-25
Zfp438	16.6496	-0.711084	0.066997	-10.6137	2.57427e-26	2.912e-25
B3galt1	114.041	0.673629	0.0634871	10.6105	2.66354e-26	3.01035e-25
Rev3l	65.0945	-0.373585	0.0352092	-10.6104	2.66469e-26	3.01035e-25
Zc3h12c	20.6056	-0.651497	0.0614063	-10.6096	2.68848e-26	3.03525e-25
Basp1	56.6315	0.520889	0.0491066	10.6073	2.75589e-26	3.10932e-25
5330438D12Rik	9.37456	-0.950495	0.089674	-10.5994	2.99748e-26	3.37969e-25
Pom121	30.7816	0.61923	0.0584227	10.5991	3.00765e-26	3.38894e-25
Fbxo22	31.2153	0.62858	0.0593501	10.591	3.27898e-26	3.69227e-25
Rpl36a	213.803	-0.28696	0.0270948	-10.591	3.28179e-26	3.69303e-25
Gm11549	0.795256	-3.24294	0.306239	-10.5896	3.33073e-26	3.74567e-25
Ttc33	30.2545	0.639273	0.0603785	10.5878	3.39636e-26	3.81699e-25
Cobll1	66.0602	-0.496871	0.0469407	-10.5851	3.49479e-26	3.92506e-25
Upk3bl	13.0473	1.0336	0.0976511	10.5846	3.5119e-26	3.94172e-25
St6galnac3	106.394	-0.481653	0.0455061	-10.5843	3.52229e-26	3.95081e-25
Bmyc	10.5368	-1.09056	0.103038	-10.5841	3.5334e-26	3.96071e-25
Nudt3	68.053	0.417335	0.0394364	10.5825	3.59235e-26	4.02418e-25
Ntf3	1.7259	4.36923	0.412883	10.5822	3.60224e-26	4.03265e-25
Tom1l2	69.4776	0.423806	0.0400504	10.5818	3.61877e-26	4.04853e-25
Chmp1a	15.7409	0.90378	0.0854112	10.5815	3.63015e-26	4.05863e-25
Malsu1	15.7018	-0.726412	0.0686509	-10.5813	3.64046e-26	4.06753e-25
Rpgrip1	31.0416	-0.597036	0.0564514	-10.5761	3.84602e-26	4.29443e-25
Upp1	6.24586	-1.18606	0.112168	-10.574	3.93531e-26	4.3913e-25
Adgra3	40.8335	0.577272	0.0546017	10.5724	4.00114e-26	4.46188e-25
Btc	5.28487	-1.25165	0.118408	-10.5707	4.0751e-26	4.54143e-25
Tspan32	90.9097	0.360163	0.0340782	10.5687	4.16115e-26	4.63434e-25
Ddb1	61.6168	0.432606	0.0409352	10.5681	4.19019e-26	4.66368e-25
Tbc1d13	23.9622	0.70038	0.0663284	10.5593	4.60191e-26	5.11863e-25
Gm16124	24.446	-0.591762	0.0560574	-10.5564	4.74677e-26	5.27636e-25
Ints4	22.0029	-0.616868	0.0584435	-10.5549	4.81907e-26	5.35329e-25
Birc5	16.7149	2.4833	0.235362	10.551	5.02828e-26	5.5821e-25
Mtmr3	120.675	-0.396292	0.0375673	-10.5488	5.14268e-26	5.70544e-25
Tsc22d2	48.5965	-0.423862	0.0401864	-10.5474	5.22183e-26	5.78954e-25
Camkk2	83.7662	0.368748	0.0349676	10.5454	5.33246e-26	5.90841e-25
Tmem234	56.4491	-0.398938	0.0378371	-10.5436	5.43883e-26	6.02241e-25
Klhdc2	19.6543	-0.681883	0.0646815	-10.5422	5.52122e-26	6.10973e-25
Igsf8	6.4186	1.6711	0.158554	10.5396	5.67315e-26	6.27383e-25
Fancl	34.8744	-0.499928	0.047437	-10.5388	5.72326e-26	6.32521e-25
Tfr2	60.5408	0.425833	0.04041	10.5378	5.78308e-26	6.38724e-25
Mff	33.8916	-0.501713	0.0476145	-10.537	5.83474e-26	6.44018e-25
Rxylt1	23.4566	-0.598764	0.0568404	-10.5341	6.01455e-26	6.63442e-25
Cul1	105.746	-0.292605	0.0277908	-10.5288	6.36275e-26	7.01403e-25
Atg10	45.1763	-0.559645	0.053168	-10.526	6.55875e-26	7.22549e-25
Ets1	24.5286	0.772489	0.0734122	10.5226	6.7954e-26	7.48143e-25
Ralbp1	103.608	0.32218	0.0306337	10.5172	7.20125e-26	7.92321e-25
Tbc1d17	29.066	0.652271	0.0620318	10.5151	7.35985e-26	8.09256e-25
Usp9x	188.837	-0.227574	0.0216439	-10.5144	7.41277e-26	8.14557e-25
Ccnt1	82.6486	0.367688	0.0349808	10.5111	7.67627e-26	8.42976e-25
Sart3	21.9536	0.7504	0.0713986	10.51	7.76859e-26	8.52573e-25
Nusap1	17.7339	2.466	0.234655	10.509	7.84855e-26	8.60802e-25
Ccnb1ip1	4.81065	2.22082	0.211368	10.5069	8.02841e-26	8.79971e-25
Golga1	28.9211	-0.53712	0.051129	-10.5052	8.1754e-26	8.95514e-25
Etv6	824.496	-0.368857	0.0351161	-10.5039	8.28598e-26	9.07053e-25
Copa	62.4587	-0.393856	0.0375079	-10.5006	8.58299e-26	9.38972e-25
Adcy6	21.3137	0.789032	0.075173	10.4962	8.99104e-26	9.8299e-25
Gm15473	1.07827	-2.86844	0.27343	-10.4906	9.5442e-26	1.04281e-24
Copz2	3.18604	-1.65856	0.158167	-10.4861	1.00025e-25	1.09219e-24
Strn4	24.7646	0.694903	0.0662733	10.4854	1.00802e-25	1.09998e-24
Stag1	208.483	-0.495629	0.0472922	-10.4801	1.06581e-25	1.16231e-24
Ctdsp1	26.6472	0.680206	0.0649183	10.4779	1.09172e-25	1.18982e-24
Dot1l	41.0532	0.742	0.0708178	10.4776	1.09491e-25	1.19254e-24
Immp1l	35.9624	-0.485555	0.0463758	-10.47	1.18624e-25	1.2912e-24
Rnf187	42.0514	0.523735	0.0500268	10.4691	1.19794e-25	1.30312e-24
Twf1	20.3832	0.769789	0.0735421	10.4673	1.22032e-25	1.32662e-24
Kdelr1	46.8945	0.531353	0.0507662	10.4667	1.22882e-25	1.33502e-24
Cers4	99.5765	0.45378	0.0433637	10.4645	1.25711e-25	1.36491e-24
Dtd1	57.4212	-0.389043	0.0372082	-10.4558	1.37777e-25	1.49497e-24
Smarcad1	68.3369	-0.356528	0.0341032	-10.4544	1.39934e-25	1.51743e-24
Actl6a	42.7366	0.535575	0.0512676	10.4467	1.51782e-25	1.64487e-24
Cdca5	5.38636	2.56619	0.245686	10.445	1.54479e-25	1.67305e-24
Cracr2a	25.6809	0.671192	0.0642919	10.4398	1.63209e-25	1.7665e-24
Tmc6	22.6384	0.74081	0.070963	10.4394	1.63879e-25	1.77265e-24
Ubxn7	42.923	-0.450215	0.0431366	-10.437	1.68079e-25	1.81693e-24
Ncdn	10.2895	1.2553	0.120281	10.4364	1.69113e-25	1.82696e-24
Ethe1	11.7237	-0.820597	0.0786378	-10.4352	1.71334e-25	1.84981e-24
Fos	12.8696	2.45474	0.235244	10.4349	1.71861e-25	1.85434e-24
Scaper	97.0531	-0.38982	0.037363	-10.4333	1.74646e-25	1.88321e-24
Arnt	46.5303	-0.4353	0.0417308	-10.4312	1.78706e-25	1.92579e-24
Tasor2	96.0977	-0.309538	0.0296751	-10.4309	1.79185e-25	1.92976e-24
Gm12743	9.67993	-0.890352	0.0853597	-10.4306	1.79766e-25	1.9348e-24
S100a4	21.8485	0.750381	0.0719454	10.4299	1.8114e-25	1.94838e-24
Upf3b	80.9242	0.420863	0.0403634	10.4269	1.86982e-25	2.00997e-24
Zfp395	39.8724	-0.464289	0.0445362	-10.425	1.90692e-25	2.04858e-24
Fam98c	23.4592	0.729551	0.0699841	10.4245	1.91606e-25	2.05711e-24
Pdk3	41.1831	-0.450106	0.0431971	-10.4198	2.01356e-25	2.16045e-24
Dus4l	6.6825	-1.06028	0.101765	-10.4189	2.03303e-25	2.18e-24
Afg1l	20.2426	-0.63661	0.0611156	-10.4165	2.08477e-25	2.23409e-24
Actr5	20.4034	0.817713	0.0785154	10.4147	2.12515e-25	2.27594e-24
Hspa8	295.985	-0.281149	0.0270156	-10.4069	2.30527e-25	2.46732e-24
Arhgef25	8.08993	1.39206	0.133765	10.4068	2.30883e-25	2.46961e-24
Neto2	16.8287	-0.697893	0.0670682	-10.4057	2.33477e-25	2.49581e-24
Ccar1	124.715	-0.274103	0.0263474	-10.4034	2.39176e-25	2.55515e-24
N6amt1	16.0928	-0.727356	0.0699564	-10.3973	2.55123e-25	2.72383e-24
Mfsd8	10.1729	-0.863956	0.0831071	-10.3957	2.59378e-25	2.76755e-24
Lbp	11.6171	-0.833168	0.0801698	-10.3925	2.68118e-25	2.85904e-24
Flii	26.7749	-0.553893	0.0533091	-10.3902	2.74743e-25	2.92788e-24
Fundc1	17.8152	-0.679006	0.0653521	-10.39	2.75452e-25	2.93363e-24
Pdss2	48.2947	-0.433043	0.0416838	-10.3888	2.78903e-25	2.96856e-24
2024-03-08	11.5669	-0.834601	0.0803475	-10.3874	2.82968e-25	3.00997e-24
Tmem191c	14.1795	0.988229	0.0951476	10.3863	2.86319e-25	3.04374e-24
Thbd	5.91547	1.91991	0.184926	10.3821	2.9922e-25	3.17894e-24
Ccdc122	20.1136	-0.629786	0.0606887	-10.3773	3.14528e-25	3.33951e-24
Sesn3	59.151	-0.382434	0.0368575	-10.376	3.18839e-25	3.38321e-24
Col4a2	21.7813	-0.846127	0.0815542	-10.375	3.22103e-25	3.41575e-24
Lrrc4	4.94847	-1.2194	0.117551	-10.3734	3.27732e-25	3.47331e-24
Crnkl1	15.9883	-0.867778	0.0837345	-10.3634	3.63643e-25	3.85154e-24
Acsf2	9.52387	-0.904596	0.0873585	-10.355	3.97257e-25	4.20499e-24
Nsmce3	24.1104	0.752497	0.072697	10.3512	4.13489e-25	4.37413e-24
Vps26a	21.1705	-0.614863	0.0594165	-10.3484	4.25725e-25	4.50081e-24
Pot1b	50.1396	-0.421247	0.0407132	-10.3467	4.33235e-25	4.57741e-24
Ccdc34	48.5736	1.00476	0.0971135	10.3462	4.3534e-25	4.59685e-24
Cdan1	20.2586	0.774616	0.0749158	10.3398	4.65371e-25	4.91096e-24
Psma5	34.5916	-0.501373	0.0484978	-10.3381	4.74038e-25	4.99937e-24
Ufl1	35.9759	-0.480542	0.0465393	-10.3255	5.40333e-25	5.69506e-24
Map2k3	32.6689	0.591471	0.05729	10.3242	5.47932e-25	5.77164e-24
Adipor1	36.0299	0.561979	0.0544401	10.3229	5.55224e-25	5.84489e-24
Gm4070	7.64992	-1.07039	0.103728	-10.3192	5.77192e-25	6.07245e-24
Fancg	14.2569	0.941615	0.0912721	10.3166	5.93062e-25	6.23562e-24
Tbc1d19	18.3179	-0.654835	0.0634855	-10.3147	6.04578e-25	6.35284e-24
Appl2	26.6865	-0.554019	0.0537218	-10.3127	6.1715e-25	6.48102e-24
Il3ra	8.99672	1.31195	0.127314	10.3049	6.69821e-25	7.02987e-24
Dna2	30.9779	1.20787	0.117224	10.304	6.76233e-25	7.09286e-24
Smad2	48.3158	-0.421892	0.0409471	-10.3033	6.80508e-25	7.13337e-24
Wipf1	97.1393	0.330086	0.0320374	10.3032	6.81863e-25	7.14325e-24
Degs1	18.826	0.822008	0.0797905	10.3021	6.89559e-25	7.2195e-24
Pygo2	16.583	0.858884	0.0833849	10.3002	7.02927e-25	7.355e-24
Gm4356	2.42827	-1.84919	0.179565	-10.2982	7.18115e-25	7.50938e-24
Irf2	166.228	-0.294373	0.0285904	-10.2962	7.32633e-25	7.65657e-24
Hgs	25.749	0.668552	0.0649453	10.2941	7.49376e-25	7.82682e-24
Htatsf1	60.1628	0.496135	0.0481997	10.2933	7.55291e-25	7.88383e-24
Gm43464	1.38055	-2.43552	0.236647	-10.2918	7.67354e-25	8.00492e-24
Gm15952	14.2193	-0.751812	0.0730676	-10.2893	7.87727e-25	8.21249e-24
Cstf3	71.831	-0.369427	0.0359076	-10.2883	7.95857e-25	8.29226e-24
Akap9	148.014	-0.250756	0.0243765	-10.2868	8.08036e-25	8.41408e-24
Micu2	51.6252	-0.398988	0.0387876	-10.2865	8.10848e-25	8.43829e-24
0610010K14Rik	13.5522	-0.803059	0.0781033	-10.282	8.49313e-25	8.83327e-24
Zc3h6	58.5616	-0.38271	0.0372238	-10.2813	8.55338e-25	8.89058e-24
Kcnq5	163.357	-0.525669	0.0511382	-10.2794	8.72773e-25	9.06636e-24
Sgpp1	20.8146	0.743097	0.0722922	10.2791	8.75591e-25	9.09017e-24
Trp53cor1	5.91288	-1.12856	0.109799	-10.2784	8.82223e-25	9.15353e-24
Flt3	13.441	-1.33641	0.130026	-10.278	8.8524e-25	9.17933e-24
Stx6	27.9349	-0.534423	0.0520166	-10.2741	9.22212e-25	9.55437e-24
Hnmt	23.8257	-0.587903	0.0572221	-10.274	9.22514e-25	9.55437e-24
Mob1b	43.8421	0.502356	0.0489121	10.2706	9.56219e-25	9.89752e-24
Tnfrsf13c	2.26423	-1.82376	0.177624	-10.2675	9.87132e-25	1.02114e-23
Gorab	8.66563	-0.95761	0.0932877	-10.2651	1.01189e-24	1.04612e-23
AW554918	109.256	-0.408993	0.0398463	-10.2643	1.0208e-24	1.0547e-23
Mtss1	28.87	0.623721	0.0607683	10.2639	1.02455e-24	1.05795e-23
Gm1976	22.8504	-0.607174	0.059215	-10.2537	1.13865e-24	1.17506e-23
Pimreg	7.9492	3.02581	0.295102	10.2534	1.1423e-24	1.17812e-23
Ly96	2.49463	-1.76958	0.172593	-10.2529	1.14828e-24	1.18359e-23
Tmem208	30.5009	0.616752	0.0601682	10.2505	1.17776e-24	1.21325e-23
Ciao1	7.0429	-1.03041	0.100546	-10.2481	1.20645e-24	1.24207e-23
Tmem150b	1.22923	-2.74692	0.268052	-10.2477	1.2117e-24	1.24673e-23
Mrpl3	18.1603	-0.657384	0.0641503	-10.2476	1.21363e-24	1.24798e-23
Deptor	45.6841	-0.440195	0.0429707	-10.2441	1.25812e-24	1.29296e-23
Pgghg	15.1634	0.93286	0.0910701	10.2433	1.26805e-24	1.30238e-23
Dpy19l4	29.9491	-0.517642	0.0505356	-10.2431	1.27079e-24	1.30443e-23
Chtf18	6.38746	2.35144	0.22959	10.2419	1.28647e-24	1.31974e-23
Casc3	46.7383	0.494692	0.0483091	10.2401	1.3105e-24	1.3436e-23
Irgq	8.09178	1.38686	0.135443	10.2394	1.32028e-24	1.35282e-23
Cabcoco1	29.5161	-0.586921	0.0573251	-10.2385	1.3333e-24	1.36535e-23
Seh1l	32.6516	0.579282	0.0565974	10.2351	1.3801e-24	1.41243e-23
Txlna	59.3006	0.431837	0.0422421	10.2229	1.56572e-24	1.60146e-23
Neat1	117.721	0.468109	0.0457961	10.2216	1.5872e-24	1.62247e-23
Cd27	36.7328	-0.482441	0.0472001	-10.2212	1.5937e-24	1.62815e-23
Ifngr2	9.72429	-0.916149	0.0896931	-10.2143	1.71165e-24	1.74762e-23
Stat6	21.5198	-0.607028	0.0594347	-10.2134	1.72785e-24	1.76312e-23
Usp33	39.6534	-0.469027	0.0459314	-10.2115	1.76178e-24	1.79668e-23
Dtnbp1	52.0176	-0.407151	0.0398749	-10.2107	1.77577e-24	1.80988e-23
Mrps28	29.4297	-0.560789	0.0549242	-10.2102	1.78445e-24	1.81766e-23
Pip4p2	34.6829	-0.483621	0.0473811	-10.2071	1.8438e-24	1.87701e-23
Slirp	14.7757	-0.737308	0.0722555	-10.2042	1.8991e-24	1.93217e-23
Bag1	41.793	0.505488	0.0495424	10.2031	1.91965e-24	1.95193e-23
Traf3ip2	2.99438	-1.61009	0.15781	-10.2027	1.92812e-24	1.95939e-23
Tuba8	5.74697	2.12397	0.208218	10.2007	1.96836e-24	1.9991e-23
Dync2li1	4.84256	-1.29072	0.126567	-10.198	2.02478e-24	2.0552e-23
Msi2	1058.33	-0.295551	0.0290077	-10.1887	2.22678e-24	2.25891e-23
Nelfcd	16.7106	0.848834	0.0833226	10.1873	2.25898e-24	2.29023e-23
Gm15013	8.67744	1.30972	0.128569	10.1869	2.26777e-24	2.29779e-23
Foxp1	606.782	-0.231076	0.0226842	-10.1867	2.27434e-24	2.3031e-23
Tlk1	81.1638	-0.357887	0.0351363	-10.1857	2.29751e-24	2.3252e-23
Dnm3	29.0166	1.64687	0.16179	10.1791	2.459e-24	2.48634e-23
Amn1	31.9519	-0.517247	0.0508149	-10.179	2.4596e-24	2.48634e-23
P2ry12	6.08081	-1.09826	0.107897	-10.1788	2.46662e-24	2.49197e-23
Ptrhd1	3.91214	-1.35685	0.133337	-10.1761	2.53613e-24	2.56071e-23
Tmem250-ps	18.9752	0.802495	0.0788732	10.1745	2.57751e-24	2.60097e-23
Ndrg2	12.4827	1.00554	0.0988454	10.1729	2.61974e-24	2.64204e-23
Ythdf3	87.5677	-0.310948	0.0305801	-10.1683	2.74638e-24	2.76814e-23
Cnot6	109.17	0.432075	0.0424943	10.1678	2.76028e-24	2.78054e-23
S100a9	11.7563	1.11452	0.109628	10.1664	2.80131e-24	2.82022e-23
Fstl1	22.1619	-0.619062	0.060901	-10.1651	2.83958e-24	2.85709e-23
Clptm1l	29.9425	0.621265	0.0611525	10.1593	3.01323e-24	3.03005e-23
Leprotl1	39.1185	0.513041	0.0505506	10.1491	3.34558e-24	3.36229e-23
Sik2	45.4032	-0.417517	0.0411437	-10.1478	3.38997e-24	3.40493e-23
Nt5c2	77.9372	-0.330319	0.032556	-10.1462	3.44604e-24	3.45924e-23
Otos	6.63449	-1.09989	0.108422	-10.1445	3.50417e-24	3.51556e-23
Arid4b	125.224	-0.261096	0.0257487	-10.1402	3.66436e-24	3.67414e-23
Morc3	86.3469	-0.35795	0.0353062	-10.1385	3.72956e-24	3.73734e-23
Tfam	27.172	-0.545931	0.0538576	-10.1366	3.80244e-24	3.80817e-23
Klhdc1	22.0051	-0.60652	0.059845	-10.1349	3.86965e-24	3.87323e-23
Hnrnpl	75.3572	0.438462	0.0432829	10.1301	4.06122e-24	4.06263e-23
Kifap3	36.436	-0.47205	0.0465995	-10.13	4.06844e-24	4.06749e-23
Tpm3	167.153	0.251767	0.0248618	10.1266	4.20886e-24	4.20545e-23
Sptlc1	34.4074	0.562852	0.0556066	10.122	4.4111e-24	4.40499e-23
Tet2	39.4131	-0.452314	0.0446923	-10.1206	4.47584e-24	4.46706e-23
Prkd3	49.7492	-0.403929	0.039914	-10.12	4.50566e-24	4.49423e-23
Chd4	450.07	0.258524	0.0255609	10.114	4.78821e-24	4.77331e-23
Hdx	6.91316	-1.02355	0.101212	-10.113	4.83874e-24	4.8209e-23
Zfp609	38.671	-0.457479	0.0452468	-10.1107	4.95093e-24	4.92983e-23
Fam102a	17.7002	0.823778	0.0815052	10.1071	5.14032e-24	5.11263e-23
Sash3	27.4907	-0.541341	0.0535607	-10.1071	5.14042e-24	5.11263e-23
Nckipsd	6.75617	1.56966	0.155331	10.1053	5.23616e-24	5.20487e-23
Npl	11.8275	-0.956554	0.0946857	-10.1024	5.38977e-24	5.35448e-23
Cetn3	27.9067	-0.538903	0.0533519	-10.1009	5.47326e-24	5.4343e-23
Elf2	144.148	0.293737	0.0290819	10.1003	5.50698e-24	5.46464e-23
Irf6	18.328	0.919853	0.091085	10.0988	5.58973e-24	5.54358e-23
Rnf169	93.6728	-0.311575	0.0308541	-10.0983	5.61866e-24	5.56908e-23
Lratd2	15.4332	0.952537	0.094329	10.098	5.63634e-24	5.58339e-23
C1qtnf6	8.12086	1.30602	0.129476	10.087	6.30725e-24	6.24443e-23
Arhgap21	70.1986	0.378441	0.0375313	10.0833	6.54593e-24	6.47703e-23
Sox12	14.8208	0.89108	0.0883761	10.0828	6.58157e-24	6.50856e-23
Gm17491	9.06635	-0.901392	0.0894394	-10.0782	6.89462e-24	6.81424e-23
Paqr7	25.9858	0.680437	0.0675314	10.0759	7.06378e-24	6.97745e-23
Cdkn2c	7.21255	1.70384	0.169133	10.0739	7.20285e-24	7.11076e-23
Kctd20	29.1721	0.664674	0.0659825	10.0735	7.236e-24	7.13941e-23
Rttn	39.7172	-0.451378	0.0448361	-10.0673	7.70698e-24	7.59977e-23
Shtn1	17.1894	0.840803	0.0835222	10.0668	7.7442e-24	7.63212e-23
Evc	6.05528	1.65317	0.16436	10.0582	8.45048e-24	8.32343e-23
Trpm6	7.00249	1.42095	0.14133	10.0541	8.81019e-24	8.6728e-23
Ube2m	31.2922	0.596807	0.0593639	10.0534	8.87825e-24	8.73483e-23
Tsen34	33.775	0.556925	0.0554191	10.0493	9.2484e-24	9.08938e-23
Rars2	38.8287	-0.464091	0.0461812	-10.0493	9.24914e-24	9.08938e-23
Dnajb1	21.3193	0.916071	0.0911835	10.0465	9.52307e-24	9.35327e-23
Bcas3	90.7298	-0.413766	0.0411918	-10.0449	9.67872e-24	9.50075e-23
A530017D24Rik	4.49398	-1.27354	0.126794	-10.0442	9.74456e-24	9.55995e-23
Gm17092	6.2471	1.80623	0.179875	10.0416	1.00076e-23	9.81245e-23
A530072M11Rik	9.62373	-0.887214	0.0883711	-10.0396	1.02039e-23	9.99927e-23
Erlec1	35.2537	-0.474159	0.047229	-10.0396	1.02121e-23	1.00016e-22
Hscb	25.9131	-0.562894	0.0560761	-10.038	1.03717e-23	1.01522e-22
Ap3b1	126.742	-0.273853	0.0272824	-10.0377	1.04067e-23	1.01806e-22
Tacc2	23.0608	0.720388	0.0717996	10.0333	1.08807e-23	1.06384e-22
Chic2	47.2176	-0.408019	0.0406687	-10.0327	1.09435e-23	1.06937e-22
Eif3m	55.5913	-0.383773	0.0382536	-10.0323	1.09881e-23	1.07313e-22
Ankrd6	3.07228	-1.53681	0.153245	-10.0284	1.14326e-23	1.11591e-22
Lrp6	56.7974	-0.38783	0.0386741	-10.0282	1.14629e-23	1.11823e-22
Kcnip3	28.3708	0.611087	0.0609551	10.0252	1.18118e-23	1.15162e-22
Ndufa1	22.3699	-0.754175	0.0752711	-10.0194	1.25208e-23	1.22006e-22
Cox5b	26.1151	-0.543466	0.0542616	-10.0157	1.30086e-23	1.26687e-22
Llgl1	17.5077	0.808595	0.0807388	10.015	1.31023e-23	1.27517e-22
Kyat3	10.2137	-0.867098	0.0865807	-10.0149	1.31085e-23	1.27517e-22
C330002G04Rik	2.37259	-1.8337	0.183137	-10.0127	1.34021e-23	1.303e-22
Tnpo2	40.326	0.537163	0.0536954	10.0039	1.46524e-23	1.42375e-22
Myl12a	46.0121	-0.712422	0.0712207	-10.003	1.47826e-23	1.43559e-22
Exoc3	38.5697	-0.451	0.0451037	-9.99916	1.53698e-23	1.49178e-22
Mink1	45.1019	0.472431	0.0472494	9.99866	1.5448e-23	1.49854e-22
Med12l	423.132	0.446304	0.0446454	9.99663	1.57668e-23	1.5281e-22
Larp4b	141.917	0.290924	0.0291023	9.99661	1.57705e-23	1.5281e-22
Camta2	16.6743	0.84706	0.0847609	9.99352	1.62693e-23	1.57555e-22
Gpn1	22.3444	0.726561	0.0727135	9.99211	1.65036e-23	1.59734e-22
Art4	41.5926	0.704798	0.0705486	9.99024	1.68174e-23	1.62681e-22
Ptpn1	50.5479	0.443199	0.0443784	9.98681	1.74094e-23	1.68314e-22
Elmo1	575.101	-0.373192	0.0373856	-9.98223	1.82321e-23	1.76169e-22
Atr	60.7788	-0.506216	0.050745	-9.97569	1.94747e-23	1.88071e-22
Nudt13	16.397	-0.664426	0.0666243	-9.97274	2.00618e-23	1.93633e-22
Calu	38.2002	0.532593	0.0534077	9.97222	2.01677e-23	1.94546e-22
Gp5	4.76982	2.23895	0.224578	9.96963	2.06998e-23	1.99567e-22
Cr2	2.51898	-2.04799	0.205439	-9.96883	2.08673e-23	2.0107e-22
Limch1	5.30142	1.81642	0.182239	9.96725	2.12017e-23	2.04179e-22
Hypk	11.1554	-0.807155	0.0810184	-9.96262	2.22122e-23	2.13791e-22
C1galt1	37.6234	0.516917	0.0518878	9.96221	2.23052e-23	2.14566e-22
Cox20	22.1566	-0.587299	0.0589583	-9.96127	2.25158e-23	2.1646e-22
Abhd16a	14.9945	-0.695952	0.0698661	-9.96122	2.2527e-23	2.1646e-22
Incenp	42.5607	1.82466	0.183196	9.96017	2.27683e-23	2.18657e-22
Emilin2	2.63264	4.02336	0.40398	9.9593	2.29675e-23	2.20447e-22
Gys1	20.1599	0.725217	0.0728289	9.95781	2.33133e-23	2.23642e-22
Rbpms2	12.4698	0.988151	0.0992548	9.9557	2.38138e-23	2.28317e-22
Rnpepl1	23.7324	0.679595	0.0682725	9.95416	2.4185e-23	2.31747e-22
2600002D14Rik	0.558249	-3.35834	0.337561	-9.94882	2.5518e-23	2.44344e-22
Psmd2	54.6818	0.463206	0.046559	9.94879	2.55279e-23	2.44344e-22
Mtln	20.3302	-0.631829	0.0635105	-9.94843	2.56195e-23	2.45086e-22
Myl4	1.30194	-2.57674	0.259077	-9.94586	2.62903e-23	2.51364e-22
Bcor	83.6552	0.341853	0.0343727	9.94548	2.6391e-23	2.52187e-22
Paxbp1	64.6473	-0.418665	0.0420967	-9.94531	2.64339e-23	2.52458e-22
Anapc15	7.84267	1.37894	0.138693	9.94235	2.72318e-23	2.59934e-22
Tnpo3	122.794	0.278699	0.0280341	9.94141	2.74912e-23	2.62265e-22
Asb4	4.38546	2.26433	0.227822	9.93904	2.81538e-23	2.68439e-22
Jpx	34.101	-0.469691	0.0472981	-9.93044	3.0691e-23	2.92469e-22
Mtfr2	60.0948	0.929823	0.0936668	9.92691	3.17942e-23	3.02815e-22
Tent4a	12.1789	1.08612	0.109435	9.92481	3.2471e-23	3.09091e-22
Parp9	35.0587	-0.510092	0.0514033	-9.92333	3.29586e-23	3.1356e-22
Fam13b	98.0116	-0.291486	0.0293742	-9.92321	3.29968e-23	3.13751e-22
Prkar1a	105.81	0.309155	0.0311726	9.91752	3.49312e-23	3.31962e-22
Selenot	49.5424	0.469558	0.0473468	9.91742	3.49679e-23	3.32128e-22
Sdhaf4	13.4183	-0.75222	0.0758538	-9.91671	3.52186e-23	3.34325e-22
Qsox1	34.7093	0.534241	0.0538783	9.91568	3.55812e-23	3.37582e-22
Pde4d	253.602	-0.554943	0.0559788	-9.91345	3.6386e-23	3.45028e-22
Rab43	66.0894	0.379555	0.0382903	9.91258	3.6705e-23	3.47862e-22
Ror1	1.32251	-2.5423	0.25654	-9.90998	3.76717e-23	3.56829e-22
Larp1	145.455	0.263575	0.0265985	9.90937	3.79024e-23	3.58817e-22
Zfp934	50.9014	0.443479	0.0447571	9.90857	3.82063e-23	3.61496e-22
Knstrn	16.6224	2.49134	0.251463	9.90741	3.86539e-23	3.65532e-22
Rpp25l	17.5113	0.801155	0.0808658	9.90722	3.87285e-23	3.66037e-22
Setd5	175.853	-0.221979	0.0224063	-9.90698	3.88191e-23	3.66693e-22
Il11ra1	31.9358	0.572599	0.0578314	9.90119	4.11362e-23	3.88369e-22
Zyx	40.8269	-0.533254	0.0538693	-9.89903	4.20325e-23	3.96614e-22
1810034E14Rik	2.3027	-1.81918	0.183786	-9.89837	4.23122e-23	3.99036e-22
Pxk	21.6098	-0.576029	0.0582077	-9.89609	4.32863e-23	4.08e-22
Sema6b	4.39683	2.36693	0.239198	9.89526	4.36482e-23	4.11187e-22
Tmem63a	22.9644	0.674107	0.0681504	9.89146	4.53369e-23	4.26863e-22
Atp6v0b	123.246	0.356004	0.0359951	9.89035	4.58402e-23	4.31367e-22
Szt2	17.9163	0.771275	0.0779919	9.88917	4.63866e-23	4.36271e-22
Zfp444	22.7654	0.689866	0.0697785	9.88651	4.76329e-23	4.47749e-22
Tmem216	5.2423	-1.16031	0.117374	-9.88555	4.80948e-23	4.51846e-22
Brcc3	19.079	-0.618065	0.0625244	-9.88517	4.82744e-23	4.53287e-22
Epb41l3	5.77667	-1.12134	0.11349	-9.88055	5.05564e-23	4.74457e-22
Emc7	18.8892	-0.624647	0.0632257	-9.87963	5.1023e-23	4.78576e-22
Eif4enif1	59.9578	0.400628	0.0405684	9.87537	5.32362e-23	4.99064e-22
Ap2a1	21.6997	0.696403	0.0705385	9.87267	5.46899e-23	5.12414e-22
Spn	66.1252	0.383288	0.0388305	9.8708	5.5716e-23	5.21745e-22
Gna15	15.1091	-0.870576	0.0882237	-9.86783	5.73902e-23	5.37133e-22
Nbea	118.638	-0.554044	0.0561482	-9.86753	5.75618e-23	5.38447e-22
Tor1aip1	51.3726	-0.394698	0.0400088	-9.86528	5.88681e-23	5.50369e-22
Ppfibp2	34.0358	-0.469633	0.047614	-9.86333	6.00252e-23	5.60884e-22
Med21	9.4458	-0.891451	0.0904164	-9.8594	6.24242e-23	5.82986e-22
Rhno1	21.8691	0.713042	0.0723266	9.85864	6.28948e-23	5.87063e-22
Chd8	127.728	0.270426	0.0274369	9.8563	6.43753e-23	6.00558e-22
Pygl	29.7196	-0.517258	0.052481	-9.85611	6.4503e-23	6.01425e-22
Zmym5	62.2394	-0.360166	0.0365598	-9.85143	6.75758e-23	6.29737e-22
Chrm3	152.898	1.93817	0.196826	9.8471	7.05468e-23	6.57069e-22
Akr1b10	18.2113	-0.623354	0.0633109	-9.84592	7.13823e-23	6.64493e-22
Dnmt3a	90.4188	-0.412038	0.0418761	-9.83945	7.61225e-23	7.08238e-22
Cdc42bpa	103.805	-0.370044	0.0376115	-9.83858	7.67861e-23	7.14028e-22
Gm36266	4.59156	-1.20025	0.122014	-9.83701	7.79969e-23	7.2461e-22
Trim12a	45.3925	-0.418223	0.0425154	-9.83699	7.80078e-23	7.2461e-22
Ubap2l	141.623	-0.239825	0.0243804	-9.83682	7.81433e-23	7.25478e-22
Cbwd1	16.5318	-0.652239	0.0663064	-9.83673	7.82099e-23	7.25707e-22
Slc6a6	50.1959	-0.391262	0.0397933	-9.83234	8.17001e-23	7.57686e-22
Npm1	476.243	0.283961	0.028885	9.83076	8.29918e-23	7.69253e-22
Cask	26.3827	-0.5278	0.0536903	-9.83045	8.32431e-23	7.71169e-22
Limd2	49.2139	-0.44563	0.0453471	-9.82708	8.60819e-23	7.97041e-22
Madd	80.4454	0.363537	0.0369959	9.82641	8.66509e-23	8.01881e-22
Mitf	31.0689	-0.657345	0.0669028	-9.82537	8.755e-23	8.09767e-22
Togaram1	45.0969	-0.409092	0.0416402	-9.82445	8.83558e-23	8.16784e-22
Dmac2l	12.5159	-0.753078	0.0766564	-9.82407	8.8693e-23	8.19462e-22
Dsp	3.69509	3.33662	0.339671	9.8231	8.95454e-23	8.26896e-22
Pdcd11	47.1804	0.459367	0.046824	9.81051	1.01459e-22	9.3641e-22
Alkbh5	40.3091	0.500018	0.0509723	9.8096	1.02372e-22	9.44333e-22
Txndc16	18.1941	-0.636387	0.0648773	-9.80908	1.029e-22	9.48699e-22
Pde4dip	14.6914	-0.719152	0.0733235	-9.80794	1.04075e-22	9.59016e-22
Eif1	167.762	-0.362194	0.036941	-9.80465	1.07521e-22	9.90249e-22
Rapgef6	110.446	-0.275861	0.0281446	-9.80155	1.10874e-22	1.02059e-21
Mdh1	46.1806	-0.464367	0.0473893	-9.79897	1.13735e-22	1.04636e-21
Cdc123	39.3124	-0.441076	0.0450234	-9.7966	1.16435e-22	1.07064e-21
Rae1	46.2399	0.489818	0.0500031	9.79575	1.1742e-22	1.07911e-21
9330185C12Rik	5.23295	1.87207	0.191131	9.7947	1.18645e-22	1.0898e-21
Tbxas1	257.051	-0.591351	0.0603932	-9.79167	1.22261e-22	1.12241e-21
Usp46	16.9886	-0.7188	0.0734202	-9.79022	1.24025e-22	1.13801e-21
Scaf8	114.339	-0.36008	0.0367836	-9.78913	1.2537e-22	1.14974e-21
Klrb1c	9.18826	1.5013	0.153452	9.78354	1.32495e-22	1.21443e-21
Srpk2	73.34	-0.328677	0.0336061	-9.78028	1.36837e-22	1.25357e-21
Snx29	66.0808	-0.386246	0.0395012	-9.77806	1.39865e-22	1.28063e-21
Klf3	32.7645	-0.490973	0.0502209	-9.77626	1.42378e-22	1.30295e-21
Dgke	14.1379	0.90017	0.09208	9.77595	1.42805e-22	1.30617e-21
Tmem222	25.7056	0.628122	0.0642635	9.77416	1.45364e-22	1.32887e-21
Ttc39b	38.7585	-0.445763	0.0456256	-9.77002	1.51428e-22	1.38357e-21
Crebbp	221.406	-0.218183	0.0223361	-9.76819	1.54187e-22	1.40804e-21
Fam217b	17.1067	0.835099	0.0854967	9.76762	1.55057e-22	1.41523e-21
Dgcr2	39.3485	0.495233	0.0507078	9.76641	1.56909e-22	1.43138e-21
Atg4d	9.28239	1.13744	0.116487	9.7645	1.59897e-22	1.45784e-21
Atp5j2	43.6676	-0.474912	0.0486368	-9.76445	1.59978e-22	1.45784e-21
Krtcap2	47.2319	-0.427605	0.0437925	-9.76433	1.60168e-22	1.45881e-21
Igf2bp2	12.9141	-1.87388	0.191914	-9.76418	1.60404e-22	1.46018e-21
Mef2a	81.8909	-0.309928	0.0317583	-9.75895	1.68891e-22	1.53663e-21
Ascc2	42.0945	0.472033	0.0483943	9.75391	1.77496e-22	1.61408e-21
Gm20492	4.5137	-1.21348	0.124431	-9.75222	1.80473e-22	1.64028e-21
Mgat2	29.0622	0.694581	0.0712282	9.75148	1.81795e-22	1.65143e-21
Cdk6	374.448	0.952649	0.097709	9.74987	1.84713e-22	1.67706e-21
Acot9	10.9144	-0.783916	0.0804706	-9.74164	2.00298e-22	1.81761e-21
Sp110	34.2646	-0.470086	0.0482563	-9.74144	2.00695e-22	1.82025e-21
Bmp4	4.34092	2.29379	0.235472	9.74122	2.01123e-22	1.82318e-21
3110082I17Rik	23.0506	0.657008	0.0674733	9.73731	2.09024e-22	1.89381e-21
Erich1	10.4985	-0.81757	0.0839648	-9.73706	2.09535e-22	1.89745e-21
Pnpla7	56.97	-0.382752	0.0393155	-9.73541	2.12953e-22	1.92739e-21
Xk	12.8589	-0.732341	0.0752504	-9.73206	2.20098e-22	1.99101e-21
Cbx3	159.674	0.402048	0.0413178	9.73062	2.23217e-22	2.01817e-21
Josd1	26.9891	0.615916	0.063303	9.72966	2.25339e-22	2.03629e-21
Scai	92.9792	-0.387151	0.039793	-9.72911	2.26558e-22	2.04624e-21
Tmem94	14.3547	0.885626	0.0910323	9.7287	2.27476e-22	2.05346e-21
Smarca5	124.75	-0.299676	0.0308146	-9.72514	2.35576e-22	2.12547e-21
Tomm40l	10.528	1.1262	0.11586	9.72036	2.46901e-22	2.22649e-21
Pde8b	0.510414	-3.23367	0.332693	-9.71968	2.48562e-22	2.2403e-21
Psenen	27.4544	-0.51747	0.0532461	-9.71845	2.51578e-22	2.2663e-21
Egln2	17.2082	0.795779	0.0818929	9.71732	2.54397e-22	2.2905e-21
Tmem163	10.3587	1.36266	0.140262	9.71513	2.59922e-22	2.33903e-21
Micu3	42.0668	-0.482297	0.0496504	-9.71386	2.63171e-22	2.36703e-21
Srp54c	2.49487	-1.70025	0.175117	-9.70924	2.75383e-22	2.47558e-21
Cct2	71.1444	-0.357348	0.0368104	-9.70778	2.79343e-22	2.50988e-21
Nop10	60.6833	-0.369109	0.0380376	-9.70382	2.9043e-22	2.60814e-21
Tmem126a	7.17351	-1.00537	0.103654	-9.69926	3.03688e-22	2.72578e-21
4930486L24Rik	3.2474	-1.4698	0.151566	-9.69742	3.09223e-22	2.77403e-21
Sugct	50.3274	-0.488209	0.0503619	-9.69401	3.19712e-22	2.86664e-21
Ppp1r16a	6.84238	1.40345	0.144803	9.69212	3.25688e-22	2.9187e-21
Calm3	49.1022	0.459124	0.0473794	9.69037	3.3133e-22	2.96773e-21
Ldb2	6.53867	-1.40577	0.145175	-9.68325	3.55248e-22	3.18032e-21
Serpina3g	67.1972	-0.491056	0.0507149	-9.68268	3.57218e-22	3.1963e-21
Dars	73.7476	-0.321352	0.0331939	-9.68106	3.62929e-22	3.24572e-21
Pdrg1	22.0409	-0.567424	0.0586144	-9.68064	3.64445e-22	3.25759e-21
Stk19	19.194	0.758316	0.07836	9.67734	3.76387e-22	3.3626e-21
Golph3l	24.6923	-0.567051	0.0585999	-9.67665	3.78913e-22	3.38342e-21
E230032D23Rik	11.5381	-0.852412	0.0881381	-9.67133	3.9915e-22	3.56228e-21
Ap2m1	59.1224	0.420676	0.0435003	9.67064	4.01855e-22	3.58457e-21
Entr1	27.5835	0.603434	0.062417	9.66778	4.13263e-22	3.68443e-21
Zfp958	6.81036	-0.980314	0.101402	-9.66764	4.13818e-22	3.68748e-21
Fignl1	11.6343	2.05136	0.212229	9.66581	4.21279e-22	3.75203e-21
Ensa	37.2472	0.506031	0.0523571	9.665	4.24618e-22	3.77982e-21
Oga	108.124	-0.266818	0.0276148	-9.66211	4.36788e-22	3.88615e-21
Megf8	19.5584	0.721834	0.0747149	9.66119	4.40736e-22	3.91926e-21
Nfic	87.1473	-0.441994	0.0457689	-9.65708	4.58769e-22	4.07752e-21
Zfp704	73.3195	-0.367119	0.0380236	-9.65504	4.67989e-22	4.15734e-21
Mtss2	20.53	0.706104	0.0731384	9.65436	4.71114e-22	4.18295e-21
Katnb1	7.1222	1.39557	0.144628	9.64938	4.94526e-22	4.38857e-21
Acadsb	19.5325	-0.610726	0.0633167	-9.64558	5.13216e-22	4.5521e-21
Lamtor5	21.9367	-0.570198	0.0591317	-9.64285	5.27058e-22	4.67248e-21
Cep83os	14.0693	-0.707226	0.0733717	-9.63894	5.47485e-22	4.85108e-21
Ndufs2	48.5559	0.460087	0.0477325	9.63887	5.47881e-22	4.8521e-21
Zfp975	18.9961	-0.670943	0.0696219	-9.63695	5.58231e-22	4.94123e-21
Fam214a	38.0179	-0.432641	0.0449027	-9.63507	5.68541e-22	5.02991e-21
Zbtb22	9.05311	1.17825	0.122325	9.63213	5.85063e-22	5.17344e-21
Polg	20.5831	0.709204	0.0736392	9.63079	5.92725e-22	5.23851e-21
Naa38	13.7311	-0.775529	0.0805284	-9.6305	5.94418e-22	5.25079e-21
Nudcd3	59.3061	-0.35201	0.0365877	-9.621	6.51973e-22	5.75627e-21
Cdipt	29.2155	0.602689	0.0626605	9.61833	6.691e-22	5.90447e-21
Pdp1	15.0201	1.1091	0.115414	9.60979	7.26972e-22	6.41188e-21
Flna	62.3075	0.48399	0.0503804	9.6067	7.49093e-22	6.60362e-21
Snrnp27	15.6444	-0.67462	0.0702333	-9.60542	7.5847e-22	6.68288e-21
Erbin	217.964	-0.201016	0.0209317	-9.60343	7.73311e-22	6.81018e-21
Tcn2	7.51807	-0.955296	0.0994767	-9.60321	7.74897e-22	6.82067e-21
Gm12185	8.02682	-1.09253	0.113782	-9.60191	7.84757e-22	6.90395e-21
Pde7a	55.4836	-0.364728	0.0379853	-9.60181	7.85538e-22	6.9073e-21
Krt18	39.5033	0.51288	0.0534335	9.59847	8.1137e-22	7.13082e-21
St6galnac4	13.8107	0.894085	0.0931534	9.59798	8.1526e-22	7.16137e-21
Ccl27a	3.48839	-1.36081	0.141788	-9.59749	8.19154e-22	7.19193e-21
Rec8	22.1802	0.693617	0.072291	9.5948	8.40841e-22	7.37858e-21
Idh2	29.8403	-0.513455	0.0535274	-9.59238	8.60754e-22	7.5495e-21
Arl5b	12.2355	-0.752726	0.0784853	-9.59066	8.75212e-22	7.67241e-21
Gm2000	67.012	-0.427592	0.0445858	-9.59033	8.78075e-22	7.69361e-21
Lactb2	18.7464	-0.600649	0.0626539	-9.58678	9.08735e-22	7.95822e-21
Smap1	47.3617	-0.3919	0.0408804	-9.58648	9.11395e-22	7.97747e-21
Nadk2	138.883	0.294156	0.0306914	9.58432	9.30722e-22	8.14253e-21
Xpr1	62.5549	-0.397248	0.0414533	-9.58303	9.42428e-22	8.24076e-21
Rtl8a	4.39508	-1.3042	0.136258	-9.57157	1.05295e-21	9.20254e-21
Nup62	17.8373	0.854725	0.0893333	9.56782	1.09186e-21	9.53779e-21
Psd3	100.37	-0.534485	0.055921	-9.55785	1.20225e-21	1.04968e-20
Fam219b	12.5885	0.910008	0.0952464	9.55425	1.24485e-21	1.08632e-20
Brwd3	37.983	-0.431253	0.0451418	-9.55329	1.25641e-21	1.09586e-20
Sec24c	37.5103	0.507542	0.0531292	9.55298	1.26014e-21	1.09856e-20
Gnaq	177.92	-0.247516	0.0259162	-9.55063	1.28911e-21	1.12324e-20
Plxna2	2.66686	-1.85313	0.194065	-9.54902	1.30926e-21	1.14023e-20
Ilrun	45.5434	0.449937	0.0471231	9.54811	1.32081e-21	1.14971e-20
Slc16a12	20.3984	0.787529	0.0824837	9.54768	1.32629e-21	1.1539e-20
Fam98a	23.4285	0.643174	0.0673689	9.54705	1.33444e-21	1.16041e-20
Syne2	65.4564	-0.405612	0.0424893	-9.5462	1.34541e-21	1.16936e-20
Ccnh	61.4957	-0.377204	0.0395271	-9.54293	1.3885e-21	1.20564e-20
Nr3c1	86.1566	-0.29707	0.0311299	-9.54293	1.38855e-21	1.20564e-20
Wdr75	27.8154	-0.494464	0.0518249	-9.54106	1.41386e-21	1.227e-20
Ppox	12.9725	0.924945	0.0969625	9.5392	1.43938e-21	1.24852e-20
Ctss	2.65579	-1.56625	0.164236	-9.53656	1.47646e-21	1.28004e-20
Slc9a3r1	25.5233	0.623355	0.0653725	9.53544	1.49251e-21	1.29331e-20
Lrch4	18.4726	0.761826	0.079898	9.53498	1.49911e-21	1.29838e-20
Gtf2h4	11.5851	0.989233	0.103755	9.53428	1.50925e-21	1.30651e-20
Smurf2	93.5643	-0.28744	0.0301621	-9.52983	1.57545e-21	1.36313e-20
[truncated: 15,297 more rows]
