# Supplementary material for: Multiscale footprints reveal the organization of cis-regulatory elements
Source: Nature. 2025 Jan 22;638(8051):779–86. doi: 10.1038/s41586-024-08443-4 (PMC11839466; doi:10.1038/s41586-024-08443-4)
Supplement: Supplementary file 3 — Supplementary Tables 1–8. [file 41586_2024_8443_MOESM3_ESM.zip › 2022-10-16071E-s3/2022-10-16071E-Supplementary Table 5.xlsx]

## Sheet: Spectra program scores
	all_biotin_metabolism	1	all_amino.sugar.nucleotide.sugar_metabolism	all_steroid_metabolism	all_carnitine.shuttle	all_TLR_signaling	all_phosphoinositide_signaling	all_TCA.cycle	all_lipophagy	all_pyrimidine_synthesis	all_G2M.transition	all_riboflavin_metabolism	12	all_peroxisome.component	all_CYS_metabolism	all_glycerophospholipid_metabolism	all_oxidative.phosphorylation	all_cyclic.nucleotide_metabolism	all_chondroitine.and.heparan.sulfate_synthesis	all_pentose.phosphate.pathway	all_macroautophagy	all_mitophagy_regulation_positive	all_SASP	all_pterin_synthesis	all_MHC.I.presentation	all_NOD.like.receptor_signaling	all_unfolded.protein.response	all_o.glycan_synthesis	all_PHE_metabolism	all_JAK.STAT_signaling	all_CoA_synthesis	all_autophagy_regulation_positive	all_pyrimidine_metabolism	all_cholesterol.homeostasis	all_MET_metabolism	all_type.I.ifn.response	all_eicosanoid_metabolism	all_RIG.I.like.receptor_signaling	all_fatty.acid.metabolism	all_TNF.via.NFkB_signaling	all_fructose.mannose_metabolism	all_exocytosis	all_polyamines_metabolism	all_nucleotide_metabolism	all_glycogenolysis	all_nucleophagy.late	all_glycogenesis	all_mitotic.spindle.component	all_fatty.acid.beta.oxidation.peroxisomal
Old_1	0.182429	-0.111311	-0.821649	-0.28639	1.25707	1.09709	0.731681	-0.384053	2.01423	-0.120129	-2.95245	-0.0146276	-0.388427	-0.824116	1.17776	1.62056	-7.90196	1.38485	0.702767	0.90945	1.26141	1.17566	-1.33347	1.33583	3.53742	-0.0283897	-0.0094812	2.88744	0.362592	2.68211	-0.0182547	1.95232	-0.706031	1.05829	0.386233	0.64421	2.66182	1.42765	0.0801501	3.20257	-1.01117	-0.931951	0.916827	-0.546159	1.08745	-1.25255	3.83784	-1.96869	-0.235746
Old_2	-1.75463	1.46552	-0.898076	-0.793149	1.87978	-0.170184	-0.154961	-0.29021	2.08724	-0.813596	-1.32022	2.01806	-0.206594	1.65288	-0.998857	1.68495	-2.90326	-2.50679	-0.594403	1.86096	1.41653	-0.739083	-0.845302	1.90564	2.07179	0.243633	0.496801	1.2399	-1.3372	-1.29163	0.116924	0.537263	0.454242	-1.68144	-0.129557	-1.0175	1.03535	3.43764	-0.404814	2.31204	-1.31871	-0.260359	-0.262652	0.365136	1.21933	-0.397734	2.22238	-0.748973	3.6548
Old_3	0.275217	0.510809	-1.80785	-1.46873	-0.371468	0.917782	-1.09758	-1.18358	2.29803	-0.240675	0.619817	-1.263	0.105205	-0.540887	-0.337542	2.41929	-7.34225	0.454421	0.456461	0.180536	0.16327	-0.7633	-0.266792	0.920706	2.13041	0.0824154	0.237137	3.15873	0.275745	1.14857	1.98886	2.6719	-0.818958	1.85371	-0.219845	0.354015	1.31701	1.98299	-0.546713	1.06009	0.382159	1.08712	-0.822989	-0.135848	0.599907	-1.5414	2.72115	0.149369	1.7421
Old_4	1.01345	0.893202	0.283683	-1.0341	0.874538	1.38462	-0.461339	0.291412	0.93534	0.25205	3.68129	0.367463	-1.19328	-0.887946	-0.720898	2.80819	-4.68139	-0.819005	0.00501224	0.6979	-0.942214	0.0287355	-1.87749	-0.634099	3.02999	0.987732	0.561753	1.79792	0.713804	-0.368076	-0.237262	0.863087	0.47743	-0.443144	-0.816948	-0.94457	0.164714	1.48984	0.0981879	2.12235	-0.469452	1.53889	1.10221	-0.0241111	2.03136	-1.6158	2.14624	0.918076	4.20129
Old_5	-1.21403	2.24717	-0.605888	-0.874188	0.176873	-0.756585	-1.11163	1.42955	1.93558	0.887536	-1.71462	1.12766	-0.588025	0.179751	-1.01264	2.64716	-1.5387	-2.1449	-0.61374	1.75031	-0.0970142	0.902838	-0.637876	2.50207	3.34268	0.497623	1.22867	2.32154	-0.849664	-1.7379	-0.0723657	0.381496	-1.50281	-1.06728	0.838947	-0.705435	0.1225	3.06134	-0.0106887	3.08859	0.218645	-0.0921926	1.78232	0.576856	0.60493	1.16781	1.38833	0.100037	0.458547
Old_6	0.127319	0.0132071	-2.29304	-0.731222	1.99846	1.87985	-0.768546	-0.0555875	0.470871	-1.51548	-1.4434	0.906338	-0.968701	-0.312989	-0.0821726	2.64775	-6.77459	1.17617	-0.89446	1.19215	1.08533	1.35324	-0.20552	1.80272	3.02589	-0.0420257	-0.356137	3.30181	0.237356	1.24854	0.068076	2.41209	-0.45757	-0.580414	0.308928	1.21411	2.08215	1.94142	-0.561683	4.21037	-1.19444	1.32076	0.406584	-0.387145	1.18551	-2.16785	1.47093	-0.885698	0.637067
Old_7	1.98211	0.235879	-1.98727	-0.857696	1.4496	-0.180417	-0.872938	-0.345663	2.62522	0.72527	-3.61418	0.356488	-0.341905	0.35222	0.367894	0.974601	-5.25689	1.59353	0.913572	2.60451	0.0591006	1.41681	-0.896391	1.84052	2.31638	0.471206	0.641998	2.10501	0.0776804	0.528905	0.0906601	1.2097	-0.613283	-1.22656	0.290047	-1.05497	1.65249	2.40275	0.0471144	5.30165	-1.66734	0.387017	0.115007	-0.69668	0.513095	-0.563945	1.11931	-1.01302	0.522659
Old_8	-0.63296	-0.125393	0.588021	-0.991837	2.4732	1.25463	-0.139492	1.34266	2.03711	-0.755431	-3.01182	1.14701	-1.02719	-0.114986	0.667166	3.19529	-5.67883	-0.712494	-0.128084	0.916287	1.99749	0.334218	-0.588208	1.79816	3.03834	0.0359663	-0.165256	3.07206	-0.901003	1.37485	1.3735	2.43704	-0.240404	-0.302459	1.22922	-0.542399	1.02446	3.402	0.65486	2.60067	-1.72097	-0.342357	0.41778	0.14421	2.80826	-0.111187	-0.411209	0.265123	2.54465
Old_9	1.50568	0.63541	-1.13449	0.715579	0.81233	0.671917	0.219292	0.0414499	0.846619	0.29682	-2.06826	0.487535	-1.14983	0.744701	1.15183	1.96381	-6.43232	1.10069	0.886848	1.66439	0.838484	1.25065	0.21919	1.25266	2.89587	0.847122	0.0906789	2.08151	-0.156674	0.818518	0.511734	1.71039	0.0982958	-0.755669	0.758098	0.650571	2.4006	2.13331	-0.579489	3.92182	-2.12976	0.0946705	-0.251664	-0.397478	1.26778	-1.56482	1.16317	-0.405743	2.06135
Old_10	-0.895914	-1.5168	1.20778	0.434713	0.328695	-1.43265	-1.72171	-0.349672	1.40764	1.76119	-0.304656	-0.941379	0.115852	-0.900103	-1.18454	-0.505535	-3.33784	0.495166	-0.218429	1.08352	-0.366389	1.54858	1.18547	1.71902	2.67247	-0.650062	1.56199	1.06801	0.0260447	1.13641	1.49583	0.60847	-0.032945	0.777983	-0.20249	-0.621459	1.40084	0.254421	0.658555	4.2957	-0.184546	0.225014	0.624349	1.19579	-0.343883	0.574285	0.746491	-1.513	-0.0701573
Old_11	0.28626	-0.868617	-0.831751	-0.663817	1.10384	1.19461	-0.616599	0.328336	1.87111	-0.751809	-1.55096	0.958434	1.07477	0.0583577	0.178723	1.16962	-5.30789	0.893644	2.39074	1.2113	0.221137	1.26594	-0.796677	1.64818	2.15763	0.244011	0.0967876	2.48684	1.01294	0.787869	0.959669	0.690458	-2.88276	-1.0914	1.55698	0.316347	3.55212	2.09235	0.25349	4.64442	-0.482806	0.953847	-0.25793	-0.324444	1.07022	-0.0223994	1.47572	-1.00951	1.62873
Old_12	-1.7348	2.47924	-0.282455	-1.95366	1.12068	-0.611766	-0.516249	-0.068314	3.38417	-0.0782957	-1.15586	0.488462	0.147849	1.76184	-3.17374	0.801328	-2.42716	-2.39863	-1.25056	1.70616	1.33899	-0.671289	-1.18189	2.27196	1.54269	-0.439941	0.388383	2.20196	-0.716191	0.0962799	0.326095	-0.508553	-1.24766	-0.902343	0.149139	-1.69259	1.06938	1.00066	0.875602	4.52479	0.143513	0.470375	0.599872	-0.485858	-0.558739	-1.08197	1.43836	0.0294173	1.30967
Old_13	0.958862	-0.0205832	-1.57287	-0.907392	0.149538	-0.721792	-1.42974	-0.163145	2.05173	0.543568	-1.1665	0.136885	0.684012	-0.802717	0.00831893	1.42464	-6.20126	1.05473	0.849912	0.989405	-0.0590362	1.2296	0.345777	2.21919	1.97859	-0.988984	0.411604	4.87551	0.4936	0.596578	-0.353019	1.75416	-0.566269	1.54116	0.0149235	2.11731	3.85612	1.59791	-0.558756	4.40585	-0.927096	2.23626	1.22387	-1.64665	-0.0823582	-1.38473	1.50164	-0.449172	-1.17768
Old_14	-0.962142	1.85987	0.174192	-1.02152	1.90979	1.67319	-0.461999	1.52501	0.545692	-1.83738	1.79549	0.59199	2.03328	0.929797	0.0221085	1.19904	-1.67578	-3.4736	0.00349828	1.6399	1.88729	1.90265	-0.59197	1.75037	1.38935	1.36645	1.36399	2.06831	0.755768	-0.94276	1.19332	-0.286682	-1.47763	1.67025	-0.738854	-0.460972	1.01477	1.37815	0.271667	3.54251	-0.583432	0.0735124	-0.507561	0.414493	-0.0226958	-1.95337	0.332259	3.6787	2.48072
Old_15	0.972578	-0.0760212	-0.918269	-0.824471	1.45585	0.543566	-0.302083	-0.451075	1.85578	-0.507947	-0.557263	-0.127054	0.0201464	0.56576	-0.661559	2.26467	-4.77877	-0.399469	0.301588	1.54116	1.27943	0.248498	-1.61809	2.44051	2.87505	-0.452416	1.17604	3.81749	0.187194	-0.0735654	0.659787	0.106402	0.213831	-3.0045	-0.881854	-0.949544	1.77349	2.41353	-0.753798	3.1746	-0.305218	0.74832	0.900005	-0.851864	0.758982	0.0354119	2.12288	-0.359782	2.21525
Old_16	-0.893441	-0.169897	-0.644441	0.855296	1.20144	-0.249663	-1.11648	0.0543386	-0.285039	0.556539	4.83967	1.42907	0.081873	-0.980109	-0.207859	2.25684	-5.52767	-3.19911	-1.33579	0.0824578	-0.914713	1.55674	0.123064	0.329059	1.57374	-0.664737	1.37385	1.58799	1.27915	-0.677669	0.67887	0.580657	-0.788908	1.32029	0.388236	1.40834	1.4852	-1.05954	0.506499	2.45697	-0.451095	0.388632	1.41391	0.892469	0.33331	-1.57498	0.799447	1.18225	0.620002
Old_17	0.0304792	-0.770346	-1.12862	0.221624	2.08496	1.29902	-1.16334	-0.648123	0.758364	0.546778	-2.0042	-0.304157	-0.357301	-0.532756	-1.15322	1.05122	-5.3073	2.0507	2.05768	1.12051	0.786777	0.451692	0.227086	2.68009	2.50273	-0.214634	0.631509	1.79507	1.04097	2.15968	0.853895	2.18028	-0.565932	-0.655687	0.385592	-0.408132	3.0526	2.50548	-0.280612	4.13824	-1.94934	0.924413	-0.967758	-1.18347	1.08985	-0.798476	0.709478	-1.48431	1.54576
Old_18	-0.72649	1.70474	-1.16447	-1.19394	1.07322	0.421517	-0.0222254	1.77995	2.1174	-0.0486213	1.01876	-0.095574	0.578876	0.0181688	-0.119036	2.74319	-2.66799	-1.89679	-0.843086	-0.32417	-0.518942	0.0667831	-1.7518	1.68526	2.63309	0.835558	0.467975	4.25511	-1.13362	-0.247923	-0.236929	0.925065	0.43143	-0.484058	0.256372	0.0593462	-0.341936	0.889229	0.107273	1.62919	1.16129	1.00842	0.712418	-0.166372	0.77365	-1.60126	3.49313	1.10688	2.03925
Old_19	-0.0567196	-0.0035302	-0.853571	-1.12719	1.35803	1.08019	0.115537	0.0667663	1.81589	-1.14178	-0.989611	0.58924	0.0542244	0.111199	0.24647	1.67562	-5.82684	0.932168	0.652846	1.75757	0.351497	0.330949	-1.24598	1.31887	2.89512	0.77106	0.820645	3.67309	1.31791	1.08251	1.09776	2.14031	-0.431114	0.05809	0.0494747	0.423291	1.23845	2.59619	-2.03939	4.03492	-1.6819	0.54678	0.699368	-0.692963	1.9172	-0.884909	2.15039	-0.99413	1.3346
Old_20	-3.10544	-0.0520601	-3.14022	0.839807	-0.849093	0.151509	0.630658	-2.09321	0.396615	1.08789	9.85266	-0.617379	0.397487	1.85003	-0.335751	0.061797	-3.87336	-2.80597	1.18968	1.96366	-0.535854	1.12587	-2.16519	0.646506	0.992336	-0.206903	2.46917	1.45268	0.804651	-1.22377	1.60993	1.67538	-0.0932343	0.478882	0.803839	-1.34155	0.493079	-0.490982	-0.11429	0.296772	-1.75561	0.29509	-1.695	-0.398375	-0.447156	-0.672764	1.05056	4.73994	0.25462
Old_21	0.0513423	-0.400392	-1.46853	-1.74107	2.39501	-0.286736	-0.607412	0.939378	0.713102	-0.18942	-0.767101	0.186059	-0.387194	1.10642	-0.0808186	1.47156	-6.73398	-0.344403	-0.177889	1.5806	-0.689193	0.950537	-0.796883	1.70197	3.39936	0.419777	0.709731	3.24444	-0.866369	0.0196026	0.327054	2.63536	-1.26424	0.066628	0.733443	-0.698436	2.95136	2.0672	-0.567756	3.159	-0.993586	0.779602	-0.477994	-0.831418	0.816576	-2.23749	3.21216	-0.2044	1.12527
Old_22	1.30279	0.299017	-1.30293	0.156277	3.23244	-1.18865	-1.29	0.400561	0.652053	-0.0390356	-4.86552	-0.526839	0.222383	0.727701	-1.08477	0.481826	-4.24111	0.227627	0.89581	0.731319	-0.0027678	1.11714	1.51787	1.99538	2.50407	0.351835	1.83659	1.20849	0.0888727	1.28947	0.0525997	1.56077	-1.18737	-0.590704	-0.246063	-0.886896	1.66356	2.09188	0.306713	5.8822	-0.30314	0.194275	-1.01809	-0.285012	2.07591	0.126308	1.85343	-0.882678	0.81857
Old_23	-0.949501	1.42597	0.185594	0.889551	1.75122	0.181966	0.948167	-0.470109	-0.06605	1.26232	-0.59721	-0.184782	0.216757	-1.03305	0.879584	0.768489	-1.92356	-0.725248	-0.362318	0.336635	-0.649486	1.78553	-0.82637	0.762688	3.51359	-0.13566	1.53525	1.26959	-0.0152338	-0.203288	-0.182177	1.03501	0.602376	1.13329	0.0309071	0.818994	-0.496697	0.460251	0.426429	4.80656	-0.29459	0.460987	0.413993	-2.03055	0.207912	0.236939	2.97294	2.10523	0.529314
Old_24	0.561078	-0.750398	-1.10263	1.31505	0.875941	0.00351388	-2.04323	-0.0002331	1.77893	1.26394	2.99299	-0.496214	-0.927829	-2.16314	-0.899	0.135837	-6.55202	-0.428362	2.48428	0.235658	-0.480689	0.226811	0.712108	-0.273652	2.18236	-1.34303	0.269956	2.29796	1.16108	1.23177	2.27471	0.863775	-0.162464	0.932467	1.43706	-0.284286	2.88309	-0.32731	0.0610681	2.83822	-0.516884	1.20999	1.87912	0.289946	-0.556069	0.0634944	1.49083	0.11894	1.93422
Old_25	-1.0121	1.43998	-1.29818	-1.60465	1.90404	-0.618774	0.331898	0.551744	2.44687	0.694535	0.485535	0.582104	0.186979	2.85407	0.104937	3.75301	-3.64557	-0.792801	-1.12721	1.96451	1.1551	1.07675	-2.4112	2.05122	4.68	-0.19056	2.03348	2.86976	-1.3044	1.16337	-0.743239	1.95874	-2.14961	-0.679993	-0.0351799	-0.11196	0.788041	1.31963	-0.35522	1.81137	-1.86093	1.03662	0.0961586	0.860311	2.23875	-1.58775	2.20235	0.326554	1.20999
Old_26	0.239189	0.862441	-0.0832942	0.797451	1.58996	0.903197	0.376363	-0.309444	3.14293	1.26429	-0.0040941	0.117026	-1.2379	0.273034	-0.761525	1.72874	-6.88788	-0.161418	1.34373	1.66344	0.0168549	0.506234	-0.30186	1.2056	3.48663	0.880891	1.23776	3.17957	0.892627	1.51549	0.257748	0.990279	0.651202	-0.346769	0.67799	0.0542926	2.42333	1.39823	-2.12685	3.51157	-2.20083	-0.0420535	0.0251362	-1.22552	0.197761	0.136469	1.28201	0.108162	3.95985
Old_27	-0.0657567	-0.0367677	0.298593	0.568156	1.37349	0.383048	-0.0398445	0.63911	0.28871	1.08207	-0.325939	1.32594	0.472422	-0.608383	-1.23616	0.907344	-6.45426	0.743367	1.33625	0.92289	-1.66209	0.79691	-0.167568	1.90255	2.92773	-1.42331	0.47822	2.68022	1.00465	1.34872	1.59792	1.66558	0.491577	1.17612	0.432468	0.79729	2.23877	0.333548	-0.0760847	3.94813	-1.10156	0.0746301	1.14792	-0.510019	0.542564	-0.335265	1.76428	-0.147317	0.948035
Old_28	-1.60248	2.46491	0.588882	-0.0697197	1.4547	-0.899325	0.219526	1.61593	-1.12425	-0.116033	-2.04651	-0.803171	-0.0996106	-0.45321	0.171282	0.315292	-1.11898	-2.3118	-1.7423	1.23608	1.2905	-1.09847	-0.278013	3.51753	1.74402	0.337232	1.67703	2.03942	0.966251	-2.25587	0.400727	-0.0604228	-1.89904	0.121382	-0.189353	-1.35589	0.272693	2.3389	-0.971885	2.35467	-1.34558	-0.847827	1.39857	-0.593917	1.31485	-0.336471	0.487364	0.358755	1.81498
Old_29	0.366059	0.0754331	-0.709395	-0.323414	1.32871	1.26171	-0.433067	0.52199	0.229813	-0.728678	1.42467	-0.889558	-0.0280157	-1.35877	0.35784	1.85643	-5.59733	-2.34647	-1.10754	-0.773831	-0.904188	0.922447	-0.569819	3.29649	3.9884	1.33562	0.419195	2.19065	0.0992801	-0.057936	0.951585	2.55637	-0.423156	0.695819	1.00932	-0.0920024	3.23418	2.52931	1.49273	2.37276	-0.718192	0.275823	-0.143369	1.36096	2.32953	-2.14092	0.863927	0.454041	2.54503
Old_30	-1.35865	-1.50016	-3.57249	-0.0864262	0.407026	0.630473	1.63209	-2.43256	0.947916	0.349781	10.0641	0.0150759	-1.38898	-0.572387	-0.942402	-1.31203	-3.30806	-3.15192	0.551424	1.19937	-1.87802	1.51199	-1.67581	-0.262587	0.822634	-0.632367	0.860979	1.55904	0.382055	-2.79558	0.673263	0.10625	-0.779228	-0.370395	0.3047	-1.89801	0.522582	0.221984	-2.07234	-2.17077	-0.596412	1.16147	-0.191319	1.08598	-1.90647	-2.11189	1.18788	7.06327	-1.10278
Old_31	-1.13991	2.4574	-0.891494	3.14238	3.05878	-0.242581	0.858927	1.75568	0.384639	1.7136	0.712065	2.01451	-0.69343	0.0205066	0.482363	-1.56701	3.42752	-5.49807	-1.65264	3.07795	-2.43015	-0.625955	-0.693131	1.40108	0.686725	0.128126	2.7172	1.84457	0.537638	-0.480685	-0.0140336	0.332319	1.31085	2.02908	-0.51301	0.586392	1.45835	-0.126325	0.969135	-0.682532	0.0273245	-0.668648	0.783882	-0.634816	0.349984	1.24536	1.40715	1.37912	-0.631042
Old_32	1.21696	2.30642	0.454763	0.686239	0.409541	-0.967922	1.92177	1.3649	0.708272	2.4956	-3.10027	1.21394	-0.416661	-0.427619	0.787074	0.505674	-0.843897	-1.77589	-0.416622	0.86118	-0.146858	1.51263	-1.33643	1.26785	1.05145	-0.311125	0.39814	1.69383	-2.82237	-0.531659	-0.872607	1.21142	0.243538	0.230219	-0.968941	-0.279734	-0.940404	1.00618	1.55693	2.09139	-0.985096	-1.16876	1.0512	0.336828	0.5017	0.704994	2.90977	-0.923688	3.59316
Old_33	0.079264	0.410317	0.533437	1.53251	1.13772	0.0755617	-0.515284	-0.368744	2.76879	0.870457	-5.94777	0.177678	-0.589362	-0.464642	-0.007768	-0.0979768	-3.17935	1.52624	1.31773	-0.523877	0.0397039	1.10621	0.286323	1.66735	1.62898	-0.708794	0.304797	2.14793	-0.295708	1.03186	-1.14768	2.47884	0.57225	-0.988565	-0.661379	1.3114	1.21325	1.63711	1.66522	5.15009	-0.966363	-2.07854	1.79476	-0.341099	1.39387	-0.22876	2.45638	-1.75723	2.56136
Old_34	-0.110781	-1.33076	-0.0620708	-0.716158	0.689684	-2.03297	-0.524098	-0.285379	0.14659	0.766739	0.205006	0.509091	-0.0896204	-0.719307	0.335627	-0.731713	-5.05416	-0.263151	-0.336408	-0.0806582	1.65342	2.13851	-0.517687	1.57125	1.95215	-1.27344	2.43451	1.52353	1.79208	1.56936	1.19232	1.09881	-0.572063	0.682238	0.255526	0.626975	1.30404	0.631101	0.690438	5.21197	-1.666	-0.255244	1.2453	0.103111	0.611609	1.26506	1.45681	-1.51182	1.0881
Old_35	0.345786	1.49008	0.164778	-1.44503	1.19172	-2.19952	-1.50089	1.2321	-1.65973	1.36681	0.719473	-1.68051	0.475693	-0.252295	0.194487	0.0747071	2.60504	-3.46325	-2.33113	3.08041	0.290325	1.78128	-1.56719	2.05105	1.68684	1.31806	3.36848	1.27074	-0.0981393	-1.20596	0.400014	-0.337505	-0.909013	-0.0207407	0.197671	0.423794	-0.319887	1.70484	0.977504	2.8022	1.66403	-0.518253	1.96223	2.41437	0.00816193	-0.536311	1.33634	1.77756	0.901773
Old_36	-0.363605	1.46557	-1.56688	-1.43026	0.309263	1.3338	-0.801076	-0.0395253	1.46549	-0.583247	0.137815	0.147396	1.04094	0.864853	0.85338	2.44746	-7.9674	-0.284283	-0.949253	-0.546786	-0.74983	0.167685	0.285475	0.409013	1.94817	-0.623828	1.11764	4.05132	-0.0860969	0.600555	1.28476	1.45561	2.22082	0.390099	-0.0203149	2.3393	1.14865	1.65162	-0.203047	0.838825	0.771577	-0.115112	1.61051	-0.609297	2.18496	-0.538394	2.33346	1.18923	1.82474
Old_37	0.482454	1.83487	-2.25633	-0.152107	-0.319095	-2.14849	1.50529	-0.478578	-0.274748	1.77652	2.53941	1.30386	0.912227	-0.147679	0.311355	0.698295	-0.0736439	-3.62104	-4.46071	1.43254	0.0998569	-0.0664004	-1.02607	0.757745	3.29958	-1.09184	1.7531	2.26639	0.839444	-0.964346	0.683744	0.0243549	1.17514	-1.48734	-1.57805	1.86528	-1.86285	-0.457654	0.755074	-2.56545	0.471195	1.40083	2.65794	-0.653587	0.814242	-1.44967	2.19893	1.91151	-0.207902
Old_38	-0.41887	-1.01317	-1.19106	1.88504	1.57715	-0.0799069	-0.79637	-0.0526296	0.963389	0.555232	-3.50217	0.289691	0.699668	-1.4117	-0.792644	-0.847275	-4.75564	1.87144	0.461234	0.51564	-0.0841284	0.520905	-0.529191	1.90838	1.69658	-1.09576	1.18985	2.38124	-0.154068	2.17029	1.79271	0.966315	1.26673	0.87246	0.126566	2.58966	2.30411	3.53922	1.39904	4.34593	-0.717152	0.494951	1.24834	0.141391	2.18145	-1.22838	1.43606	-2.56054	1.01593
Old_39	-0.490549	-0.468774	-0.805041	0.53574	-0.752297	-0.206764	1.92472	-2.94212	-0.529906	0.0827507	11.7974	-3.34882	-0.956612	0.732615	-1.83344	0.95211	-1.04354	-3.78161	0.408057	1.55471	-0.451585	0.292698	0.344028	-0.130232	2.03226	1.86874	1.71258	1.35407	1.53071	-1.19634	2.30031	-1.81931	-0.383439	0.653108	0.390457	-2.03908	0.824926	-0.393674	-1.07331	0.341539	-0.83943	0.810892	1.79657	1.06231	0.0623678	-1.39636	-0.419008	4.46649	-0.080174
Old_40	-2.14294	-0.0249536	0.334675	0.854238	-0.760874	1.05421	0.766082	-1.88452	0.11546	1.17493	13.2035	-0.538209	0.624679	-0.660374	-1.29793	-0.130765	-1.61985	-3.46313	0.692671	2.07794	-1.06073	2.75191	-0.222955	-0.0901471	0.883617	-0.248249	1.17572	1.44359	-1.4213	-0.410356	2.11143	-1.71134	0.768395	1.7516	-0.0294409	-1.45478	-0.17262	0.154014	0.26561	-0.101545	-0.400327	1.2083	0.754103	2.24503	-0.528435	-0.48127	1.00645	4.77288	0.555061
Old_41	-0.95284	-1.8231	-2.87851	0.641708	0.088445	0.981521	1.94648	-1.32228	0.699801	1.55199	10.2482	0.750813	-1.58732	-0.277161	0.279445	-0.417189	-2.18072	-3.92724	-0.437329	0.0203904	-0.623595	1.5244	-1.28009	0.0994352	0.857557	-0.285239	2.0417	1.1154	-0.517238	-1.10199	0.528699	0.284564	-0.0840247	1.14581	-0.125436	-0.875861	-0.66803	0.576728	-1.83883	-2.66073	-0.877954	2.6592	-0.0048095	1.62967	-0.701859	-0.108062	0.504806	6.13616	-0.918752
Old_42	-1.59448	-1.62547	-1.61978	0.333347	0.37499	0.726756	0.883331	-0.998621	0.195991	1.55546	12.1587	-0.313511	-0.535541	-0.462474	-2.12348	-0.36472	-2.30843	-3.38846	0.442105	1.45309	-1.45018	0.625399	-0.14977	-0.252139	0.729858	-0.270397	1.9762	1.8951	-0.455083	-1.28525	1.86354	-0.227752	0.175748	1.35362	0.23921	-1.9773	0.524225	0.12011	-0.461608	-2.34647	-0.699729	0.897724	-0.606684	1.81722	-1.12196	-1.39238	0.00541347	5.94574	-0.495398
Old_43	-0.434151	0.14598	-1.14756	0.00456757	1.71881	-0.903118	-0.456437	0.400935	0.771964	0.872027	0.377395	-0.234118	-0.100193	-0.375156	0.928119	0.149579	-7.42913	0.189488	1.50994	0.547338	-0.0331777	0.802267	0.857855	1.1173	1.84384	-0.327532	0.146889	3.3692	1.85347	3.76803	1.19791	2.4798	0.366557	0.872314	-0.0724046	1.99609	2.67567	1.61151	-0.869533	1.81871	-0.467913	0.368029	3.18722	-1.14339	1.45328	0.22486	2.23827	-0.0807139	1.19529
Old_44	0.550737	-0.477346	-0.105741	1.24349	1.40297	-1.53696	-1.19634	1.17753	-0.965264	0.105113	-0.539523	-0.011995	-1.08875	-1.47941	-0.495224	-1.0101	-2.79753	-1.48648	0.344567	1.22562	-1.01532	2.46124	-0.2978	1.36734	1.87322	-0.774401	2.79597	0.195525	-0.351793	-0.612448	-0.0246977	0.437763	0.801663	1.08272	-0.46375	0.0264445	1.59258	0.906037	1.2111	5.87092	0.0885125	-0.614981	1.46435	0.602741	-0.799505	-0.0703805	0.524381	-1.52384	-0.212059
Old_45	-2.89603	-0.182306	-2.71584	0.440201	0.393107	0.694446	0.798535	-1.4269	0.330523	1.23905	14.1991	-0.359573	-2.26613	0.974893	-1.2844	-0.874493	-1.73627	-3.46513	-0.47614	0.75419	-1.70483	1.25282	-0.462765	0.0309816	0.455951	0.26298	3.23266	0.988485	-0.559553	-1.23967	0.483156	-1.13258	-0.267049	0.109762	0.0263192	-2.69804	-0.717633	-0.141562	-2.21491	-2.67937	-1.42153	0.942522	-0.7434	1.61101	0.0775472	-0.60976	0.600634	5.86486	-1.78307
Old_46	-0.0816191	2.06592	0.227753	-0.0021201	1.15998	0.484069	-1.5104	2.45754	0.679508	0.835961	7.34228	-0.893473	0.770026	0.175097	-0.144586	1.49783	-2.06637	-5.33095	-0.867986	1.96264	-0.0902468	1.19059	-1.16918	0.922431	4.02757	-0.934644	1.59563	1.26232	0.291315	0.389887	0.14599	1.77607	-0.0760306	1.25997	-0.632659	0.339777	-1.01587	-1.56862	1.27982	-2.12007	0.246444	0.665832	2.28712	1.60417	1.65745	-1.1914	1.60601	5.20044	1.4425
Old_47	-1.65425	-0.265813	-2.73083	1.67924	-0.312407	-0.567107	1.22484	-0.0380481	1.68552	2.31282	12.1205	-0.228317	-1.8982	2.03355	-1.23052	-0.897039	0.724241	-4.60605	-1.21106	1.25594	-0.886309	0.699192	-0.448113	0.504894	1.03981	0.682461	1.60001	0.851676	0.237873	-2.72674	1.11741	-1.2114	0.0402555	0.456108	0.701621	-1.02104	-0.929493	-0.570456	-1.351	-2.22121	-0.469207	0.844428	-0.457836	1.42434	-0.679499	-1.95759	0.222046	5.28374	-2.38074
Old_48	0.586571	3.03538	-1.21365	0.0854473	1.25283	-0.399776	-0.964013	2.4181	0.337839	2.23638	-2.4773	1.69599	-0.206829	-0.177212	-0.335859	1.30941	0.523438	-3.60872	-2.29504	-0.517047	0.369307	0.362402	-0.532174	3.1933	1.6671	-0.172745	-0.469174	2.14695	-1.13625	-1.5204	-1.07021	2.14581	-1.1547	-1.57205	-0.933102	0.175729	1.5356	1.27009	0.851117	-0.829152	1.43954	0.857462	2.77651	0.145464	1.93988	0.613427	1.72667	-0.78481	2.66007
Old_49	-1.96324	1.32655	-0.555545	0.196114	1.46399	-1.35466	-1.23197	1.72349	0.0475028	1.87026	-1.44298	-1.04069	2.09659	-0.324475	1.01145	-1.15518	3.44194	-3.97346	-1.99039	2.89061	0.592472	1.29512	-1.37678	2.6053	1.90353	-0.373874	1.20918	1.77389	0.685414	-2.04242	-0.38835	1.18276	-0.194927	0.314093	-2.08256	-1.46532	1.00175	0.261767	0.379047	1.87958	-0.147297	1.48224	1.25668	1.37985	0.564164	0.548724	2.93251	-0.633888	1.32596
Old_50	-1.33508	0.282912	-0.595237	0.48955	0.246548	-0.844878	0.737647	-1.02745	-0.703549	2.05355	14.5558	-1.70385	-0.72341	0.874068	-1.80234	-0.138067	1.2417	-4.82232	-1.69244	1.54913	0.152616	1.77874	-0.857005	0.267513	1.3166	-0.0831135	2.19728	0.841945	0.0144102	-0.640484	1.05835	-0.0324841	-0.57345	0.114972	0.150516	-1.58683	-1.9853	-2.33069	-1.2254	-2.59923	-0.898947	0.0571156	-0.244138	1.29293	0.8123	-1.10385	-0.105993	4.38646	-1.04054
Old_51	-1.90764	0.123468	-2.2459	0.127159	-0.0421523	0.057568	1.59233	-1.90744	-0.68405	2.42881	12.3133	-0.659425	-1.16332	1.0671	-1.1209	-0.948855	-0.718643	-3.80226	-0.344884	1.62103	-2.25458	0.396764	0.0707754	-0.709355	1.15175	0.172163	1.49061	0.0983627	-0.617228	-2.16562	1.83565	-1.02269	-1.00527	0.112399	0.0811771	-1.81378	-0.200185	-0.617861	-1.18492	-2.16824	-0.742314	0.997437	0.132553	2.20681	0.316652	-1.56735	-0.832558	6.31394	-2.21376
Old_52	0.876629	2.6406	-1.41609	1.49501	2.26389	-0.189437	-0.832087	1.55145	0.686116	2.9312	-1.68457	1.83785	0.0747256	1.57824	-1.2682	0.424414	1.51773	-4.96299	-3.33578	0.963362	0.0546027	1.92358	-1.39909	2.42454	1.30763	-1.0847	1.14547	1.19457	-0.16991	-1.57342	-0.338213	-0.0731059	-0.209421	-0.71795	-1.28854	1.12571	0.0631822	1.48053	2.07446	-1.7681	1.5589	0.585751	2.76727	0.0129815	1.28203	0.787176	1.91019	-1.07337	1.01634
Old_53	-1.8296	-0.801691	-1.68493	1.31438	0.0505903	-3.07642	-0.208048	0.142078	0.945334	-0.17135	4.45403	-1.54601	1.03496	-0.104466	-2.34734	-0.573513	1.29564	-3.55341	-0.381903	2.28241	-1.95245	1.371	-0.881834	1.62522	1.09818	0.570572	2.74019	0.305857	0.478041	0.244111	1.00809	-1.90641	-1.73351	1.88789	-0.711396	-0.461038	-0.136496	-1.68625	0.664439	3.06912	2.13585	0.640291	0.964558	-0.117541	-0.983583	0.596753	0.0205636	2.57534	-1.57183
Old_54	0.631909	1.43564	-0.592277	0.0152758	2.48307	-0.640258	-0.447124	1.34609	2.72339	2.40198	-1.34427	0.825505	0.509469	1.57277	-0.315671	0.923328	0.121713	-3.97387	-2.53233	2.00226	0.578281	0.617629	-1.67651	2.09629	1.87003	-1.28228	2.38616	2.02368	0.238474	-1.62969	-2.44616	-0.168347	0.855245	-0.132443	-0.328839	0.500379	-1.22975	0.711612	1.25348	2.05943	0.217709	0.0508922	1.10113	1.06766	0.851323	-0.246584	2.4671	-0.815696	0.660338
Old_55	-0.203831	-0.96275	-1.2683	-2.0765	0.36712	0.669138	0.90699	-1.34622	0.455358	0.61977	7.00891	-0.251208	-1.16794	-0.421435	-0.565059	2.26277	-6.00264	-2.20885	0.3254	0.150719	-0.941376	-0.127278	-0.674843	-0.570097	1.86697	-0.588221	0.869513	2.92415	1.61284	-0.369788	1.9765	0.0987642	-0.374561	0.738471	1.15785	-0.295624	1.09407	-0.186782	-0.290714	-0.751329	0.321016	2.32417	0.635445	0.608063	-0.129925	-2.13739	1.58771	3.95324	0.0133872
Old_56	-1.85262	-0.776719	-2.37728	0.213138	-0.628459	1.16432	1.96301	-2.85019	-0.559374	1.92563	14.2511	-0.838004	-0.134687	0.411707	-1.13101	-0.482628	-1.3104	-3.89402	0.213641	1.54771	-1.215	0.476862	0.132761	-0.247059	0.518793	0.421657	1.88989	1.01721	-0.0964212	-1.39937	2.18631	-1.14794	-0.73809	1.1912	-0.634816	-2.60251	-0.814148	-1.0486	-1.00573	-2.47338	-1.64343	1.70385	-0.165944	2.20898	-0.431421	-1.5397	-0.109949	6.36971	-0.556248
Old_57	1.46609	0.535121	-0.338786	1.58225	1.97097	-1.23015	-0.83718	0.602205	2.57384	3.00429	-4.00032	0.303935	-0.567582	0.610942	0.0178241	-1.53264	-0.655469	0.0500724	-1.50786	1.81567	1.91736	0.344087	-0.503174	2.37967	-0.917372	-0.265911	0.106911	1.61353	-0.921824	-1.42142	0.16819	1.97173	0.340844	0.0219948	-1.31234	-0.181734	0.891594	1.5333	-0.80063	3.49589	0.00046782	-0.22258	1.69353	0.683425	3.11757	2.3874	1.06391	-1.46673	-0.245247
Old_58	-0.700373	1.71647	-1.43198	4.65144	3.63837	-0.521467	-0.733657	2.27298	0.54703	2.46423	-0.0955663	2.77032	0.537043	1.30993	1.15375	-1.08603	2.86754	-4.9807	-1.85278	2.01854	-1.49018	1.11712	-1.56587	2.91741	1.48214	-0.270948	2.31427	2.21867	-1.34501	-1.99821	-1.24287	-0.950917	1.68649	0.685636	-0.528046	0.471747	-0.99094	2.82246	1.00084	0.656093	-0.0738959	-1.45467	1.01388	1.32882	1.32239	0.936439	2.22895	1.52255	-0.87606
Old_59	0.150584	0.742842	-1.0193	0.764591	0.641934	-1.2549	1.34093	0.610265	-0.957746	1.60021	-0.268003	1.84445	-0.059471	0.0289998	0.176423	-0.90558	0.748484	-2.99226	-2.45621	1.56194	0.166107	-0.301105	-1.27706	1.47728	2.78124	-1.75386	2.32792	0.81147	-0.982751	-1.28488	-1.87484	-0.80184	1.14333	-0.380981	-1.21578	0.616169	-0.351097	-0.596454	1.63476	-0.0595792	0.443107	-0.3618	3.16405	0.248681	1.78981	-0.799803	1.68358	-0.906185	0.915616
Old_60	-2.79857	0.181914	-2.12137	0.833254	-0.688557	-1.04461	1.24176	-1.48812	-0.261487	2.31064	16.3944	-1.29988	-1.18898	1.56902	-1.77957	-0.669446	0.410226	-3.94856	-1.06915	1.15162	-1.48382	1.29258	-0.707659	-0.145514	0.987289	0.403253	2.85381	1.20255	-0.27684	-1.1502	1.35511	-0.861712	-0.598333	1.13953	0.521089	-0.923125	-1.48926	-0.997963	-1.13769	-1.61755	-1.40901	0.187349	0.107053	1.10042	-1.03662	-1.14815	-0.0483581	5.88991	-1.04341
Old_61	-0.736795	0.349901	0.19771	-0.52767	-0.853616	-0.897978	1.73451	0.381077	-0.827901	2.07061	3.53633	0.602536	0.878679	-0.132737	-2.15332	0.216959	3.91078	-4.65123	-3.96842	2.10071	0.900981	0.942359	-0.742561	1.4557	-0.358913	-0.98452	2.78463	2.13159	0.382093	-2.45216	-0.611321	-0.974466	0.0106144	0.784683	-1.76829	0.914316	-0.275089	-0.352688	3.18278	-0.586715	0.728999	-0.0599432	-0.0095056	1.10791	0.155101	-0.540949	2.37538	2.74788	-0.343175
Old_62	-2.34746	-0.237843	0.546758	2.52781	0.43916	1.19162	-0.845993	1.45836	-0.680778	1.34153	-1.46433	0.657743	0.556095	-1.71243	-0.279487	0.673329	0.266633	-3.44343	-2.86324	1.59751	-2.35029	0.729278	-1.82832	1.53678	0.14253	-0.697571	1.07823	2.29946	0.207658	-0.298792	-1.0306	1.79246	0.902124	0.0701802	-2.23242	0.304147	-0.960084	2.74343	0.513845	0.151937	-0.593796	0.594478	1.52011	-0.647151	0.271631	1.87166	1.46461	1.04903	0.892697
Old_63	-0.737191	1.13922	1.50673	-0.762255	1.14765	-2.63698	-1.43675	3.91361	0.201657	1.33591	-0.711775	-0.0518351	1.48934	-1.52528	-0.051743	-1.55714	5.53485	-4.3578	-4.432	2.52511	-0.679535	-0.665781	-1.63898	1.18565	-0.445812	0.743309	2.9862	-0.360353	-0.113918	-2.07086	-0.160113	1.08156	-0.663842	0.463214	-2.37754	0.496349	1.13428	-0.283561	-0.0499506	2.87874	1.58014	0.384669	1.43553	1.05386	-0.073793	0.828002	2.97821	-0.435797	-0.212779
Old_64	-0.936637	0.661885	0.454641	0.762586	1.66323	-0.123533	-0.917922	0.381064	-0.0314363	0.874974	-2.58477	0.775874	-0.0664182	-1.43915	0.690911	-1.38464	2.81542	-2.59925	-2.08008	1.96528	-0.154252	-0.946929	-0.560367	2.07726	-1.24772	-1.36386	-0.485978	0.874992	-1.20145	-1.81255	-0.267315	2.29599	0.281435	-0.884766	-1.97795	0.0536932	0.433024	2.3612	-0.35687	3.17365	-0.144151	0.0630781	1.86318	1.35671	0.713769	1.56507	1.63935	-0.221954	1.26983
Old_65	-3.56653	1.80514	0.788405	-0.996239	2.87779	0.280264	-0.195696	0.0607595	0.909785	2.0237	-1.43769	-0.0479544	-0.838758	-0.650306	-0.331375	-2.65724	2.41617	-1.61213	-2.07212	2.83282	0.74316	1.46005	-0.851029	1.85271	0.154826	-0.108901	1.71057	2.07298	-1.05475	-0.591733	0.694435	1.62577	1.93907	-1.37138	-1.57768	-0.342361	0.849874	-0.0466411	0.543193	4.40509	-0.455037	-0.883645	0.648691	-0.736006	1.76277	0.54313	0.55678	-2.19535	0.896229
Old_66	-1.96285	0.722984	-1.98618	1.85217	0.587161	-0.798604	-1.26714	1.8402	1.6717	2.08796	0.929426	-0.780028	0.313926	-2.65948	0.111888	-2.7299	3.67818	-3.81472	-2.04202	0.956244	-1.54992	0.56165	-2.00629	2.22677	-0.114133	0.0548699	2.41154	0.601983	1.67413	-2.04897	0.531916	2.69834	1.81393	1.36881	-1.50594	1.73676	0.912536	-0.950223	1.5423	2.37486	0.431044	-0.0041701	0.92954	1.19466	0.757168	0.825091	0.933971	0.115005	-0.861942
Old_67	0.213964	2.33012	-0.282644	1.24634	1.77703	0.189171	1.6585	0.857699	1.67111	0.720251	-0.732644	1.59637	0.635761	0.736868	-1.75268	0.0860909	0.669902	-3.63811	-3.29229	2.58724	-0.360113	3.05426	0.330817	1.24677	0.853363	-0.61344	0.995792	0.6095	1.45753	-1.89451	-1.25967	0.651774	1.46948	-1.85254	-0.972579	0.86579	-0.521165	-0.129587	2.58737	-0.241193	0.0909851	-0.777923	3.31888	-0.770572	0.464037	0.398387	1.55183	0.153969	-0.015087
Old_68	2.06045	-0.583354	-1.04517	0.883149	1.75958	-1.16215	-0.889451	0.280164	1.71097	1.86913	-5.65354	1.48221	-0.188158	0.582206	0.655419	-0.0924985	-1.77325	0.83151	-2.35843	1.98704	0.0160985	0.364673	-0.613296	1.97987	-0.698173	-0.321074	0.267112	1.07028	0.218788	-0.698114	-0.883894	0.119457	-0.244209	0.0101979	-1.34374	-0.362337	1.35734	0.278687	0.779448	3.86272	1.31922	0.0800012	1.17339	0.206419	1.47736	0.83077	2.19229	-2.5976	0.417606
Old_69	-0.103331	1.36827	2.00716	0.813634	1.10737	-1.23608	-0.420943	1.8246	1.06052	-0.211222	-1.34282	0.0627178	-0.0797213	-1.79176	-1.03877	-1.88572	3.0973	-4.10272	-3.73662	4.62379	0.5742	-0.28568	-0.677118	2.84142	-1.6994	0.316158	-0.300127	-0.674503	-0.191044	-1.24751	-0.480897	1.57357	0.128442	-0.348922	-2.05181	0.824422	2.62369	0.949824	1.9401	3.20391	-0.110576	0.545502	1.07819	0.948604	1.52324	1.08367	1.02117	0.737085	-2.05291
Old_70	-2.40567	2.28802	0.645399	-1.50163	2.48885	-0.670269	-1.28716	1.12993	0.163225	1.03822	-2.79766	-0.0435149	0.446125	-0.937628	1.09254	-1.47683	1.65113	-2.80156	-1.46766	2.08721	-0.180165	0.272544	-0.973459	2.58173	-0.137367	-2.34658	0.145665	0.419267	-1.79009	-1.76237	-0.817503	1.46978	1.09492	0.231892	-0.401412	0.517955	0.630925	2.24855	1.39837	3.17731	-0.547566	-0.375237	0.772349	-0.808435	1.54826	2.88774	1.84361	-1.35611	1.98491
Old_71	1.55322	1.21549	0.915024	0.636334	0.0388122	-1.0403	-0.539122	0.907068	0.13755	0.757396	3.76053	0.941931	2.20148	-2.0979	-0.644974	-0.386564	5.04973	-5.07741	-4.47485	0.923159	-0.339893	-1.0312	0.122848	3.55028	1.62827	-0.625201	2.7329	2.63115	-1.55523	-0.482882	-0.0327385	-0.170254	-0.15484	1.11106	-1.82633	0.220134	0.339054	-0.637891	1.91908	-1.298	-1.24	-0.0326673	1.08152	0.68706	-0.244309	0.13519	1.53988	1.76878	1.42743
Old_72	-1.64825	-0.360142	-0.142249	-2.79149	0.874822	-0.591644	-0.296762	0.2844	0.560458	-0.23196	-2.01891	1.02658	-1.17744	-0.65837	-1.66159	-0.951947	0.815774	-2.19559	-2.60288	2.20156	1.32445	0.341199	-0.0051893	2.62901	-0.552243	-0.830521	2.26721	1.55039	-0.74316	-0.337268	0.212428	0.885362	1.44633	-2.2048	-0.405168	0.0114366	0.413995	-1.4471	0.396412	3.10844	-0.601984	-0.649745	0.258214	0.0648606	0.601052	1.05392	-0.455951	-1.95132	1.16944
Old_73	-0.388752	1.10828	-0.381431	-1.62964	2.10844	0.213537	0.590154	-1.34517	0.232821	0.847279	-2.6997	0.561926	-0.582161	1.39791	-1.06681	-0.59938	1.47419	-2.12231	-2.53933	3.13387	2.56034	2.5028	-0.765316	0.921023	0.410396	-1.79315	2.52029	1.21448	-0.157104	-1.7288	0.927174	0.242634	-0.192307	-2.10996	-1.73324	-1.09918	0.955617	-0.801997	1.46459	2.64512	0.43794	0.074834	3.45044	-0.114238	0.0743783	-0.304788	0.15706	0.0287129	1.4805
Young_1	1.36567	-2.77358	1.35992	-1.79466	-3.11985	0.918102	0.75798	-0.993842	-1.96265	-2.52448	-6.70744	-0.223035	0.145007	0.326241	1.2724	0.555959	1.53724	6.91409	2.90754	-3.8526	-0.249017	-1.80806	1.42653	-2.96129	-2.66806	0.824783	-3.38572	-3.57253	-0.334917	1.34116	-1.36659	-1.58844	-2.02506	0.39951	1.98236	-1.07429	0.148928	-1.61085	-1.53881	-3.47234	-0.0593637	-0.48927	-3.06962	0.0692913	-1.14495	1.1212	-3.25367	-2.55371	-1.2867
Young_2	1.39022	-1.70702	1.27268	-1.04876	-1.96975	1.22244	0.516577	-1.06705	-0.136673	-2.20152	-7.66313	-0.898718	0.0939822	0.974337	0.35138	1.23391	-0.711665	7.46202	3.60842	-4.53653	0.991844	-1.77983	2.31779	-3.29831	-3.02755	1.72973	-4.2966	-4.13057	-0.122131	0.504307	-1.77926	-1.29225	-0.714699	-0.171075	0.602018	0.941995	-1.4219	-1.51067	-1.20749	-3.64597	1.55027	-1.99065	-2.60039	-1.23808	-1.28576	0.675153	-3.56407	-4.08092	-1.85879
Young_3	2.4747	-1.76645	0.928049	-0.733017	-3.40044	1.41013	0.33217	-1.4012	-1.96974	-1.47834	2.20044	-1.04705	0.895182	-1.22554	0.671906	-0.600609	2.83599	2.2579	4.26558	-1.63797	-0.940015	0.192086	1.78567	-3.07005	-2.26964	0.79728	-2.47237	-3.46654	0.252809	0.470292	-0.0470786	-1.82716	0.789769	0.188537	2.24654	1.32786	-1.40759	-1.60445	-1.70718	-5.17064	0.156253	-1.09366	-0.217545	-0.0486325	-3.8544	-0.273537	-4.08575	-0.186213	-2.00568
Young_4	0.321903	-1.53987	1.06811	-1.56845	-1.48835	1.55047	0.489213	-1.52705	-1.90704	-2.26292	-7.6851	-0.714645	0.342266	0.0759544	0.978641	-0.287063	2.1445	6.83287	3.50327	-3.83946	0.140184	-2.28809	1.60607	-3.5544	-3.20371	-0.311695	-3.37378	-3.99134	0.736335	1.35352	-1.31381	-0.887872	-1.30585	-1.35717	1.20444	-0.942417	-1.45908	-0.0351242	-1.06536	-2.4745	0.969227	-1.2038	-2.46951	-1.68466	-1.12704	0.766407	-2.71152	-3.16341	-1.42594
Young_5	2.26349	-0.790465	0.828406	-1.52284	-2.33583	-0.295482	0.254005	-1.152	-1.61115	-3.24342	-8.07189	-0.338717	-0.997969	-0.443605	1.78674	-0.0179821	3.0401	7.56594	2.49342	-4.37271	-0.512806	-1.81	1.77746	-3.79622	-3.51774	0.266417	-4.19165	-3.87122	1.11414	0.829862	-1.16375	-0.852017	-1.43704	-0.979791	0.785714	-0.255374	-1.75193	-0.681971	-0.63976	-2.32624	1.2062	-1.13699	-3.09452	-1.46923	-0.870754	0.0929742	-2.55562	-2.93607	-1.16987
Young_6	2.10511	-0.949255	1.1333	-1.02261	-1.24126	0.376631	0.214939	-0.744143	-1.02609	-3.09158	-8.44494	-1.00235	0.358679	1.41113	1.55783	0.616858	-1.0784	8.67479	3.9064	-5.63694	1.05161	-1.91152	2.01554	-3.4273	-2.56997	0.844164	-4.86677	-3.89316	0.151333	1.26405	-1.53272	-1.80067	-0.456444	0.0742215	0.512697	0.573116	-0.998118	0.251274	-0.360349	-2.92197	1.14653	-1.57364	-2.50484	-1.57841	-1.50219	0.628067	-3.00447	-3.85981	-0.614973
Young_7	2.61651	-2.25589	2.4977	-0.694431	-1.55965	1.3468	0.262297	-1.26691	-1.55056	-1.59431	-6.42357	-0.486415	0.952459	0.784566	1.22756	1.72752	0.379173	3.37756	3.9051	-3.04772	-0.409371	-2.622	0.930651	-3.17967	-3.35425	1.60155	-2.62757	-3.18819	-0.414033	0.946788	-0.827106	-1.65998	0.488186	-0.977858	1.88353	0.750177	-1.26852	-0.0329603	-2.13767	-5.71194	0.143041	-1.19156	-1.92221	0.300688	-3.04289	0.434953	-3.75316	-0.984361	-1.06967
Young_8	2.56395	-1.33467	2.39491	-0.650854	-2.28551	1.39146	0.612913	0.350594	-1.78643	-1.68209	-7.33895	-0.795632	-0.768061	0.5637	1.40637	-0.477224	4.86875	2.89117	1.6633	-3.22356	1.28402	-1.85445	0.407844	-2.15214	-3.7898	0.824265	-2.62449	-2.93133	0.657047	0.95014	-0.879501	-0.914968	-0.403949	0.101542	0.389965	-0.697878	-1.71062	-1.76589	-0.132817	-3.61343	0.718551	0.041951	-2.35718	-1.20979	-1.88269	0.928378	-2.45785	-2.15702	-1.37416
Young_9	0.278833	-0.872326	2.39577	-1.04753	-0.884341	0.678978	-0.326973	-0.482095	-0.23595	-3.3472	-7.50081	-0.876026	0.415665	0.106037	1.34224	-0.59266	0.138844	11.7366	3.34476	-5.71986	0.679536	-2.58033	2.01959	-4.17048	-2.77285	1.08146	-4.25002	-4.35409	0.782836	1.46385	-1.00655	-0.225382	-1.1574	0.283143	0.657563	0.896364	-1.09371	-1.08565	-0.0787417	-2.93688	1.20641	-0.293486	-3.42682	-1.60256	-0.0925348	-0.52855	-2.99304	-3.2289	-0.193857
Young_10	0.762885	-1.6401	1.65413	-0.607445	-2.92876	-0.290897	0.872875	0.633351	-2.03885	-3.46207	-4.75302	-1.70057	-0.634685	-0.030878	0.721279	0.523461	4.21341	5.83071	1.9692	-3.87382	0.373499	-1.73627	0.63158	-3.6809	-3.09681	0.967731	-3.5569	-4.28512	-0.449699	1.68701	-0.289696	-2.53278	-2.074	0.651415	1.57466	-0.162262	-1.63498	-2.13128	-1.20784	-3.11189	0.440001	-0.157228	-2.60226	-0.246498	-0.2741	0.912896	-2.98403	-1.47981	-1.52946
Young_11	2.20852	-0.417606	2.12107	-1.33153	-3.55326	0.867948	-0.848855	-1.39769	-0.726243	-1.86889	-4.64659	-0.258625	1.34887	-0.495055	-0.0640602	-0.113667	0.216302	3.64158	2.5236	-3.36023	-0.316046	-1.33545	2.13795	-3.00649	-3.43815	1.82262	-2.24972	-3.19128	-0.347168	1.91827	-1.36406	-2.16601	-0.281784	-0.122346	1.02997	1.35884	-2.10383	-1.26224	-0.17079	-4.17259	0.306724	-0.163997	-2.13007	-0.797675	-1.74805	0.249755	-3.93373	-2.63201	-1.13524
Young_12	2.50332	-1.71045	2.62797	0.00869555	-2.44598	0.362035	-0.624139	0.136925	-1.97058	-2.84154	-7.19866	-0.746144	-0.496762	0.386483	1.075	-0.248035	4.10522	2.22804	2.58432	-3.43299	0.743087	-1.94931	0.0961475	-2.25949	-3.44799	0.41003	-3.54492	-3.09217	0.648927	1.73625	-0.985877	-1.56287	0.1601	0.069571	0.0991612	-0.859838	-0.582643	-2.0489	-1.45404	-3.67503	0.165285	-0.621963	-2.17259	-1.14488	-2.68406	0.676851	-2.52327	-0.948986	-0.627188
Young_13	1.45047	-1.78054	2.18927	0.0118258	-2.55614	0.404597	0.981153	0.234795	-1.90305	-2.22719	-6.30504	1.2127	-0.53424	-0.362639	1.1353	-0.132616	5.58059	2.21419	1.9023	-2.58671	1.4486	-1.51731	0.965514	-2.61834	-3.50812	0.36568	-2.42337	-3.73009	0.283207	0.95344	0.315597	-1.24876	0.0150687	0.543079	-0.0838121	0.18635	-1.59856	-1.76008	-0.379897	-4.33125	0.126066	-0.164156	-2.38022	-1.24081	-2.0026	1.34606	-2.53661	-1.7443	-1.0339
Young_14	1.00473	-0.491763	1.14973	-1.30454	-2.4899	0.529929	0.760475	-1.25698	-2.18044	-3.13134	-7.71702	-0.157061	0.192369	0.295125	1.37724	-0.465294	2.35397	9.59362	2.87486	-5.9701	-1.35831	-3.11793	2.63441	-3.57445	-3.12191	0.130683	-3.75527	-4.89356	1.20456	2.19135	-1.18653	-0.0377181	-0.12365	-0.127496	2.1974	1.67143	-1.62775	-1.57951	-1.85804	-2.31067	1.58301	-1.0433	-2.93253	-2.00351	-0.428329	0.277291	-2.80189	-4.32935	0.120065
Young_15	0.483845	-0.867459	1.56435	-0.609612	-1.83839	0.904465	0.596285	-1.55428	-1.82579	-2.22713	-7.52473	-1.46643	-0.462434	-0.424501	2.38128	-0.541592	2.36294	10.1024	2.94662	-4.53782	-0.432519	-2.6972	2.41848	-4.07902	-3.97361	0.137642	-4.07	-4.79753	0.111159	1.62382	-0.812308	-1.01202	-1.56056	-0.292428	1.53268	0.363321	-1.63894	-1.21802	-0.696553	-2.301	1.01285	-0.636711	-3.00152	-1.33263	-0.633498	0.542358	-3.10156	-3.34368	-0.953906
Young_16	1.07666	-1.59525	1.97588	-0.744649	-1.11278	1.66768	-0.776693	-1.53318	-1.14003	-2.21273	-6.29767	-0.305342	1.10916	0.940938	1.07441	0.719361	0.306659	5.84231	3.30604	-3.29315	0.627548	-2.84166	1.98325	-3.60865	-2.52183	1.01769	-3.09045	-2.96294	0.405897	1.58986	-1.29584	-1.42824	0.854278	-0.474564	1.86526	0.638893	-1.04093	-1.03059	-0.70363	-3.43349	-0.421707	-0.111965	-2.52545	-1.54589	-1.29045	0.479229	-3.62833	-2.06197	-1.17081
Young_17	1.66952	-2.34549	1.77225	-0.505996	-2.34226	-0.0989831	0.245077	0.335162	-1.94045	-2.32011	0.762347	-0.56911	-0.644531	0.710828	0.646138	-0.635481	3.63859	2.08982	1.88273	-3.83239	2.09487	-1.61372	0.853066	-2.47291	-2.69946	-0.0642807	-2.30335	-3.48214	-0.125107	1.96182	-0.135689	-2.48221	0.840759	-0.779856	1.38125	-1.84051	-0.704489	-1.06038	-0.367968	-3.70967	0.766333	-0.49501	-0.924401	0.201736	-2.43302	0.493144	-2.40631	0.0393779	-1.68636
Young_18	1.35549	-1.84359	1.58567	0.106844	-3.54231	-0.178617	0.361897	-0.100374	-2.73655	-1.54447	11.9062	0.97322	-0.180217	-0.0433734	-0.765834	-1.32622	4.59445	-0.763424	1.51073	-1.42524	-0.610481	-0.107998	1.41893	-2.28166	-3.07197	0.412633	-0.763451	-3.4033	-0.411089	0.219641	1.04221	-2.57635	0.536719	-0.0059027	0.863621	-1.23114	-2.10345	-3.80891	-0.819881	-6.85426	-0.16019	-1.36903	-1.34922	0.535814	-2.79241	-0.65834	-2.73609	1.47948	-2.54684
Young_19	0.509707	-0.93332	0.431264	-0.174692	-1.88979	1.43692	0.00909331	-1.25912	-0.577688	-3.32074	-7.14753	-1.29209	0.412054	1.18648	1.94424	0.312154	0.146543	12.101	3.17549	-5.65826	0.0657955	-3.38143	2.7418	-3.21633	-3.40852	0.351766	-3.75855	-4.26466	0.282656	2.70953	-0.972722	-0.503395	-0.0658515	-0.0442045	0.502117	1.89624	-0.624688	-1.56521	-1.00683	-2.85171	2.01363	-0.85476	-3.61515	-2.24487	-0.50989	-0.784097	-2.11959	-3.80964	-0.168193
Young_20	1.83006	-1.30729	1.441	0.236525	-3.37152	-0.210962	-0.0747268	0.0599723	-3.32293	-1.87046	5.32515	-1.15688	-1.22254	-0.17472	-0.899478	-0.423031	4.41759	0.903612	2.80251	-1.53075	0.569652	-0.200556	-0.162514	-2.1883	-1.61441	0.343939	-1.8653	-2.68767	-0.0091132	0.444006	1.64103	-2.79365	0.737439	0.0830368	1.41708	-2.09834	-1.25845	-2.58873	-0.721173	-5.36275	0.984266	-0.647388	-0.405397	0.733578	-2.07301	-0.441679	-2.56278	0.726743	-1.29104
Young_21	2.24737	-1.72198	1.7642	-1.06708	-3.42276	1.34817	-1.12254	-0.694155	-1.49993	-2.48432	2.00226	0.297771	1.87923	-0.617865	-0.655239	0.218591	2.17819	2.78955	2.88595	-2.75548	0.542239	-1.35736	1.99995	-3.63821	-2.81732	2.5759	-2.08737	-3.66242	-1.20559	1.58912	0.561777	-1.23508	1.31085	-0.549718	1.4904	0.517704	-1.73234	-1.00732	-0.679976	-4.55642	0.313817	-0.977232	-1.61028	0.620194	-3.87464	-0.286748	-4.17323	-0.52947	-1.1319
Young_22	2.15188	-1.96461	1.38653	-0.267711	-2.29034	0.0392274	0.108972	-0.498995	-1.08282	-2.33427	-4.12403	-0.850485	-0.594401	0.180699	0.926113	1.28045	1.64551	3.79199	2.10173	-3.1577	0.0640837	-1.95808	1.69736	-2.47159	-1.65691	-0.554634	-3.18647	-2.76709	0.534645	1.02149	-0.0932614	-1.43868	0.384926	-0.379507	1.62848	-0.100651	-1.37878	-0.412571	-1.8534	-3.60957	0.659672	0.788035	-1.77358	-1.28284	-2.10247	0.626878	-3.04904	-1.43465	-2.11235
Young_23	0.0964197	-2.26927	1.86312	0.533747	-2.08909	1.08896	-0.0084234	-1.53238	-0.602443	-3.39881	-7.15958	-1.44396	0.290113	0.76069	0.953669	-0.667717	0.684995	11.6493	2.51952	-5.6537	0.693469	-3.31673	1.9997	-4.406	-3.50902	-0.0350625	-3.91451	-4.80277	1.37988	1.62941	-0.819078	-0.967362	-0.0549226	0.602862	0.897891	1.57251	-0.514918	-1.8744	-1.59017	-2.96956	1.3064	0.225299	-2.99302	-1.72238	0.02165	0.364261	-2.53112	-4.12535	-1.05098
Young_24	-0.49011	-1.67047	0.669103	-0.708488	-3.45966	0.520936	0.814888	-1.70328	-1.42512	-3.50843	-7.30841	-0.885834	-0.520002	-0.0083836	1.26865	-0.829155	2.46966	8.93213	2.73542	-5.1925	0.26001	-2.47894	1.82722	-4.34734	-3.03063	0.837636	-4.1119	-4.58309	-0.0335037	2.85456	-0.382896	-1.52721	-1.1109	0.0170998	1.57602	0.0469688	-1.92741	-2.80483	-1.24494	-2.7141	1.13541	0.354621	-2.86122	-1.64581	-0.328076	1.28758	-4.29463	-2.67392	-1.21814
Young_25	1.54701	-1.47763	0.872545	0.0651103	-2.8695	-1.39517	1.08464	0.861953	-2.93241	-1.73707	5.26682	-2.55526	-0.859655	0.185541	0.0979143	-0.604484	3.67611	0.730259	2.64371	-2.1547	0.799178	0.634038	-0.260798	-3.12524	-1.21661	0.828153	-2.56191	-3.98514	-0.148544	1.03099	1.31342	-3.51349	0.0853496	-0.28634	1.59232	-1.27918	-1.68326	-2.977	-0.935997	-5.21927	0.585349	-0.886625	-0.498897	1.61005	-1.99001	-0.697454	-2.77641	1.6362	-2.28189
Young_26	1.05986	-2.30535	1.63918	0.213819	-2.38732	1.03118	-0.6645	-2.42183	-1.16688	-3.01974	-4.77813	0.999073	1.09753	1.37104	1.56451	-0.173271	0.498105	8.05811	4.60718	-4.99581	1.02481	-2.63813	2.2219	-4.1664	-3.08084	0.774046	-2.98146	-3.20988	0.47524	0.941998	-0.814794	-1.36363	0.723612	-0.533939	1.7016	0.691051	-1.09567	-0.34969	0.0366099	-3.38865	0.4296	-0.127988	-2.75492	-1.46862	-1.14797	0.243493	-3.22282	-3.13914	-1.51294
Young_27	1.77517	-2.25448	1.13209	-0.0648975	-2.39147	1.41318	-1.36276	-0.876334	-1.47737	-2.47931	0.785044	-1.0228	0.125714	0.167421	1.70424	-0.0339504	0.967616	6.43789	1.85222	-4.03144	-0.628269	-0.52393	0.720629	-4.89026	-1.42656	-0.0009919	-4.1409	-3.56308	-0.913815	2.04924	-0.302139	-2.17066	0.55088	-0.922951	2.00568	0.217642	-1.07319	-1.54209	-0.222806	-3.28989	1.02508	0.246063	-1.32877	-0.705752	-1.11338	-0.135887	-3.56038	-1.47601	-1.54328
[truncated: 88 more columns]

## Sheet: Spectra gene programs
0-X-global-X-all_biotin_metabolism	1-X-global-X-1	2-X-global-X-all_amino-sugar-nucleotide-sugar_metabolism	3-X-global-X-all_steroid_metabolism	4-X-global-X-all_carnitine-shuttle	5-X-global-X-all_TLR_signaling	6-X-global-X-all_phosphoinositide_signaling	7-X-global-X-all_TCA-cycle	8-X-global-X-all_lipophagy	9-X-global-X-all_pyrimidine_synthesis	10-X-global-X-all_G2M-transition	11-X-global-X-all_riboflavin_metabolism	12-X-global-X-12	13-X-global-X-all_peroxisome-component	14-X-global-X-all_CYS_metabolism	15-X-global-X-all_glycerophospholipid_metabolism	16-X-global-X-all_oxidative-phosphorylation	17-X-global-X-all_cyclic-nucleotide_metabolism	18-X-global-X-all_chondroitine-and-heparan-sulfate_synthesis	19-X-global-X-all_pentose-phosphate-pathway	20-X-global-X-all_macroautophagy	21-X-global-X-all_mitophagy_regulation_positive	22-X-global-X-all_SASP	23-X-global-X-all_pterin_synthesis	24-X-global-X-all_MHC-I-presentation	25-X-global-X-all_NOD-like-receptor_signaling	26-X-global-X-all_unfolded-protein-response	27-X-global-X-all_o-glycan_synthesis	28-X-global-X-all_PHE_metabolism	29-X-global-X-all_JAK-STAT_signaling	30-X-global-X-all_CoA_synthesis	31-X-global-X-all_autophagy_regulation_positive	32-X-global-X-all_pyrimidine_metabolism	33-X-global-X-all_cholesterol-homeostasis	34-X-global-X-all_MET_metabolism	35-X-global-X-all_type-I-ifn-response	36-X-global-X-all_eicosanoid_metabolism	37-X-global-X-all_RIG-I-like-receptor_signaling	38-X-global-X-all_fatty-acid-metabolism	39-X-global-X-all_TNF-via-NFkB_signaling	40-X-global-X-all_fructose-mannose_metabolism	41-X-global-X-all_exocytosis	42-X-global-X-all_polyamines_metabolism	43-X-global-X-all_nucleotide_metabolism	44-X-global-X-all_glycogenolysis	45-X-global-X-all_nucleophagy-late	46-X-global-X-all_glycogenesis	47-X-global-X-all_mitotic-spindle-component	48-X-global-X-all_fatty-acid-beta-oxidation-peroxisomal	49-X-global-X-all_coagulation-factor_production
Hlcs	Arhgef3	Gfpt1	Hsd17b12	Cpt1a	Map2k4	Pik3cg	Aco2	Sptlc2	Prps1	Mcm6	Rfk	Arsb	Ywhah	Mpst	Dgkz	Cox7b	Pde1c	Hs2st1	Pgls	Sesn3	Smurf1	Hgf	Pts	Tap1	Birc2	Sec31a	Galnt6	Slc43a1	Stat5a	Pank2	Eif2ak4	Ctps2	Anxa5	Ahcyl2	Ifih1	Abcc4	Map3k1	Gpd2	Nfe2l2	Khk	Scfd2	Sms	Nudt5	Pygl	Atg7	Gsk3a	Myo9b	Acox1	F8
Btd	Aprt	Uxs1	Ggps1	Slc25a20	Traf3	Synj1	Mdh1	Sptlc1	Prps2	Hells	Acp1	Vps16	Fis1	Tst	Pafah2	Cox6a1	Pde7a	Chst11	Taldo1	Rab3gap2	Hdac6	Mif	Qdpr	Erap1	Mapk9	Xpot	Gcnt1	Slc43a2	Ghr	Pank1	Trim14	Uck2	Chka	Mtap	Adar	Akr1a1	Azi2	Erp29	Klf9	Pmm2	Snap23	Odc1	Entpd5	Agl	Atg2b	Gys1	Cdc27	Adh5	F13a1
Slc5a6	Pcnp	Uap1	Soat1	Cpt2	Ifnar2	Pip5k1a	Sdhc	Aup1	Umps	Brca2	Acp2	Katna1	Isoc1	Ldhal6b	Cept1	Ndufa7	Adcy7	Xylt1	Pgd	Tsc1	Tmed5	Ccl25	Spr	Tapbp	Sugt1	Khsrp	Galnt2	Slc16a10	Cblb	Pank3	Trim8	Dctd	Pdk3	Slc25a26	Mcoln2	Lta4h	Tank	Serinc1	Jun	Tsta3	Syk	Amd1	Dck	Phkg2	Atg2a	Mob1b	Taok2	Phyh	F5
Arf1	Eif4e	Gne	Slc25a1	Slc22a5	Map2k2	Plcb1	Mdh2	Adrb2	Cad	Nasp	Flad1	Rnf144b	Slc25a4	Slc1a4	Pip5k1c	Uqcrq	Sox5	Ext2	Rpia	Pafah1b2	Mms22l	Igfbp4	Gch1	Thop1	Casp8	Atf4	C1galt1	Plekho1	Pias2	Ppcdc	Dapk1	Dut	Antxr2	Ahcy	Rtp4	Ptgs1	Otud5	Kmt5a	Nampt	Gmppa	Btk	Smox	Entpd6	Phka1	Atg9a	Nbeal2	Flna	Acox3	Klkb1
Slc19a3	Usp10	Gnpda2	Stard3	Cpt1b	Map2k1	Plcg1	Idh2	Sesn2	Dhodh	Slbp	Enpp1	Fbxo17	Msh2	Efnb2	Dgkd	Ndufa3	Pde3b	Csgalnact2	Rpe	Ulk1	Vps37a	Mmp14	Pcbd1	Ccnh	Birc3	Parn	Galnt11	Ndufs3	Spred2	Coasy	Foxo1	Dpysl2	Ldlr	Suox	Irf1	Fads1	Rnf125	Ncaph2	Ier2	Fpgt	Grik5	Srm	Entpd1	Pygm	Man2a1	Ankzf1	Cep250	Acot8	Serpinb2
Stx17	Sorbs2	Gnpnat1	Msmo1	Crat	Akt2	Inpp5a	Pdha1	Rnf187	Fem1b	Lig1	Dnmbp	Arpc1a	Abcc5	Rbck1	Pcyt1a	Ndufb7	Mmp16	Ext1	H6pd	Sirt1	Cul2	Timp2	Bub3	Tap2	Traf6	Imp3	Ugdh	Ndufb2	Socs5	Pank4	Prkaa1	Aldh6a1	Pcyt2	Chmp3	Tent5c	Hpgds	Ikbke	Sdhd	Abca1	Mpi	Snx4	Azin2	Nme7	Pgm3	Ctr9	Pgm1	Rasa2	Ehhadh	Tnip2
Ndufb6	C330007P06Rik	Nans	Dhcr24	Cpt1c	Ripk1	Pik3c3	Cs	Slfn5	Phf23	Tyms	Cdk5	Parp2	Ctbp1	Wwp1	Cdipt	Uqcrb	Ppp2r3a	Ndst1	Rap2b	Fyco1	Atl2	Dtd1	Calm3	Selenot	Pstpip1	Lsm4	Galnt10	Anxa11	Ptpn6	Ppcs	Trim27	Upp2	Plscr1	Spen	Isg15	Slco2a1	Map3k7	Dlst	Irf1	Pmm1	Rab8a	Fhdc1	Nme6	Trim39	Itprid2	Usf2	Cep57	Nub1	Acsl4
Bmp2k	Cox5b	Uap1l1	Sc5d	Psme3	Rela	Itpkb	Pdhb	Nbr1	Mrps15	Atad5	Brk1	Nupl2	Dlg4	Sorbs2	Pisd	Ndufb3	Mamdc2	Extl3	Nsun2	Pim2	Psmd11	Add3	Rnf6	Chmp3	Mapk3	Atf6	Galnt12	Sorbs2	Stam	Itprid2	Stk11	Tk2	Fdft1	Ifrd1	Kdm2b	Cbr1	Trim25	Metap1	Tnip1	Timm50	Stxbp2	Arrdc1	Mcm9	Qsox1	Faf2	Ctbp1	Lmnb1	4833420G17Rik	Tmem208
Heca	Ganab	Mansc1	Cers2	Dock9	Akt1	Inpp1	Sucla2	Dram2	Mpp5	Mms22l	Gmip	Cfap97	Gnpat	Rbm28	Pld1	Uqcr10	Pkhd1l1	Sclt1	Cpsf2	Scoc	Pex7	Gm4951	Mcfd2	Zfp451	Rnf11	Eif2s1	Galnt4	Clec1a	Socs4	Slc25a16	Lrrk2	Slc29a1	Fads2	Ndufs4	Ppp1r18	Crtc3	Pin1	Hibch	Kdm6b	Npc1	Vti1b	Cbll1	Pnpt1	Net1	Ncf2	Usp12	Rasal2	Tbc1d13	Ptch1
Psmg4	Pias4	Tgds	Ap1ar	Arhgef28	Map2k7	Pik3c2a	Idh3b	Ttc19	Commd8	Dtl	Ncbp2	Pex3	Hsd17b11	Slc7a11	Dgkh	Opa1	Plag1	Mrtfa	Rbm28	Tbk1	H1f0	Pdzd2	Agfg1	Vrk1	Il18	Dcp2	Galnt5	Mms19	Stat6	Spata13	Flcn	Upp1	Hmgcs1	Nmt2	Oasl2	Usp1	Traf2	Acadl	Pfkfb3	Gmppb	Stxbp1	Tmem33	Nudt2	Banf1	Znrf2	Cpne1	Tubgcp5	Stau1	Anapc10
AI467606	Akt2	Gnpda1	AU040320	Gpatch2	Irak4	Inpp5b	Sdhb	Ube2q2	Nhlrc2	Prim2	Mbd4	Cabin1	Acsl4	Med15	Tshz1	Cyb5a	Gpcpd1	Pi4ka	Eif2s3x	Pip4k2b	Uchl5	Bub3	Zbtb4	Klhl2	Tab3	Slc30a5	Tmed9	Nfatc2	Btbd1	Zfp369	Tpcn1	Uck1	Ech1	Rlim	Pdk1	Atic	Tbkbp1	Ostc	Sat1	Fcsk	Scrib	Hhex	Bach1	Man1b1	Zfp827	Inpp5k	Epb41l2	Grip2	Git1
Mef2d	Ing1	Renbp	Psmf1	Cysltr2	Irf3	Pik3cb	Idh1	Polr3c	Tmco1	Pole	Siva1	Timm23	Slc23a2	Atxn3	Dgka	Ndufb4	Patj	Med14	Pkig	Ikbkg	Usp4	Fra10ac1	Hspe1	Ppie	Kdm3a	Mtrex	Pogz	Gtf2b	Pias4	Swi5	Trim21	Bmt2	Idi1	Dnajc10	Pex7	Casc3	Il12a	Suclg1	Dusp2	Polr2j	Ctbp2	Acly	Tnfrsf13b	Eif4a3	Lemd2	Arfgef2	Als2	Ube2w	Pias4
Prkd2	Prpf38a	Amdhd2	Carnmt1	Abcb7	Tab1	Inpp4a	Idh3a	Dtx3	E2f5	Tipin	Rnf181	Akr1e1	Abcd3	Cpne8	Chkb	Cox5a	Firre	Ccnh	Klhdc2	Epm2a	Aida	Ndufb5	Mbnl3	Gcn1	Ist1	Exosc10	Klhdc3	Pkig	Gripap1	Zfp664	Psmd5	Casp7	Abca2	Ubl7	Fbxo33	Eps15l1	Ripk1	Ccdc58	Ptger4	Rnasek	Stxbp3	Ccnk	Ubr7	Tor1b	Tug1	Oxsr1	Zcchc8	Arpp19	Derl1
Atp6v1c1	Cavin1	Dnmbp	Cep95	Rest	Dync1i2	Mms22l	Idh3g	Snx9	Edem2	Dna2	AW549877	Smim19	Acsl1	Cherp	Crls1	Uqcr11	Macrod2	Sec22a	Sf3a1	Prkaa2	Tmem248	Wdr44	Atp6v1c1	Rbbp5	Nom1	Paip1	Ppp6r2	Nadk	Ppip5k2	Mindy3	Cd24a	Pogz	Ethe1	Epb41l2	Ascc1	Tmem260	Sike1	Ube2l6	Egr1	Wdr45	Vamp7	Gart	Ipo9	F2r	Basp1	Heatr3	Cntrob	Pex14	Xkr6
Repin1	Decr1	Ndufs4	Map2k7	Cc2d2a	Rab6a	Med15	Pdhx	Lamtor3	Prcp	Clspn	Spen	Nbdy	Cln6	Tapbpl	Chpt1	Timm13	Nrk	4930581F22Rik	Ndufa8	Tsc2	5033406O09Rik	Hmgb3	Fbxo33	Bri3bp	Tbc1d32	Sdad1	Ist1	Cdk16	Ubac2	Eif1ax	Setd1b	Abl2	Sqle	Ube2w	Kif1b	Slc39a11	Mapk12	Hadh	Dnajb4	Dvl1	Napa	Eif3g	Trafd1	Use1	Cox7a2	Ggcx	Cdk5rap2	Dnajb14	Syne3
Itpkb	Caap1	Atp5c1	Polr3gl	Zcchc9	Fam160b1	Cep70	Pdp1	Bub3	Aspscr1	Dut	Usp5	Fasn	Pex6	Tor4a	Eml6	Ndufa8	Trps1	Aven	Erlin2	Gpsm1	Nin	Prcp	Baz2a	Rtcb	Dynlrb1	Casp8ap2	Fgfr1op	Eif4a3	Sorbs1	Zcrb1	Zbtb12	Hdac4	Cpeb2	Zdhhc18	Mdfic	Lrrk1	Spen	Pgam1	Btg1	Taf12	Unc13b	Adcy7	Dtx3	Pbxip1	Focad	Nfu1	Tubgcp3	Casc3	Hint2
AW112010	Gsto1	Ro60	Ankrd49	Faf2	Hoxa7	Selenop	Aco1	Sppl2a	Dnajc14	Mcm2	Rnf187	Rnf138	Gnb4	Ube2q1	Dnmbp	Ndufc2	Prex2	Syne2	Prr13	Nod1	Rcor3	Eda	Ehmt2	Ubash3b	Prex1	Herpud1	Map3k20	Dhx8	Lrif1	Gltp	Phactr4	Rtcb	Smyd2	Tent4b	Tpm1	Klhl2	Fam168a	Hsph1	Ppp1r15a	Ankle2	Arf4	Ccnd1	Rad52	Nck2	Nras	Usp19	Tbcd	Mindy3	Gpatch1
Sik1	Xpo6	Appl1	Mbip	Agap2	Pkd1	Dnajc10	Bri3	Mbnl3	Rsl24d1	Uhrf1	Abhd2	Tango6	Naa35	Hadh	Ints7	Ndufv2	Map2k6	Atp5j	Htatsf1	Pip4k2c	Kpnb1	Rmnd5a	Sh3bgrl3	Ndfip1	Dtd1	Micos10	Pdia6	Slc22a15	Cramp1l	Vnn1	1810026B05Rik	Ptpn3	Pmvk	Usp54	Tomm6	Arrdc1	Parp6	Fam174a	Pdlim5	Fbrs	Vkorc1l1	Smyd2	Prep	Chchd6	Ttc5	Tom1l2	Yeats2	Fap	Vbp1
Bclaf3	Chrac1	Tprgl	Lemd3	Klf10	Tmem234	Fem1c	Rybp	Cic	Txlna	Brca1	Lsm1	Fbxl19	Cdk7	Dvl1	Agtpbp1	Vdac3	Setbp1	4732471J01Rik	Plppr3	C9orf72	Cep120	Pgrmc1	L3mbtl3	Dstn	Fbxo9	Cebpg	Crot	Ndufaf6	Naa16	Myo9b	Taf3	Usp5	Trib3	CAAA01118383.1	Parp9	Ubac2	Mavs	Adsl	Mcl1	Fes	Gmfb	Ccdc77	Zfp326	Tmem259	Syne3	Ap3d1	Nin	Dusp11	Prkd2
Upf1	Atf1	Bex1	Sec22b	Blmh	Tollip	Mafg	Rest	B230307C23Rik	AI506816	Slfn9	Bckdk	Ndst1	Pex13	Nabp1	Cds2	Trmt112	2310001H17Rik	Rnf180	Tubgcp6	Lrsam1	Bnip2	Cops4	Rbm28	Ptar1	Mink1	Mphosph8	B4gat1	Sec23ip	Cpne2	Alms1	Dtx3l	Cep85l	S100a11	Fer	Ube2s	Prex1	Nfkbib	Echs1	Bag1	Polr3gl	Vamp3	U2af2	Zc3h18	Lzts2	Fxyd5	Lsm5	Kif20b	Angel2	Med28
Rin2	Use1	Rwdd1	Rbmx	Ctdsp2	Cul2	Tmem259	Tmbim4	Gm12216	Cuedc2	Pclaf	Mrpl32	Castor2	Acsl5	Zmym6	Ptdss1	Cox7a2	Lyst	Abcb7	Gpatch2	Ripk2	Etaa1	Mia2	Fxr2	Ttc27	Wdr20	Nop14	Ccndbp1	Ngdn	Cacul1	Trappc6b	Mapk6	Amz2	Gsto1	Myef2	Rbms1	Txlna	Hdac7	Eci1	Ier3	Map3k11	Snap29	Vps41	Nudt16l1	Card19	Smim10l1	Slc50a1	Trio	Ift20	Gm13212
Tmem127	Uckl1	Sap130	Lpin1	Ip6k1	Npc2	Maea	Tmem63b	Msl1	Psmc1	Rrm1	Mpp1	Psmd6	Secisbp2	Trafd1	Atl2	Tmem256	Zc3h12b	Arhgap25	Echdc1	Kdr	Naa25	Mpp5	Il1rapl1	Dok6	Cstf2	Lyl1	Fbxo33	Trabd	Ndfip1	Rlim	Trim68	Rala	Cd9	Taf2	Acyp2	Arf3	Rela	Cwc22	Bicra	Ripk2	Rbfox2	Tnpo2	Arfgap1	Snrk	Uqcc3	Cramp1l	Baz1a	Camk1	Eif4e
Map4k5	Ttc37	Eftud2	Brf1	Cpsf2	Irf5	Smarcd2	Slc50a1	Tceal9	Mrfap1	Ncapg2	Dap3	Fmo5	Cnot7	B3gnt2	H2-T22	Mrps12	Fmr1	Itfg1	Trir	Il4	Chm	Mfsd14b	Tmem234	Ago1	Polr2a	Cct7	Rpa2	Obsl1	Deptor	Cpsf2	Arl5a	Spen	Fasn	Mtfr2	Ifi44	Setd1b	Gm37494	Usp8	Pear1	Lin52	Sec61g	Tob2	Ptprs	Ctbp1	Lsm3	Rab5b	Ube2l3	Sash1	Tmco1
Pold4	Ppp1r18	Pitpnb	Rnf114	Micos13	Sirt3	Rbp1	Aimp1	Basp1	M6pr	Zfp367	Usp22	Dcun1d2	Pon2	Cnksr3	Ppp4r1	Ndufs7	Acyp2	Tbc1d8	Yeats4	Smcr8	Uba5	Urgcp	Cdc42ep3	Lin52	Arf3	Ssr1	Tgs1	Atg16l1	Acyp2	Elp2	Btbd3	Ipo7	Metap1d	Mafg	Hmgb3	Akr1b3	Basp1	Tnpo2	Fosb	Mgam	Ptprs	Cdc23	Syde2	Taf12	Csnk2a2	Pmpca	Lats1	Zfp445	Naa16
Ube2cbp	Xrcc6	Yipf5	Nhlrc2	Topors	AU040320	Gm4258	B230307C23Rik	Tanc1	Stk38	Rbl1	Rpf1	Ppie	Map4k2	Cyp2j6	Dhx57	Polr2f	Fancl	Cep85l	Med15	Nbr1	Gata3	Malt1	Dtx3l	Acsl5	Zfyve1	Stard7	Rpn1	Zfyve27	Nsf	Nxn	Usf1	Glyr1	Ebp	Decr1	Gm4951	Arhgap23	Rnf167	Dnajc2	Usp38	Furin	Atxn2l	Cysltr2	Fxr2	Arfgap2	Rbm7	Nfe2l2	Tubgcp2	Zxdc	Gm16124
Rbm4	Phf13	Eif4enif1	Xrcc1	Plekhj1	Abcg1	Fgfr2	Trim12c	Armh3	Foxred2	Wdr76	Orai3	Fstl1	Fyttd1	Zfp652	Usp8	Csnk1g2	Gab1	Arcn1	Hnrnpl	Ralb	Pphln1	Wdr11	Nbdy	Grk6	Nbas	Dctn1	Alkbh1	Smad6	Rad54l2	Cirbp	Mid2	Dtx3	Dhcr7	Orc3	Snrpa	Hdgfl3	Nbr1	Wdr3	Ninj1	Ap1g2	Atrn	Tbc1d9b	Utp14a	Hcfc2	Secisbp2l	Eci2	Gm16286	Zc3h12b	Tcof1
Itpr2	Hira	Psma2	Lzts2	Ing5	Trio	Srp72	Ing1	Cavin2	Itprid2	Wdhd1	Psmd2	Gtpbp4	Zfp451	Fam117a	Zfp609	Vbp1	Sytl5	Tug1	Eloc	Tmem41b	Fam49a	Fyttd1	Sgta	Usp6nl	Ube2e1	H2-DMa	Gpatch2l	Gpr89	Mink1	Cops4	Plk2	Mindy3	Cdv3	Ubp1	Nprl3	Mgst2	Ppip5k2	Nipsnap2	Btg2	Ebi3	Dbnl	Gpalpp1	Mdga1	Rab35	Siae	Atad3a	Alms1	Eps8	Irak2
Mpdu1	Trmt112	Rexo2	Fam8a1	Slc22a4	Nxn	Lemd3	Emc1	Bcl2l12	Gtpbp8	Ranbp17	Vbp1	Prkdc	Snrnp48	Arhgap4	Zmiz2	Ndufs5	Stau2	Strn	Ap2a1	Tecpr1	Gpn1	Impact	Zdhhc7	Tdp2	Amfr	Cc2d1b	Esam	Usp22	Bri3	B230219D22Rik	Tmem256	Ghitm	Tmem97	Lats1	Usp5	Gpcpd1	Rnmt	Decr1	Fos	Ctsc	Crtc3	Fmr1	Fam204a	Siae	Odr4	Il1rapl1	Golim4	Ap3d1	Bdh2
Lemd3	Polr2m	Lyz2	Psmc1	Phf6	Ubn1	Eloc	Pomp	Taf13	Dnajc2	Mcm4	Rmnd1	Prkar2a	Zfp609	Ncoa7	Nup88	Ndufb1-ps	Slf1	Rybp	Tbc1d9b	Gabarapl1	Zfp444	Sort1	Nras	Ankfy1	Mtpn	Wdr5	Lrmp	Tbkbp1	Nbeal1	Gtf3c1	Zdhhc3	Capn7	Clk2	Tmed5	Lman2	Naa16	Rbm28	Poldip3	Dnajc5	Tmx1	Nsf	Sclt1	Ctdspl	Marveld1	Nup155	Basp1	Filip1l	Prr13	Aven
Rbmx	Banf1	Trmt1l	Cox17	Rbmx	Cdk11b	Copa	Pgam1	Arhgap25	Prpsap1	E2f1	Ubxn2a	Katnbl1	Metap1d	Zfp831	Tns3	Ndufb8	Klf8	Pgm2l1	Seh1l	Snapin	Itpkb	Uqcr11	Htatsf1	Map4k2	D130040H23Rik	Eif1ax	Zg16	Thap12	Dtnbp1	Camsap1	Psd4	Wdr77	Rheb	Sp4	Trir	F11r	Pot1b	Tmco1	Nfkbiz	Arhgef5	Pacsin2	Slain1	Pttg1ip	Clip2	Fam160b1	Abhd2	Gripap1	Trim25	2610037D02Rik
Eps15l1	Atp6v1e1	Dlg3	Pik3r4	Itprid2	Rev1	Tmem87a	Ppie	Klf7	Mrpl23	Cenpp	Tpcn1	Xbp1	Mtpn	Cyyr1	Htatsf1	Ubl5	Acer3	Tanc1	Senp1	Rufy4	Hira	Dmtf1	Ell	Cd274	Tapt1	Baz2a	Bub3	Decr1	Qsox1	Slc16a6	9530068E07Rik	Klhl4	Lss	Iqsec1	Ube2m	Uimc1	Mia2	Peak1	Zc3h14	Ttc8	Brip1os	Gsr	Snx25	Spen	Tbccd1	Arhgap23	Nsmce4a	Zfp512	Usp28
Tarbp2	Pja1	Terf2ip	Tbc1d20	Cog3	Klc1	Mau2	Cdc23	Slc39a11	Arf3	Usp37	Fgd3	Syngr2	Abcd1	Trim2	Wdr73	Nol7	Hmga2	Atxn3	Rtcb	Nprl2	Taf6	Serpini1	Tmub1	Taf11	Hmgb3	Cdv3	Fem1b	Cnnm3	L3mbtl3	Gabpb2	Ift20	6330562C20Rik	Prpf4	Parg	Prr13	Spn	Zfyve26	Zfp53	Dpy19l3	Timm10	Rab11b	Nrbp1	Mical3	Xbp1	Elovl6	Dazap2	Tmem123	Prex1	Mtm1
Fktn	Ccdc82	Plag1	Srp9	Ehd4	Parp9	Eda	Snhg20	Abhd15	Cxcr4	Mcm3	Fam160a2	Ermp1	Jpt1	Pwwp3a	Hcfc1r1	Timm9	Hivep2	Ifrd1	Smu1	Hspb8	Josd1	Nhlrc2	Tex261	Trp53bp1	Usp54	Pwp1	Zbtb44	Stx7	Usp40	Ctbp1	Sestd1	Hnrnpll	Clpp	Tmem68	Atp6v0a2	Cep112	Bcap29	Rnf10	Nav2	Pde6d	Vps18	Cox5b	Dipk1a	Tmed7	Poldip2	Rfx5	Slc25a40	Mapk1ip1l	Gtf2h3
Tspo	Gle1	Crbn	Gna15	Abcg1	Thoc1	Tex10	Mtmr6	Ddx47	Atp6ap1	Mcm5	Rufy2	Ninj1	Tbc1d9b	Bad	Zfp141	Slc25a5	Tapt1	Asb7	Pabpc4	Ilrun	Gpatch2	Mapre2	Mrps35	Dpy19l4	Safb	Phf8	9530026P05Rik	Mlh1	Uhrf1bp1l	Eftud2	Arhgef28	Avl9	Smarcd1	Cyp7b1	Cstf2	Zmpste24	2900026A02Rik	Vrk3	Ldlrap1	Gk	Ubp1	Psmd11	Atf1	Zfp386	Heca	Pogk	Gemin5	Ensa	Hhex
Tns3	Rnf44	Minpp1	Ibtk	Ddhd1	Otulin	Rbks	Fam49a	Zfp934	2610037D02Rik	Mki67	Extl3	Usf2	Nup214	Mcm9	Dgkq	Cox14	Eml6	Irak3	Zcchc2	Trim13	Nup107	Ppp6r2	Rragc	Rest	Hspa14	Fam20b	Sort1	Pfdn2	Map3k20	Dnajc15	Senp2	Paics	Rnf138	Pspc1	Klhl15	Ift20	Ythdf2	Fopnl	Tiparp	Crebl2	Syne1	Hmgn1	Trappc13	Ikbip	Trp53	Dusp1	Arhgef7	Fam104a	Alpk1
Stradb	Ext2	Hook2	Rnpepl1	Hint2	Ttc37	Srgap2	Cwc22	Otub1	Zc3hav1	Brip1	Yes1	Psmd12	Tor1b	Polr2h	Zwint	Ndufa1	Prdm5	Cdc40	Aars	Map3k7	Rnd3	Rmnd1	Akr1b3	Srek1ip1	Tet2	Golga5	Tecpr1	Fam162a	Zfp512	Ccni	Gpatch2l	Hmgxb4	Maz	Syap1	Rubcn	Brd7	Opa1	Slc10a7	Erg28	Flcn	Cox6b2	Ppil1	Manea	Rbm34	Cdk5rap2	Trim28	Kif23	Unkl	Sec23ip
Cxxc1	Cysltr2	Twistnb	Ssu72	Hltf	Mapre2	Rnf180	Tmem205	Snx17	Srprb	Rpa2	Rab33b	Sirpa	Gmeb1	Cnep1r1	Cdc14a	Elob	Meg3	Zrsr2	Safb	Atg101	Kdm6b	Parp9	Snrpd3	Emc3	Metap1d	Banf1	Wrap53	Prr12	Impact	Zbtb12	Asah2	Tmem167	B3gnt5	Bahcc1	Psmd2	H2-T22	Grip1	M6pr	Klf10	Shc1	2310001H17Rik	Golim4	Orc6	Cluh	Dguok	Cnst	Parg	Fam91a1	Ick
Lst1	Rala	Fyttd1	Mrpl13	Pgrmc1	Cep162	Arhgef11	Kdm5d	Grip1	Sertad3	Prim1	Ap3m1	Vamp4	Polr2a	Trim65	Glipr1	Srp9	Dync1i2	Clip1	Ube2e3	Mcoln1	Gfi1b	Klhl9	Gpsm3	Ptprs	Tex2	Nsf	Irf2bpl	Pcnx	Tbck	Uhrf1bp1l	Scyl2	Arhgap21	Stard4	Gm37494	Flot1	Eif4h	Bbs9	Wdr77	Cebpb	Spns3	Cyp2j6	Prr12	Abraxas2	Plin2	Arid3a	Upf1	Elk4	Taf3	2210016L21Rik
Alg2	Pnrc2	Pptc7	Ghitm	Selp	Eya3	Pik3c2b	Plaat3	Arl13b	Cdkl5	Rmi2	Klhl26	Focad	Tsnax	Ttc21b	Snrk	Psmb10	Kif16b	Pip4p2	Arpc5l	Tfeb	Cdc26	Npas3	Trp53bp1	Tnfaip2	Kdm4c	Shc1	Fzr1	Med4	A930015D03Rik	Anapc11	Ing5	Dusp11	Fabp5	Ypel5	Sbf2	Ptges2	Ranbp3	Mpdz	Thra	Acbd5	Hipk3	Soga1	Rev1	Fam174a	Eps8	Tmed7	Ezr	Tmem160	Kctd10
Ttc17	Mrpl32	Cldnd1	Yipf1	Rab6b	Map2k3	Ints13	Med7	Pfkfb2	Rttn	Dhfr	Clcn5	Parp10	Capn7	4930523C07Rik	Maco1	Ndufa13	Gucy1a2	Tent4b	Emc10	Csnk2b	Gigyf1	Seh1l	Prr13	Gatad1	Trip6	Gtpbp2	Nt5dc3	Crls1	Clpx	Vamp1	Inpp5k	Cers2	Cers2	Hectd4	Hectd4	Zrsr2	Tbc1d9b	Trim56	Rnf150	Fbxl19	Dr1	Sae1	Pter	Eps8	Fam149b	Ndufaf4	Eri1	Ccdc8	Rcl1
Ints10	Abcg1	Snx27	Selenoh	Slc27a1	Abl1	Brf1	Trmt10a	Ift52	Inip	Cdca7	Etv5	Mfng	Pex14	Snrnp48	Abcb4	Ndufb9	Rin2	Ccdc18	Hgs	Il18	Ccdc107	Fbrsl1	Cytip	Arf3	Afg3l1	Kpnb1	Gm10419	Araf	Rasal3	Mtfr2	Sh3bp1	Cdc23	Zfp362	Eloc	Ints4	Rnf6	Zfp322a	Dab2ip	Syngr2	Fam219a	Mical3	Usp16	Rassf3	Fam89b	Zfp141	Psmg4	Rprd2	Vrk1	Pex6
6030498E09Rik	Gdi1	Pstk	Wbp1l	Exoc3	Dpy19l1	Clta	Tapt1	Zmym3	Med8	Cenph	Piezo1	Sufu	Grsf1	Scarb2	Thap12	Ndufb2	Asah2	2610037D02Rik	Frg1	Hif1a	Ccdc88c	Wdr70	N4bp1	Oma1	Pex7	Fam32a	Dgcr2	Rbms1	Vps8	Pcgf6	Tnip3	Bclaf3	Mrpl23	Naa16	Cep120	Ppp2r3d	Tex261	Acaa2	Tnip2	Rnf145	Rec8	Tmem241	Ndufb5	Ndufb5	Ube2w	Rint1	Yipf3	Cacybp	Exosc2
Bsdc1	Cdc5l	Adprh	Pet100	Ankfy1	Ppm1b	Siae	Ipo5	Ezh1	Sar1a	Rpa1	Cyth3	Npepl1	Mvp	Ranbp3	Camk2g	Use1	Pde2a	Eps8	Ppp2r1a	Adrb2	M6pr	Zfp326	Deptor	Adgrg2	Bin3	Dmac1	Exosc2	Thsd1	Ddx60	Cct7	Txndc9	Trim35	Nr6a1	Abraxas1	Nwd1	Zfand4	D16Ertd472e	Rab11a	Bcl6	Ldb2	Usp14	Htatsf1	Lztr1	Gars	Ndufa12	Synj2bp	Tiam1	Mcl1	Lrpprc
Timm8b	Ube2z	Rbis	Ppat	Rnf146	Inpp5k	Snrpd3	Bcl9l	Unkl	Ndufs8	Mbnl3	Rnf144b	Hadhb	Tspo	Oma1	Gm20342	Tubb4b	Sash1	BC052040	Rpf2	Sesn2	Hif1a	Slc27a6	Tfdp1	Ndrg3	AW549877	Dnajc3	Cc2d2a	Nol8	Rnf111	Scand1	Sash3	Zkscan3	Foxk2	Cops3	Pyroxd1	Gm12216	L3mbtl3	Ttc7	Zfp36	Fancg	Mtmr12	Prr13	Mycn	U2af1	Caap1	Cuedc2	Ilf2	Sh3bp1	Cmpk1
Vdac3	Drg1	Bcl7b	Ttc21b	Mycn	Mbnl3	Ythdc2	Thra	Btg3	Ago1	Ccne2	Nop14	2810006K23Rik	Tgs1	Asb7	Dgke	Arpp19	Cdkl5	Riok1	Strap	Gba	Ptger3	Ttc33	Khsrp	C330007P06Rik	Mcts1	Ehmt2	Thap3	Eloa	Pgap2	Tbce	Alkbh5	S100a10	Ascc1	Fam120c	Nbeal1	Marcksl1	Fam49a	Unc13d	Cnppd1	Fnip2	Fgfr1op	Gramd1b	Tcp11l1	Fbxl4	Cul4a	Ltn1	Gng10	Dpf2	Irak4
Lpar6	Phldb3	Siae	Inpp5b	Abr	Parg	Emc10	Rnf44	1810026B05Rik	Ptpn1	Usp1	Wdr75	Rcan3	Morf4l2	Map3k1	Pgs1	Hmgn1	Scml4	Tmem260	Tbc1d10a	Cdk4	Myo9a	Erlec1	Ipo9	Phykpl	Ttc5	Tpst2	Socs6	Mettl7a1	Rhoq	Ube2e1	Tmem259	Aimp1	Rab27b	Rnf6	Lmo4	2310001H17Rik	Hoxb3	Emc10	Rnf19b	Mpzl1	Ptcd3	Kri1	2810410L24Rik	Wdr13	Rnh1	Epg5	Pcnt	Itgav	Bola2
Ndufs3	Actr5	Zfp263	Arf3	Sox5	Fam133b	Cops3	Tsg101	Neurl4	Tollip	Rrm2	Seh1l	Cmc4	Eci2	Pbxip1	Inpp5k	Cox5b	Igf2bp2	Nbas	Hltf	Sptlc1	Nasp	Egf	Trim25	Ankzf1	Cog2	Trim23	Yeats4	Gm15834	Nipsnap2	Zfp445	Tceanc2	Plaat3	Ndel1	Mex3c	Rpn1	Appl2	Gm12216	Homer3	Gm14636	Snapc5	Rab27b	Rabl6	Ttc4	Zhx2	Hhex	Rap2a	Map3k5	Usf2	Hbp1
AU040320	Clstn1	Usp46	Rbm22	Gm5577	Sf3a1	Tbc1d12	Akr1b3	Pdcd6	Eef1e1	Kntc1	Spn	Kctd20	Htatsf1	Ppp1r7	Lima1	Ndufb5	Npas3	Naaladl2	Mcm3ap	Hmox1	Ythdf2	Zcchc2	Mcrip1	Camsap1	Fam91a1	Arfgap1	Mpc1	Usp11	Fam168a	E130307A14Rik	Zc3h12a	Gvin1	Xpc	Uspl1	Hnrnpll	Dyrk2	Mapkapk2	Psmb7	Per1	Wdr19	Rcbtb2	Ctr9	Fam193b	Snhg6	Cd1d1	Mlxip	Incenp	Rhno1	Pdcd7
Klhl42	Bri3	Atg16l1	Lima1	Psmc1	Trappc8	Ncbp3	Fbxl5	Tapt1	Stard7	Zgrf1	Psmf1	Spi1	Taf1b	Gm6133	Pqlc1	Ndufb11	Mdfic	Uhrf1bp1l	Cdv3	Bnip3	Arhgef11	Arid3a	Mrps9	Cuedc1	Prim2	Exosc9	Ube2e1	Cic	Kdm2b	Ntmt1	Nmt2	Rnf20	Sc5d	Jkamp	Chfr	Elp2	Mrps33	Haghl	Fosl2	Zfp281	Stx3	Selenot	Tbc1d9b	Ube2d1	Zfp609	Gm37494	Dnajc6	Guf1	Tarbp2
Rnf180	2700097O09Rik	Htr2a	Gmps	Arhgap29	Cfap36	Dennd5b	Atp5c1	Cpsf7	Cars2	Sfmbt1	G2e3	Timm17a	Cplane1	Mob1a	Poldip3	Mrpl34	Kiz	Eif2s3y	Eif1ax	Kat5	Mrpl14	Papolg	Ccdc85b	Tmx4	Foxj3	Dkc1	Zkscan1	Pdzd2	Zfp507	4933434E20Rik	Hspa12b	Slc45a4	Npas3	Rnf217	Tbrg1	Bzw2	Tradd	Tmed7	Mapk6	Poldip2	Akr1e1	2410002F23Rik	Polr2f	Exoc3	Arfgap2	Emc3	Elf4	Twistnb	Timp2
[truncated: 87 more columns]

## Sheet: HSC pseudobulk clustering
Pseudo-bulk ID	Cluster		Mapping from cluster to 5 major HSC subpopulation
Old_1	Old_1		Note: here Cluster correspond to the "Cluster" column on the left, not "Pseudo-bulk ID"
Old_2	Old_3		Cluster	HSC subpopulation
Old_3	Old_1		Old_1	Old Mk-biased
Old_4	Old_3		Old_2	Old intermediate
Old_5	Old_3		Old_3	Old Mk-biased
Old_6	Old_1		Old_4	Old multi-lineage
Old_7	Old_1		Young_1	Young multi-lineage
Old_8	Old_1		Young_2	Young multi-lineage
Old_9	Old_1		Young_3	Young Mk-biased
Old_10	Old_1
Old_11	Old_1
Old_12	Old_3
Old_13	Old_1
Old_14	Old_3
Old_15	Old_3
Old_16	Old_4
Old_17	Old_1
Old_18	Old_3
Old_19	Old_1
Old_20	Old_4
Old_21	Old_1
Old_22	Old_1
Old_23	Old_3
Old_24	Old_3
Old_25	Old_3
Old_26	Old_1
Old_27	Old_1
Old_28	Old_3
Old_29	Old_3
Old_30	Old_4
Old_31	Old_4
Old_32	Old_3
Old_33	Old_1
Old_34	Old_1
Old_35	Old_2
Old_36	Old_1
Old_37	Old_2
Old_38	Old_1
Old_39	Old_4
Old_40	Old_4
Old_41	Old_4
Old_42	Old_4
Old_43	Old_1
Old_44	Old_3
Old_45	Old_4
Old_46	Old_4
Old_47	Old_4
Old_48	Old_2
Old_49	Old_2
Old_50	Old_4
Old_51	Old_4
Old_52	Old_2
Old_53	Old_4
Old_54	Old_2
Old_55	Old_4
Old_56	Old_4
Old_57	Old_1
Old_58	Old_2
Old_59	Old_2
Old_60	Old_4
Old_61	Old_4
Old_62	Old_2
Old_63	Old_2
Old_64	Old_2
Old_65	Old_2
Old_66	Old_2
Old_67	Old_2
Old_68	Old_1
Old_69	Old_2
Old_70	Old_2
Old_71	Old_2
Old_72	Old_2
Old_73	Old_2
Young_1	Young_3
Young_2	Young_3
Young_3	Young_2
Young_4	Young_3
Young_5	Young_3
Young_6	Young_3
Young_7	Young_2
Young_8	Young_2
Young_9	Young_3
Young_10	Young_2
Young_11	Young_2
Young_12	Young_2
Young_13	Young_2
Young_14	Young_3
Young_15	Young_3
Young_16	Young_3
Young_17	Young_2
Young_18	Young_1
Young_19	Young_3
Young_20	Young_1
Young_21	Young_2
Young_22	Young_2
Young_23	Young_3
Young_24	Young_3
Young_25	Young_1
Young_26	Young_3
Young_27	Young_2

## Sheet: Pseudo-bulk center barcodes
barcode	group
Multiome-Old-HSC-rep1-GTAGTTTCAGTAGCCT-1	Old_1
Multiome-Old-HSC-rep1-CAGGAAGGTTCCTCCT-1	Old_2
Multiome-Old-HSC-rep1-TGCTCCGTCCTGATGG-1	Old_3
Multiome-Old-HSC-rep1-TGCTAACAGGAAACTG-1	Old_4
Multiome-Old-HSC-rep1-AACATTGTCGGTTCCT-1	Old_5
Multiome-Old-HSC-rep1-CAACTAATCGCTAAGT-1	Old_6
Multiome-Old-HSC-rep1-AGTTACTCAGGCTTCG-1	Old_7
Multiome-Old-HSC-rep1-TGTTGTTTCACTTCAT-1	Old_8
Multiome-Old-HSC-rep1-GATTCAATCAAACCGT-1	Old_9
Multiome-Old-HSC-rep1-TGTGCTGAGCGGATTT-1	Old_10
Multiome-Old-HSC-rep1-TTAGGCTAGGTGCGGA-1	Old_11
Multiome-Old-HSC-rep1-CTGCTATGTCAAGTAT-1	Old_12
Multiome-Old-HSC-rep1-TAGGCTTAGCGGATAA-1	Old_13
Multiome-Old-HSC-rep1-CATGCGCAGCCTGTGA-1	Old_14
Multiome-Old-HSC-rep1-ACCTAAGGTTAATGAC-1	Old_15
Multiome-Old-HSC-rep1-TTTAACGAGGTGCGGA-1	Old_16
Multiome-Old-HSC-rep1-GGGTCACTCATTAGCA-1	Old_17
Multiome-Old-HSC-rep1-TTAGCCTGTTAGACCA-1	Old_18
Multiome-Old-HSC-rep1-GATCGCTCATACCCGG-1	Old_19
Multiome-Old-HSC-rep1-TGAACAACAGCAGGTA-1	Old_20
Multiome-Old-HSC-rep1-TCACCGGCAACATAAG-1	Old_21
Multiome-Old-HSC-rep1-CGCTTACTCATCAGTA-1	Old_22
Multiome-Old-HSC-rep1-TCGTTACGTTTGGCGG-1	Old_23
Multiome-Old-HSC-rep1-CGATTGAGTGTGCACG-1	Old_24
Multiome-Old-HSC-rep1-GAGTAATAGGACAACA-1	Old_25
Multiome-Old-HSC-rep1-TGAGGCACAAGGTCGA-1	Old_26
Multiome-Old-HSC-rep1-TTTCCGGGTTTGTCTA-1	Old_27
Multiome-Old-HSC-rep1-AACTACTCAGGCATCT-1	Old_28
Multiome-Old-HSC-rep1-ACTGAATGTTGCGCGA-1	Old_29
Multiome-Old-HSC-rep1-TGCCTGTTCACAGCCA-1	Old_30
Multiome-Old-HSC-rep1-CCGCTAGCATAGCTGC-1	Old_31
Multiome-Old-HSC-rep1-TGTTACTTCATAAGCC-1	Old_32
Multiome-Old-HSC-rep1-ACTCGCTTCATTGTTC-1	Old_33
Multiome-Old-HSC-rep1-ACTTACAAGGCATGAA-1	Old_34
Multiome-Old-HSC-rep1-CCATCATGTTATCCTA-1	Old_35
Multiome-Old-HSC-rep1-CGCAATAGTGACATGC-1	Old_36
Multiome-Old-HSC-rep1-AAGCCACGTACTGATG-1	Old_37
Multiome-Old-HSC-rep1-TGGCTATAGGAGTCTT-1	Old_38
Multiome-Old-HSC-rep1-TGAGCACGTGAAACAA-1	Old_39
Multiome-Old-HSC-rep1-CGGCCATAGCCTGTGA-1	Old_40
Multiome-Old-HSC-rep1-AGTCCTGAGCGATAGA-1	Old_41
Multiome-Old-HSC-rep1-GGTTGACGTTGTTCAC-1	Old_42
Multiome-Old-HSC-rep1-CCTGGATCAGGCCAAA-1	Old_43
Multiome-Old-HSC-rep1-AAGGTCAAGCAAGGAC-1	Old_44
Multiome-Old-HSC-rep1-ACGCCTTTCCTAGTCC-1	Old_45
Multiome-Old-HSC-rep1-TGTTAGCAGTGCTGTG-1	Old_46
Multiome-Old-HSC-rep1-CAGCAAGCACCCTCAC-1	Old_47
Multiome-Old-HSC-rep1-AAGGTCAAGGACCTCA-1	Old_48
Multiome-Old-HSC-rep1-GCAGGATAGCCAGTAT-1	Old_49
Multiome-Old-HSC-rep1-AATGAAGGTAAGCTTG-1	Old_50
Multiome-Old-HSC-rep1-AACAGATAGTTGTCAA-1	Old_51
Multiome-Old-HSC-rep1-TGTAAGTGTACCCACC-1	Old_52
Multiome-Old-HSC-rep1-CCTAAGGTCGCTCCAT-1	Old_53
Multiome-Old-HSC-rep1-AGGTTAGAGCATGCAT-1	Old_54
Multiome-Old-HSC-rep1-ATTACCCGTACAATGT-1	Old_55
Multiome-Old-HSC-rep1-GCCAGGAAGGAGGGTT-1	Old_56
Multiome-Old-HSC-rep1-CTCTGTTCAAAGCGCA-1	Old_57
Multiome-Old-HSC-rep1-GCCCGTTGTTGGTGAC-1	Old_58
Multiome-Old-HSC-rep1-CTCACACTCTCGACCT-1	Old_59
Multiome-Old-HSC-rep1-GCGTTTCTCTCACACC-1	Old_60
Multiome-Old-HSC-rep1-TCAGGTCCAGTTTGTG-1	Old_61
Multiome-Old-HSC-rep1-ATGTTCAAGACAAAGT-1	Old_62
Multiome-Old-HSC-rep1-CATCATAAGTTAGAGG-1	Old_63
Multiome-Old-HSC-rep1-CAATGACTCTTCAATC-1	Old_64
Multiome-Old-HSC-rep1-TGAGCAAAGGATTGAG-1	Old_65
Multiome-Old-HSC-rep1-CTTCTCAAGGTCGATT-1	Old_66
Multiome-Old-HSC-rep1-TGTTGTGCAAACTGTT-1	Old_67
Multiome-Old-HSC-rep1-GAGTGATCACAGAACG-1	Old_68
Multiome-Old-HSC-rep1-TATGGCCCATGTCGCG-1	Old_69
Multiome-Old-HSC-rep1-GAACCAGCATCTAGCA-1	Old_70
Multiome-Old-HSC-rep1-CCTTCAGGTAGCCTAA-1	Old_71
Multiome-Old-HSC-rep1-TATTAGCCAAGCCAGA-1	Old_72
Multiome-Old-HSC-rep1-GCTAGCTCAGGCCAAA-1	Old_73
Multiome-Young-HSC-rep1-GTTCTTAGTTTATGGG-1	Young_1
Multiome-Young-HSC-rep1-CTATGTTTCTTAGGAC-1	Young_2
Multiome-Young-HSC-rep1-CCTATTTAGGAGGTTA-1	Young_3
Multiome-Young-HSC-rep1-TTGACGTAGAGCAAGC-1	Young_4
Multiome-Young-HSC-rep1-GGGATTAAGGAAGCAC-1	Young_5
Multiome-Young-HSC-rep1-TAAACAGCAGTTTGGC-1	Young_6
Multiome-Young-HSC-rep1-TATTAGCCAGGAACAT-1	Young_7
Multiome-Young-HSC-rep1-TCGCGCACAGTTTGGC-1	Young_8
Multiome-Young-HSC-rep1-TTTACGAAGGAACCGG-1	Young_9
Multiome-Young-HSC-rep1-GCTCAACCATGGAGGC-1	Young_10
Multiome-Young-HSC-rep1-AAGTAGCCACCCTCAC-1	Young_11
Multiome-Young-HSC-rep1-AGCTATATCGTTATCT-1	Young_12
Multiome-Young-HSC-rep1-GGCGCTAGTGGAAACG-1	Young_13
Multiome-Young-HSC-rep1-GGACCGAAGCTTAGTA-1	Young_14
Multiome-Young-HSC-rep1-CAGGTGGAGTGGCGGA-1	Young_15
Multiome-Young-HSC-rep1-GTGCTTCTCGGGACTC-1	Young_16
Multiome-Young-HSC-rep1-GAGTGTTTCCAAACAC-1	Young_17
Multiome-Young-HSC-rep1-AACAGATAGCCTGATG-1	Young_18
Multiome-Young-HSC-rep1-CTACAACAGTCAATCA-1	Young_19
Multiome-Young-HSC-rep1-TCTCCTCGTTAGGACC-1	Young_20
Multiome-Young-HSC-rep1-TGTGCGGGTAGGTTAT-1	Young_21
Multiome-Young-HSC-rep1-CCGCAAGGTGGATGTC-1	Young_22
Multiome-Young-HSC-rep1-GCAGCTATCCCTTGCG-1	Young_23
Multiome-Young-HSC-rep1-AGAAAGGCAGCTCATA-1	Young_24
Multiome-Young-HSC-rep1-CGTACGGGTTGCACGG-1	Young_25
Multiome-Young-HSC-rep1-CATTATGAGGAGCACG-1	Young_26
Multiome-Young-HSC-rep1-CCTTCAGGTCATTACC-1	Young_27

## Sheet: TF score - de novo motifs
	motif#1	motif#2	motif#3	motif#4	motif#5	motif#6	motif#7	motif#8	motif#9	motif#10	motif#11	motif#12	motif#13	motif#14	motif#15	motif#16	motif#17	motif#18	motif#19	motif#20	motif#21	motif#22	motif#23	motif#24	motif#25	motif#26	motif#27	motif#28	motif#29	motif#30	motif#31	motif#32	motif#33	motif#34	motif#35	motif#36	motif#37	motif#38	motif#39	motif#40	motif#41	motif#42	motif#43	motif#44	motif#45	motif#46	motif#47	motif#48	motif#49
Old_1	0.651935	0.77427	0.515348	0.555299	0.439097	0.417879	0.816843	0.413616	0.315354	0.316485	0.305212	0.340226	0.678994	0.323893	0.497455	0.405463	0.305445	0.256572	0.274785	0.413159	0.200928	0.222114	0.0741962	0.301202	0.281492	0.221409	0.408377	0.110187	0.271916	0.115809	0.24111	0.178256	0.403559	0.173579	0.193278	0.326273	0.0727006	0.0819813	0.136692	0.0860353	0.286165	0.310235	0.192074	0.110005	0.356936	0.229908	0.225631	0.23121	-0.0463427
Old_2	0.40323	0.521843	0.395401	0.346188	0.269966	0.248493	0.460208	0.307903	0.26837	0.259996	0.253255	0.244174	0.314491	0.239321	0.352567	0.23589	0.222264	0.201436	0.211325	0.286988	0.151107	0.168802	0.110861	0.161202	0.216224	0.203043	0.215792	0.108306	0.224375	0.0893782	0.166116	0.151159	0.253499	0.130914	0.129949	0.217378	0.0383639	0.0834958	0.124475	0.0756409	0.178628	0.198057	0.134999	0.0586811	0.189051	0.0916453	0.120247	0.132308	0.00536994
Old_3	0.555098	0.799549	0.631801	0.549882	0.493715	0.34652	0.693099	0.431112	0.355858	0.380155	0.342568	0.377845	0.716408	0.319299	0.53568	0.338328	0.345422	0.292589	0.261515	0.36415	0.214857	0.223904	0.0633946	0.369951	0.328103	0.259576	0.384563	0.167853	0.317374	0.13722	0.24464	0.140782	0.361252	0.199957	0.190219	0.350028	0.101869	0.0912193	0.151827	0.114801	0.297185	0.258518	0.198689	0.116556	0.389488	0.194417	0.227714	0.205766	-0.066659
Old_4	0.586865	0.942996	0.547809	0.512779	0.532297	0.409757	0.728515	0.428441	0.443282	0.452661	0.417997	0.360136	0.529724	0.330788	0.677792	0.331718	0.377702	0.304514	0.275536	0.354986	0.169723	0.209155	0.158869	0.407841	0.342481	0.278627	0.397329	0.170912	0.335073	0.154987	0.253899	0.169353	0.39826	0.150818	0.175141	0.309125	0.153505	0.112572	0.175043	0.108713	0.288999	0.269547	0.186005	0.144151	0.320985	0.183995	0.211527	0.221568	0.0214932
Old_5	0.439839	0.588922	0.392501	0.343513	0.34161	0.282853	0.515871	0.30311	0.310343	0.311199	0.288782	0.270241	0.34085	0.258435	0.394653	0.282432	0.229937	0.193988	0.198917	0.236336	0.155375	0.185259	0.122419	0.222769	0.221647	0.22843	0.237846	0.113575	0.229369	0.106948	0.182232	0.175063	0.276856	0.117529	0.128492	0.207676	0.0861264	0.0699049	0.144199	0.0719694	0.183428	0.155673	0.134914	0.073154	0.204303	0.120478	0.118468	0.148005	0.048129
Old_6	0.604556	0.855792	0.599974	0.602777	0.573041	0.417693	0.70335	0.448204	0.381825	0.374983	0.351936	0.392828	0.675573	0.348227	0.648392	0.385865	0.375345	0.334537	0.30017	0.461034	0.240626	0.24579	0.125781	0.435848	0.358335	0.270766	0.420366	0.127882	0.33637	0.170559	0.291674	0.188396	0.450426	0.179126	0.220127	0.382513	0.133971	0.126481	0.160956	0.118107	0.305869	0.348303	0.218486	0.187285	0.389811	0.213976	0.250981	0.22863	-0.0314111
Old_7	0.54651	0.864965	0.488798	0.560597	0.576077	0.443393	0.621982	0.450389	0.3992	0.403285	0.381564	0.373918	0.483356	0.347186	0.669358	0.330232	0.371618	0.331315	0.299006	0.398508	0.229711	0.274331	0.170695	0.438568	0.356869	0.282918	0.39745	0.123669	0.346224	0.188588	0.284275	0.213797	0.44252	0.133477	0.200622	0.381781	0.156861	0.148643	0.171061	0.097034	0.298134	0.33335	0.208686	0.212664	0.369209	0.167757	0.217324	0.1998	0.0150415
Old_8	0.499771	0.643648	0.431261	0.424	0.366975	0.311731	0.634976	0.309036	0.331178	0.331785	0.308394	0.29238	0.456905	0.269815	0.443699	0.310776	0.252427	0.213861	0.241053	0.328744	0.159648	0.185174	0.108199	0.228744	0.246443	0.228503	0.288804	0.114849	0.25361	0.103664	0.203877	0.157805	0.325371	0.13716	0.162378	0.227287	0.0683548	0.0970673	0.118773	0.078342	0.212534	0.237887	0.152357	0.0926597	0.261835	0.172358	0.153908	0.168612	0.00373588
Old_9	0.627485	0.964635	0.518917	0.584818	0.594326	0.483696	0.769348	0.476587	0.436431	0.43189	0.403723	0.400364	0.560119	0.365863	0.719076	0.391015	0.39137	0.351021	0.311888	0.449677	0.256198	0.273324	0.18622	0.447451	0.373926	0.29047	0.458614	0.127542	0.34502	0.183686	0.307377	0.229829	0.477762	0.154316	0.225399	0.402859	0.162796	0.123711	0.183262	0.0908503	0.319732	0.36435	0.239404	0.202353	0.399698	0.206345	0.251683	0.239833	0.0200165
Old_10	0.739895	1.10989	0.656735	0.668396	0.765341	0.507708	0.769226	0.576573	0.546368	0.514235	0.514919	0.475836	0.664629	0.462107	0.907105	0.450749	0.48645	0.41971	0.371664	0.424889	0.293086	0.358053	0.248999	0.627718	0.463853	0.32966	0.523038	0.207766	0.421082	0.265863	0.355767	0.254383	0.481739	0.20199	0.296248	0.457239	0.265108	0.216871	0.25515	0.1274	0.371997	0.368	0.288712	0.276373	0.413136	0.203725	0.288604	0.222549	0.0489174
Old_11	0.619659	0.857554	0.549956	0.552836	0.59578	0.405844	0.732066	0.444765	0.393001	0.388979	0.368071	0.402438	0.581404	0.346661	0.713305	0.367493	0.399465	0.329785	0.340824	0.408674	0.245309	0.266904	0.163694	0.470456	0.369415	0.276264	0.424064	0.151451	0.356407	0.200807	0.297	0.20249	0.458509	0.154731	0.20906	0.366047	0.191779	0.124122	0.186279	0.100421	0.29815	0.319574	0.198146	0.19045	0.400215	0.186675	0.26502	0.212934	-0.0048625
Old_12	0.374933	0.558194	0.50264	0.384769	0.393752	0.271912	0.325718	0.289123	0.336585	0.312894	0.314769	0.276589	0.350293	0.248336	0.42076	0.207356	0.273396	0.229858	0.195112	0.236006	0.207017	0.189068	0.126202	0.263472	0.23946	0.207164	0.22677	0.157454	0.227518	0.127143	0.187076	0.154763	0.258041	0.141707	0.135928	0.228965	0.129572	0.132135	0.139704	0.120256	0.186564	0.153237	0.14265	0.108889	0.198843	0.106654	0.143683	0.127952	0.0191589
Old_13	0.656505	1.06551	0.657913	0.691508	0.699339	0.504358	0.740185	0.521269	0.503022	0.492097	0.464886	0.448638	0.67735	0.404058	0.850939	0.39031	0.481153	0.385809	0.370572	0.477774	0.252597	0.332478	0.199449	0.565061	0.431405	0.339942	0.489876	0.17894	0.414634	0.229136	0.336025	0.261134	0.486206	0.175096	0.267833	0.436	0.222021	0.173769	0.223442	0.13993	0.349974	0.399376	0.278588	0.246936	0.42734	0.20868	0.285657	0.232868	0.00987431
Old_14	0.378622	0.623866	0.531501	0.342829	0.363139	0.194393	0.414762	0.282722	0.335948	0.291927	0.30055	0.254973	0.448666	0.25828	0.394477	0.221883	0.220122	0.220046	0.176971	0.190951	0.0937976	0.17124	0.0864304	0.251704	0.24275	0.2372	0.250586	0.137524	0.238095	0.097371	0.156525	0.117598	0.177027	0.19116	0.144612	0.211649	0.094638	0.0808386	0.122319	0.120554	0.168963	0.0878044	0.138646	0.108988	0.213823	0.0990324	0.153441	0.116874	-0.0232159
Old_15	0.544598	0.808315	0.49334	0.485337	0.453129	0.373642	0.616492	0.412888	0.385385	0.384225	0.380164	0.365936	0.490456	0.307483	0.556017	0.328611	0.338208	0.289481	0.264242	0.316268	0.214218	0.238833	0.129315	0.321144	0.3091	0.26023	0.353587	0.148163	0.305895	0.13992	0.258784	0.2013	0.368638	0.178308	0.18055	0.35835	0.132174	0.104708	0.149166	0.0972493	0.267004	0.231405	0.193101	0.135422	0.32414	0.172784	0.203008	0.205309	-0.007124
Old_16	0.494203	1.06335	0.839667	0.570326	0.727337	0.324518	0.519263	0.481636	0.543752	0.497326	0.494553	0.414176	0.709205	0.37976	0.866486	0.29985	0.436641	0.370983	0.290885	0.379204	0.142207	0.269676	0.168851	0.587242	0.444941	0.372554	0.429948	0.222196	0.394081	0.231019	0.29141	0.196684	0.367591	0.209155	0.265816	0.36204	0.257668	0.161116	0.217248	0.183524	0.308711	0.317339	0.253736	0.234099	0.357742	0.169617	0.252897	0.15548	-0.0279387
Old_17	0.68704	0.960242	0.572737	0.631804	0.62347	0.467805	0.794931	0.498922	0.450859	0.442586	0.432532	0.425753	0.635533	0.392521	0.719697	0.422471	0.434581	0.363963	0.363208	0.427307	0.29412	0.278908	0.163985	0.460742	0.389232	0.288112	0.447939	0.14614	0.35897	0.19662	0.310977	0.241209	0.497605	0.17067	0.242276	0.423185	0.164779	0.139846	0.188998	0.122849	0.347907	0.318694	0.241618	0.207616	0.433993	0.236124	0.285034	0.263603	-0.0017852
Old_18	0.311993	0.286137	0.540221	0.259379	0.115455	0.0794385	0.397905	0.16775	0.0971124	0.115815	0.0900965	0.152951	0.635646	0.15766	0.0253118	0.20835	0.0766669	0.0658673	0.101962	0.154689	0.0704313	0.0809204	-0.0526402	-0.0132221	0.100663	0.111421	0.135516	0.147794	0.113983	0.0139433	0.0707235	0.0472851	0.0898463	0.19129	0.121345	0.117284	-0.0406599	0.00261886	0.0381823	0.114815	0.0912743	0.0204045	0.0730938	-0.0891671	0.140687	0.136431	0.0489442	0.0685575	-0.0888129
Old_19	0.581442	0.811195	0.522233	0.504401	0.498306	0.354923	0.729929	0.410927	0.379091	0.367022	0.358291	0.377116	0.584364	0.334579	0.607278	0.351383	0.350998	0.28619	0.296821	0.371034	0.192578	0.246036	0.125454	0.371689	0.332485	0.256389	0.39196	0.144353	0.324143	0.161596	0.267779	0.180067	0.3955	0.145355	0.190327	0.33599	0.112842	0.104216	0.159348	0.0953916	0.288154	0.274219	0.185204	0.150965	0.344096	0.193768	0.224521	0.201394	-0.0093317
Old_20	0.481093	1.18411	1.18945	0.719668	0.860429	0.442452	0.418765	0.579399	0.606735	0.601728	0.584429	0.504733	0.730237	0.428097	0.950191	0.268514	0.53546	0.432447	0.369424	0.422059	0.278429	0.345951	0.206934	0.672068	0.513015	0.370215	0.491835	0.324628	0.439254	0.307057	0.353247	0.267071	0.363655	0.326755	0.271526	0.455967	0.291557	0.249489	0.211736	0.298385	0.355305	0.330186	0.259281	0.312529	0.41814	0.161029	0.292412	0.149109	-0.0268228
Old_21	0.489777	0.743315	0.514964	0.475019	0.482978	0.327613	0.633157	0.362359	0.340763	0.338235	0.32734	0.337441	0.585958	0.307643	0.556878	0.325131	0.314471	0.264438	0.240759	0.378851	0.165752	0.222935	0.0972641	0.357277	0.316597	0.251395	0.364812	0.124635	0.293868	0.132423	0.226842	0.145868	0.371399	0.170052	0.177026	0.298422	0.10131	0.092135	0.131815	0.0985974	0.245181	0.286174	0.176551	0.145381	0.327475	0.178101	0.201545	0.165995	-0.0288957
Old_22	0.539007	0.765202	0.392543	0.471708	0.491901	0.354534	0.626643	0.382282	0.377739	0.342628	0.348276	0.345396	0.445742	0.330874	0.580655	0.339337	0.305555	0.297883	0.278493	0.35628	0.185157	0.266958	0.162324	0.367238	0.316504	0.257307	0.362473	0.11862	0.297641	0.140328	0.236869	0.201295	0.387718	0.135622	0.179845	0.320926	0.131381	0.14067	0.157878	0.08501	0.254514	0.280137	0.173161	0.164618	0.303514	0.175064	0.187478	0.180869	0.0271787
Old_23	0.55435	1.00056	0.550589	0.582481	0.54814	0.40716	0.511961	0.472661	0.520262	0.482779	0.482121	0.379842	0.512478	0.370172	0.687287	0.323909	0.376473	0.376527	0.325237	0.386785	0.202156	0.295724	0.198268	0.399087	0.410848	0.332929	0.419788	0.204325	0.392252	0.195404	0.276852	0.243893	0.356486	0.169768	0.237136	0.408461	0.14752	0.137425	0.204905	0.12091	0.264918	0.296328	0.212438	0.176089	0.33801	0.144672	0.186277	0.209428	0.0342163
Old_24	0.788166	1.34776	0.810145	0.784938	0.926483	0.628184	0.888506	0.65233	0.641829	0.635606	0.600524	0.553321	0.769712	0.489701	1.16263	0.475063	0.589771	0.505249	0.466482	0.589826	0.325491	0.419736	0.28092	0.765159	0.56646	0.417999	0.621546	0.224299	0.513583	0.313889	0.423609	0.312102	0.598313	0.196137	0.338375	0.555269	0.311831	0.232154	0.290764	0.193933	0.457947	0.509549	0.350104	0.360927	0.513865	0.247597	0.33172	0.271132	0.0521983
Old_25	0.423745	0.572804	0.505447	0.371149	0.300578	0.253859	0.505334	0.288147	0.23831	0.25948	0.230822	0.252576	0.511004	0.256941	0.328984	0.243814	0.195609	0.202477	0.209599	0.280238	0.127782	0.155103	0.036058	0.190459	0.232311	0.201983	0.258728	0.113879	0.227612	0.0910665	0.190512	0.13229	0.235526	0.168316	0.142	0.233472	0.0225469	0.0697057	0.0948282	0.100606	0.191559	0.181897	0.123965	0.0508514	0.235867	0.156802	0.124543	0.130326	-0.0611649
Old_26	0.621883	0.974716	0.619727	0.616387	0.607342	0.462051	0.723867	0.485883	0.470023	0.461417	0.435481	0.402671	0.605724	0.369457	0.725788	0.36495	0.402461	0.35467	0.348643	0.429257	0.258294	0.302575	0.15105	0.457962	0.404257	0.3027	0.452724	0.171136	0.381032	0.199866	0.2826	0.233342	0.454837	0.184296	0.224639	0.404027	0.163057	0.156966	0.177012	0.142215	0.322516	0.339522	0.25354	0.210588	0.413368	0.201359	0.263349	0.224542	0.00379844
Old_27	0.819672	1.14278	0.658203	0.75425	0.714916	0.546656	0.918141	0.614319	0.551226	0.537262	0.511742	0.487323	0.716428	0.464319	0.89842	0.483218	0.504247	0.447849	0.402561	0.531345	0.29454	0.342071	0.249843	0.555097	0.466616	0.357158	0.521316	0.190944	0.432689	0.241973	0.377157	0.280908	0.527221	0.199838	0.3105	0.491188	0.199654	0.181095	0.239897	0.148454	0.377994	0.435102	0.296127	0.232933	0.471187	0.267458	0.290728	0.290545	0.0525918
Old_28	0.558087	0.798386	0.209047	0.335106	0.384703	0.397045	0.766503	0.341635	0.368338	0.360484	0.363121	0.303977	0.183361	0.290228	0.520308	0.355241	0.264928	0.192417	0.205186	0.248726	0.116797	0.167435	0.22491	0.264893	0.243266	0.246749	0.29552	0.0564178	0.24678	0.1247	0.186959	0.159253	0.384565	0.0628679	0.148506	0.18298	0.112023	0.127661	0.142267	0.0223637	0.175614	0.17413	0.131415	0.129144	0.18817	0.147043	0.126371	0.175175	0.10117
Old_29	0.601135	1.06464	0.646647	0.506936	0.66091	0.427264	0.746384	0.450137	0.483425	0.466677	0.431943	0.416917	0.648258	0.349486	0.806624	0.375486	0.40579	0.339419	0.286417	0.401001	0.155004	0.259654	0.154628	0.516689	0.379416	0.3322	0.455184	0.182156	0.35157	0.192362	0.294286	0.18723	0.43181	0.156784	0.215699	0.319945	0.186968	0.121882	0.201762	0.118219	0.30177	0.324308	0.228394	0.210632	0.372721	0.207221	0.244043	0.222683	-0.0226192
Old_30	0.465414	1.26029	1.40521	0.803449	0.910143	0.412832	0.298611	0.690372	0.678572	0.656388	0.647427	0.555437	0.892477	0.485849	1.04944	0.208382	0.575774	0.494264	0.403411	0.411933	0.321047	0.379466	0.194157	0.705358	0.578822	0.393578	0.508519	0.382434	0.508662	0.362293	0.387744	0.288921	0.377498	0.375661	0.310249	0.565909	0.347275	0.250334	0.204506	0.366829	0.397015	0.315116	0.317595	0.306575	0.45951	0.132422	0.315989	0.166645	-0.0608357
Old_31	-0.275104	0.0624197	0.799204	0.00275428	0.389586	-0.178857	-0.862125	0.0789347	0.245523	0.149552	0.192809	0.05367	0.217432	0.0865768	0.0366087	-0.257398	0.0799261	0.0146964	-0.0626959	0.0856069	0.120551	0.126821	0.0528555	0.236187	0.0134648	0.0895326	-0.143642	0.262021	0.065643	0.167837	-0.0372565	0.0209673	-0.284016	0.196177	0.0316513	-0.0485273	0.261078	0.227806	0.157547	0.223828	-0.126219	0.0814626	0.0287184	0.182008	-0.274287	-0.184308	-0.000865	-0.190927	0.0208075
Old_32	0.592579	0.581418	0.152077	0.337506	0.180829	0.371657	0.767511	0.267342	0.241082	0.278492	0.247037	0.255626	0.160157	0.244122	0.288181	0.353163	0.175038	0.128963	0.206912	0.268775	0.155301	0.136865	0.185683	0.0433964	0.159069	0.183335	0.183087	0.111278	0.198474	0.0806635	0.160884	0.171655	0.343949	0.061213	0.114859	0.175336	0.037499	0.0385875	0.115745	0.0392223	0.132296	0.160186	0.116263	0.0307324	0.160524	0.164815	0.0716929	0.214369	0.107068
Old_33	0.867506	1.05089	0.424494	0.767286	0.646558	0.663559	0.959091	0.562524	0.474734	0.506037	0.450635	0.472764	0.405445	0.433437	0.783244	0.516944	0.466167	0.403226	0.416777	0.4783	0.37111	0.349599	0.323414	0.440208	0.424588	0.312306	0.466046	0.194232	0.398195	0.229587	0.364183	0.328978	0.594172	0.156741	0.261199	0.476349	0.1926	0.187854	0.239173	0.118622	0.338393	0.397243	0.296017	0.23566	0.422711	0.263431	0.237446	0.309015	0.15872
Old_34	0.877942	1.335	0.623492	0.763659	0.861302	0.648877	0.981531	0.670332	0.63466	0.621809	0.59623	0.529296	0.6151	0.512383	1.10732	0.549069	0.577539	0.482039	0.443234	0.557642	0.313171	0.405905	0.391172	0.688757	0.531482	0.402211	0.609847	0.185066	0.486163	0.295879	0.441429	0.309878	0.6032	0.148138	0.331163	0.497467	0.255343	0.233147	0.291104	0.127992	0.397962	0.491163	0.343054	0.325809	0.444817	0.241029	0.324865	0.284747	0.1353
Old_35	0.245265	0.552384	0.537746	0.191901	0.351051	0.151865	0.172692	0.233484	0.349997	0.306005	0.335854	0.245192	0.26621	0.195398	0.368669	0.131281	0.16395	0.144386	0.121178	0.0952899	0.0943587	0.201895	0.148777	0.207674	0.18176	0.238542	0.129036	0.197505	0.160295	0.126325	0.0902276	0.0825314	0.0935453	0.189804	0.100788	0.0825116	0.142646	0.129679	0.136968	0.109654	0.0666522	0.00509692	0.0752574	0.1013	0.0424606	0.0240094	0.0865307	0.0314336	0.0446411
Old_36	0.766124	0.880918	0.701402	0.654174	0.525515	0.477568	0.915377	0.483502	0.360292	0.419148	0.357909	0.412347	0.731038	0.373494	0.596437	0.475901	0.334283	0.297398	0.315837	0.522829	0.26729	0.247907	0.10162	0.364045	0.362667	0.252748	0.423112	0.194803	0.368845	0.128415	0.365817	0.20307	0.426872	0.201565	0.252177	0.36324	0.109107	0.0965243	0.171439	0.144087	0.308723	0.396626	0.238298	0.127646	0.393176	0.257221	0.272103	0.277643	-0.0231976
Old_37	0.01919	-0.447936	0.339288	-0.196403	-0.584494	-0.270064	0.0421888	-0.249969	-0.300091	-0.285615	-0.231345	-0.14002	0.326924	-0.0871715	-0.884184	-0.0562012	-0.324844	-0.246326	-0.157071	-0.192801	-0.18988	-0.189985	-0.287564	-0.643713	-0.273548	-0.102108	-0.252254	0.0763867	-0.200666	-0.225211	-0.226327	-0.141901	-0.35208	0.155591	-0.134816	-0.23852	-0.33266	-0.198719	-0.146491	0.0711514	-0.198257	-0.340706	-0.160773	-0.400588	-0.198388	0.0552497	-0.187974	-0.048355	-0.135459
Old_38	0.960774	1.27218	0.559643	0.828066	0.79059	0.759358	1.15006	0.646334	0.596885	0.584012	0.546848	0.546931	0.574368	0.524595	1.04677	0.569073	0.57455	0.455091	0.464027	0.632474	0.3825	0.411791	0.335214	0.629647	0.504542	0.372898	0.591614	0.147271	0.471165	0.278274	0.398962	0.350352	0.714411	0.126368	0.282199	0.540257	0.229584	0.207835	0.266286	0.132007	0.424391	0.554804	0.300446	0.298524	0.472395	0.280356	0.322361	0.314508	0.101737
Old_39	0.517278	1.23618	1.42877	0.731433	0.88503	0.385992	0.408646	0.606861	0.660391	0.645438	0.642247	0.536743	0.853013	0.481367	0.961739	0.290217	0.559064	0.450724	0.368745	0.247405	0.366551	0.401866	0.223173	0.666718	0.486067	0.436716	0.47761	0.413909	0.426796	0.345627	0.371491	0.28882	0.284388	0.347959	0.303775	0.429835	0.371098	0.256271	0.20889	0.350201	0.360767	0.140417	0.310888	0.306212	0.418688	0.155412	0.341425	0.189367	0.00154371
Old_40	0.708898	1.46317	1.46124	0.893459	1.03201	0.585646	0.694938	0.748462	0.765546	0.759434	0.723188	0.638778	0.985977	0.553432	1.24356	0.406907	0.690156	0.549648	0.451894	0.525952	0.383849	0.454774	0.315981	0.813859	0.60721	0.467444	0.607155	0.402127	0.542179	0.396113	0.474736	0.290179	0.440444	0.380261	0.386317	0.53658	0.351973	0.286843	0.263952	0.371325	0.460949	0.426342	0.365006	0.341564	0.487379	0.213283	0.382674	0.218901	0.0345332
Old_41	0.447889	1.47648	1.67131	0.821489	1.08827	0.442289	0.296016	0.71883	0.80068	0.760516	0.75334	0.604874	0.974926	0.528647	1.2454	0.20369	0.635543	0.524892	0.39259	0.469618	0.304513	0.399261	0.22236	0.84894	0.642487	0.490523	0.575333	0.459713	0.556262	0.416044	0.429702	0.287703	0.357989	0.41126	0.311011	0.524764	0.438015	0.276242	0.283563	0.439343	0.438615	0.396194	0.339943	0.440989	0.43903	0.124141	0.367761	0.125708	-0.0713744
Old_42	0.507813	1.53718	1.76758	0.930959	1.13559	0.504373	0.275591	0.829425	0.835647	0.809684	0.81183	0.657883	1.03123	0.572988	1.2287	0.226521	0.668474	0.615134	0.472541	0.462529	0.446573	0.469569	0.242173	0.903978	0.694213	0.474282	0.581725	0.515162	0.618778	0.459841	0.438107	0.344924	0.366359	0.45981	0.378636	0.63901	0.440956	0.297594	0.277193	0.480841	0.488831	0.373661	0.373185	0.397167	0.490385	0.124186	0.387504	0.177825	-0.0382911
Old_43	0.931797	1.19947	0.742671	0.832601	0.784003	0.670736	1.10515	0.660023	0.554858	0.581826	0.550035	0.537178	0.766047	0.501011	0.973944	0.553866	0.56095	0.44461	0.431038	0.619476	0.362364	0.387531	0.279438	0.606934	0.501991	0.353794	0.573592	0.209424	0.463116	0.248824	0.414337	0.314607	0.58765	0.196557	0.303115	0.510543	0.213479	0.172943	0.236583	0.155263	0.423972	0.502993	0.303137	0.27676	0.528891	0.310202	0.333475	0.311026	0.0646514
Old_44	0.701867	1.13789	0.60026	0.61978	0.804136	0.532821	0.694805	0.553255	0.608227	0.554336	0.560405	0.444881	0.539383	0.455499	0.986035	0.411144	0.498188	0.427466	0.37639	0.401388	0.278373	0.396836	0.328243	0.639991	0.481668	0.373615	0.506044	0.155951	0.411868	0.296505	0.311025	0.262262	0.508565	0.135498	0.29183	0.419787	0.285012	0.245366	0.251459	0.115219	0.341344	0.362165	0.280618	0.318255	0.386756	0.178111	0.264674	0.211213	0.0926353
Old_45	0.444622	1.55516	1.86351	0.928609	1.16197	0.536676	0.204522	0.813953	0.854173	0.839769	0.812776	0.648764	0.95916	0.555277	1.30034	0.20664	0.71871	0.590855	0.452045	0.468507	0.373997	0.464142	0.29031	0.925766	0.715728	0.477247	0.586033	0.506601	0.579311	0.459108	0.428266	0.326537	0.35017	0.493543	0.346163	0.608737	0.467874	0.336183	0.267462	0.504482	0.439932	0.389047	0.360387	0.463305	0.462237	0.137663	0.400745	0.153456	-0.0354821
Old_46	0.32892	0.543691	0.836718	0.210389	0.141475	0.114778	0.489422	0.196744	0.231982	0.23632	0.242876	0.182896	0.506377	0.197643	0.164846	0.195486	0.144126	0.0823529	0.0955865	0.0654929	0.00241844	0.0263353	0.0151786	0.0425424	0.0921323	0.241552	0.156499	0.217505	0.162543	0.0366356	0.0817204	0.0676724	0.0338473	0.218564	0.102755	0.0145364	0.0185282	0.0143509	0.0552522	0.144869	0.0781069	-0.0738036	0.0991662	-0.0620694	0.0970777	0.189629	0.0568164	0.0598467	-0.0505509
Old_47	0.156841	1.28618	2.20588	0.814678	1.17869	0.308153	-0.301121	0.712672	0.839692	0.759869	0.782331	0.596666	1.01989	0.500043	1.10247	-0.0131096	0.617585	0.516513	0.390867	0.345169	0.429674	0.43792	0.194216	0.914697	0.607447	0.435037	0.454608	0.593992	0.48826	0.466109	0.395001	0.306654	0.142373	0.60012	0.307659	0.5156	0.539333	0.361738	0.245359	0.602136	0.377635	0.239614	0.3699	0.431572	0.319609	0.0601537	0.372607	0.00431768	-0.0702637
Old_48	0.231405	-0.182876	-0.106619	-0.116838	-0.313359	0.0632781	0.379132	-0.125546	-0.136901	-0.111036	-0.105042	-0.0350828	-0.0752919	-0.0184495	-0.433727	0.163658	-0.202668	-0.112866	-0.0427689	-0.0179788	-0.0751716	-0.126826	-0.0081663	-0.347292	-0.206099	-0.0013157	-0.139898	0.0104	-0.111897	-0.104994	-0.173301	-0.0686492	-0.0474821	0.0388453	-0.0995071	-0.203889	-0.147092	-0.0682556	-0.0206785	-0.0733041	-0.124631	-0.100718	-0.0894093	-0.216664	-0.119056	0.0500924	-0.149606	-0.0001624	0.0142036
Old_49	0.274563	0.0869409	-0.187671	0.1323	-0.204456	0.159441	0.12466	0.0479596	0.140222	0.116109	0.115186	0.0804159	-0.093345	0.0667695	-0.189729	0.0779797	-0.0880845	0.0329429	0.0649164	0.0226136	0.0449556	0.0582193	0.230915	-0.299405	0.056534	0.0420586	-0.0319689	0.034954	0.0930945	-0.0146653	-0.002784	0.144901	0.0818989	0.0201091	0.0399868	0.0546908	-0.103435	0.0143959	0.0375866	0.0527887	-0.0865198	-0.0702641	0.0186936	-0.124817	-0.182099	0.0429392	-0.1127	0.0701805	0.232731
Old_50	0.35975	1.07623	2.31169	0.750234	0.874283	0.412528	0.110009	0.58644	0.639755	0.616152	0.618069	0.561878	0.8503	0.46001	0.729746	0.0937697	0.609447	0.393186	0.353267	0.183565	0.503045	0.376881	0.16827	0.56023	0.450188	0.345519	0.29118	0.656108	0.318592	0.335219	0.278523	0.201996	-0.0627896	0.628609	0.290409	0.289891	0.38463	0.340813	0.195325	0.610174	0.277504	0.064117	0.30699	0.202612	0.229199	0.181513	0.388444	0.0456957	-0.0067923
Old_51	0.207504	1.17184	2.11049	0.794304	1.06357	0.323959	-0.204891	0.687813	0.749709	0.703117	0.718793	0.558416	1.07753	0.489773	1.02775	0.0363159	0.627939	0.496202	0.346875	0.335186	0.430711	0.436034	0.167943	0.839969	0.593735	0.374275	0.432461	0.573334	0.493189	0.457153	0.355651	0.248681	0.178365	0.54989	0.305152	0.531694	0.473092	0.324688	0.219857	0.542687	0.364241	0.261068	0.316449	0.36861	0.377721	0.0503597	0.375698	0.032564	-0.0752784
Old_52	0.10807	-0.810563	-0.19153	-0.284923	-0.697491	-0.0838588	0.1317	-0.291474	-0.464174	-0.427635	-0.426808	-0.201397	-0.175946	-0.149765	-1.07902	0.0391577	-0.439334	-0.300567	-0.155828	-0.199647	-0.0938073	-0.277708	-0.151985	-0.754073	-0.428265	-0.224075	-0.378062	-0.0166684	-0.298483	-0.279597	-0.261018	-0.156009	-0.256099	0.0323917	-0.166496	-0.344588	-0.275549	-0.22408	-0.160471	-0.0752195	-0.308555	-0.307762	-0.218907	-0.407353	-0.302886	0.0294071	-0.231186	-0.103553	0.0204535
Old_53	0.262391	0.813603	1.14082	0.522905	0.723382	0.200733	-0.0448994	0.503838	0.532433	0.466425	0.489988	0.408328	0.751899	0.354197	0.682982	0.1003	0.464086	0.327067	0.240616	0.23683	0.275472	0.308458	0.153077	0.558744	0.378257	0.28029	0.339994	0.331465	0.341167	0.273372	0.207589	0.196042	0.16872	0.307091	0.253492	0.32878	0.347652	0.239125	0.207157	0.290122	0.204185	0.17355	0.204269	0.250366	0.207035	0.0653577	0.240134	0.0522983	0.0143721
Old_54	0.269359	-0.601311	-0.0587994	-0.0892232	-0.624774	0.0536309	0.250294	-0.162282	-0.284818	-0.250013	-0.265652	-0.128943	-0.123457	-0.0428308	-0.973877	0.0280698	-0.376486	-0.218154	-0.0778462	-0.0028672	0.0147004	-0.159995	-0.0832014	-0.769463	-0.298177	-0.125835	-0.33202	0.0586713	-0.197425	-0.199652	-0.165378	0.00250654	-0.215505	0.0730903	-0.157902	-0.118818	-0.227485	-0.159329	-0.0834321	0.0741407	-0.263892	-0.147063	-0.0917335	-0.3981	-0.233847	0.152929	-0.190125	-0.0132056	0.0695248
Old_55	0.563819	1.06457	1.00476	0.693786	0.697074	0.381773	0.607878	0.534174	0.524567	0.526787	0.502657	0.469151	0.89382	0.385218	0.792874	0.327458	0.438813	0.367823	0.336335	0.401434	0.222698	0.284595	0.105171	0.537492	0.450772	0.348282	0.467279	0.284989	0.425441	0.249352	0.322502	0.212992	0.36259	0.268115	0.289476	0.427639	0.204421	0.150016	0.173753	0.24513	0.364961	0.299586	0.280059	0.223599	0.428085	0.190977	0.303138	0.214861	-0.083039
Old_56	0.404733	1.40163	2.04059	0.882852	1.14152	0.435273	0.111492	0.781692	0.808657	0.774795	0.768302	0.654453	1.10472	0.551766	1.13847	0.184997	0.681002	0.531642	0.441246	0.351732	0.414418	0.468592	0.176377	0.907111	0.645019	0.463742	0.509585	0.562679	0.52981	0.462863	0.40786	0.316233	0.26198	0.530984	0.325581	0.578578	0.433746	0.335978	0.23653	0.526591	0.435741	0.255949	0.380467	0.377072	0.462379	0.138566	0.395794	0.113402	-0.0876638
Old_57	0.887091	0.455425	0.068039	0.538647	0.406525	0.662644	0.908797	0.38076	0.282316	0.307705	0.251257	0.324718	0.0579163	0.302247	0.388746	0.521381	0.312286	0.18115	0.299282	0.327088	0.361254	0.249789	0.388475	0.247726	0.150921	0.0937917	0.225788	0.0456367	0.189215	0.177673	0.247118	0.260202	0.595467	0.033654	0.208089	0.226024	0.193802	0.172238	0.123515	0.0195737	0.124128	0.295419	0.165416	0.194258	0.213404	0.161356	0.174597	0.269201	0.324283
Old_58	-0.0677506	0.029662	0.377094	0.0701214	0.186922	-0.121392	-0.474075	0.0324301	0.169066	0.0979722	0.172019	0.0467055	0.17003	0.0878093	0.0207927	-0.121874	0.0194788	0.0182881	-0.0055019	0.163179	-0.0077157	0.090366	0.0797321	0.0786223	0.056115	0.0631401	-0.0873318	0.14082	0.0567053	0.0744845	-0.0177351	0.0248878	-0.169697	0.0961336	0.0590616	0.0549904	0.144149	0.176152	0.115147	0.0994184	-0.0782412	0.170501	0.00589276	0.0617752	-0.158164	-0.0686995	0.0523602	-0.107605	0.0562011
Old_59	0.0925165	-0.810684	0.0186694	-0.315715	-0.820543	-0.13121	0.21193	-0.368885	-0.49491	-0.388711	-0.39148	-0.261792	0.053134	-0.17133	-1.29071	0.0221731	-0.52991	-0.341145	-0.196404	-0.184553	-0.132687	-0.264441	-0.315326	-0.900234	-0.433622	-0.167063	-0.380645	0.0592669	-0.309089	-0.305753	-0.289811	-0.19128	-0.397993	0.0703092	-0.200595	-0.330058	-0.370894	-0.21939	-0.134214	0.00763989	-0.316544	-0.338454	-0.236076	-0.517752	-0.268081	0.120294	-0.303194	-0.0401307	-0.0804151
Old_60	0.246888	1.35642	2.42259	0.840707	1.1661	0.35316	-0.0505232	0.734628	0.856609	0.813733	0.797112	0.635976	1.02983	0.574411	1.08618	0.0835277	0.691688	0.523159	0.373455	0.245038	0.460012	0.466209	0.19359	0.908618	0.580851	0.461954	0.44265	0.681176	0.450328	0.455776	0.333341	0.254635	0.066136	0.624188	0.319407	0.411393	0.509914	0.357901	0.222859	0.608442	0.348725	0.149738	0.352801	0.412979	0.309273	0.133222	0.418493	0.0191055	-0.0542422
Old_61	-0.0364796	0.141354	1.23504	0.246346	0.232658	-0.0571197	-0.441228	0.155385	0.222012	0.203169	0.210298	0.146272	0.385662	0.135694	-0.0886208	-0.138312	0.113062	0.114954	-0.0050491	-0.0724744	0.227177	0.0811096	-0.0146755	0.0685821	0.0944481	0.0944398	-0.0236791	0.380849	0.0456233	0.137616	0.00441572	0.0272626	-0.276168	0.356466	0.0368356	0.0508989	0.120586	0.143087	0.0742677	0.304916	-0.0098022	-0.177732	0.0639463	0.0453489	-0.0791435	-0.0329953	0.0498552	-0.101773	-0.0313945
Old_62	0.253959	0.0975328	-0.0995514	-0.0653853	0.167311	0.237885	0.301626	0.00633464	0.0901492	0.0617715	0.0824547	-0.041227	-0.290404	0.0646178	0.0466791	0.136192	0.032732	0.0356552	0.00704511	0.27767	0.0897311	0.0549591	0.174838	0.0684405	-0.0696517	0.0226061	-0.106627	-0.0552873	-0.0158655	0.0746945	-0.0527024	0.0938514	0.127186	-0.0730757	-0.0025152	-0.131636	0.126087	0.171506	0.0738641	-0.0497873	-0.10055	0.257822	-0.0044899	0.140856	-0.243246	-0.0319328	-0.0773257	0.0333306	0.162708
Old_63	0.204694	0.533744	-0.232072	0.00757926	0.152847	0.177266	-0.0308712	0.15415	0.360522	0.319372	0.300416	0.130669	-0.3315	0.10103	0.300567	0.109321	0.0649592	0.0908487	0.0616597	0.0486467	-0.0117475	0.136652	0.330023	0.00793365	0.11737	0.162159	0.0304064	0.00848879	0.153526	0.0674365	0.0767047	0.114257	0.0756816	-0.0645629	0.12714	-0.0330507	0.0715962	0.161726	0.183076	-0.101662	-0.0381469	0.0552721	0.0813993	0.138365	-0.238798	-0.0634715	-0.143189	0.0319021	0.297587
Old_64	0.579407	0.0128851	-0.636013	0.095148	0.0112065	0.489279	0.617145	0.0181292	0.0339746	0.037541	0.0416533	0.0454667	-0.59847	0.0580466	-0.0150131	0.285494	0.0380212	0.0137242	0.139096	0.161082	0.152886	0.119375	0.382793	-0.0928853	-0.0813265	-0.0312895	-0.0605327	-0.138648	-0.0383357	0.0797025	0.065087	0.156089	0.418439	-0.129627	0.0695709	-0.0614208	0.136272	0.0667414	0.0585247	-0.166447	-0.0882229	0.154106	-0.0118444	0.100609	-0.122641	0.0592676	-0.0612227	0.161129	0.384864
Old_65	0.875731	-0.100254	-0.208632	0.425716	0.0487036	0.689953	0.681591	0.168834	0.134449	0.133429	0.112644	0.141168	-0.368895	0.164101	-0.20521	0.435744	0.0386869	0.0260207	0.268435	0.333974	0.346906	0.112334	0.358097	-0.171752	-0.0332318	-0.0320287	0.0278287	0.017558	0.00609695	0.141938	0.0292734	0.24588	0.325917	-0.0217418	0.075972	0.109941	0.0589953	0.186853	0.0882385	0.0227536	-0.0412915	0.336434	0.0674155	0.0359286	-0.0247355	0.206619	0.0229601	0.16952	0.434964
Old_66	0.00745441	0.250805	0.185855	0.109051	0.222781	0.0519602	-0.499668	0.135042	0.385716	0.28216	0.31346	0.0549045	-0.070282	0.12701	0.129433	-0.072598	0.0810197	0.102919	-0.0247868	0.124894	0.0450846	0.158953	0.30885	0.0778481	0.0829746	0.158621	-0.0106956	0.0662606	0.134911	0.178488	0.00324705	0.0794555	-0.166282	0.00372955	0.0956279	-0.0554148	0.202363	0.254157	0.217261	0.0443416	-0.110046	0.137939	0.0865667	0.111741	-0.345437	-0.119897	-0.131376	-0.0959734	0.249162
Old_67	0.446198	-0.614114	-0.0257318	-0.188778	-0.684669	0.125157	0.563852	-0.252082	-0.321434	-0.278404	-0.264637	-0.1242	-0.148126	-0.0870275	-1.11343	0.237842	-0.353335	-0.227793	-0.109213	-0.113575	0.0536699	-0.227046	-0.118703	-0.830868	-0.411212	-0.169776	-0.374987	0.05959	-0.315329	-0.238386	-0.231667	-0.155545	-0.290555	0.0407936	-0.168998	-0.249907	-0.314933	-0.18153	-0.0816819	0.00088067	-0.22456	-0.237736	-0.161299	-0.445794	-0.206776	0.154607	-0.218797	-0.0013853	0.0922926
Old_68	0.733841	0.203168	0.0257141	0.460787	0.124445	0.552249	0.843845	0.262397	0.0697638	0.168859	0.0836277	0.236893	0.136906	0.208655	0.0365682	0.43537	0.16604	0.114404	0.240381	0.297264	0.349863	0.134763	0.164831	-0.0203279	0.048563	0.00714332	0.11414	0.029236	0.0468249	0.100355	0.165389	0.184789	0.483966	0.0669731	0.146941	0.179231	0.0450826	0.0736107	0.0795354	-0.003032	0.0808303	0.208314	0.113329	0.0841846	0.205297	0.217922	0.0644921	0.258849	0.136359
Old_69	0.575775	0.441074	-0.455063	0.126778	0.231538	0.478444	0.635834	0.124976	0.27839	0.279992	0.254864	0.0520165	-0.533142	0.117095	0.276585	0.375568	0.12221	0.0982632	0.128278	0.140452	0.0603884	0.171187	0.450795	0.0806823	0.0553049	0.0852682	0.0159421	-0.10589	0.0996786	0.107899	0.123256	0.177028	0.310429	-0.125866	0.0879179	-0.0170057	0.145801	0.171306	0.151536	-0.114552	-0.0616917	0.209261	0.0546891	0.174789	-0.165854	0.00764545	-0.0691166	0.155686	0.421625
Old_70	0.489788	-0.142501	-0.578896	0.109319	-0.0804774	0.427215	0.424511	0.00968589	0.00380495	0.0416204	0.00095358	0.0215828	-0.593901	0.0213979	-0.194704	0.213634	-0.0535987	-0.0142332	0.13056	0.179458	0.160737	0.062671	0.324875	-0.20475	-0.156048	-0.0676199	-0.169087	-0.13667	-0.0469312	0.072858	-0.0099345	0.126874	0.273491	-0.11972	0.0659031	-0.0814174	0.032106	0.074708	0.0370101	-0.0865458	-0.110417	0.147905	-0.0970878	0.0755469	-0.15558	0.0526032	-0.102578	0.113871	0.373066
Old_71	0.349502	0.405035	0.703632	0.136351	0.00659463	0.150024	0.268852	0.178526	0.26945	0.235423	0.288417	0.130451	-0.200698	0.111259	-0.0120852	0.15571	0.036174	0.109293	0.0426	-6.55e-05	0.0650525	0.0314252	0.140927	-0.186938	0.0413742	0.13304	0.00176345	0.294988	0.0510346	0.0146385	-0.0414165	0.0955677	-0.139173	0.205419	0.0725776	-0.0621203	-0.0051348	0.111132	0.115349	0.0965458	-0.0271653	-0.0462823	0.0398181	-0.0857877	-0.175482	0.106492	-0.0654971	0.0114431	0.137002
Old_72	0.925402	0.184774	-0.158109	0.514718	0.013111	0.787802	0.872536	0.341062	0.199774	0.290212	0.191558	0.226424	-0.60491	0.232702	0.00279531	0.46602	0.0858193	0.146691	0.286687	0.322084	0.304456	0.206966	0.428092	-0.201009	0.0551862	-0.0061022	0.0298721	0.0606315	0.131076	0.151816	0.187634	0.356396	0.35876	0.0217285	0.204654	0.222135	0.040325	0.212955	0.124483	0.0218467	-0.0085082	0.247042	0.0838797	-0.0321086	-0.054724	0.22881	-0.0534353	0.244669	0.481359
Old_73	1.05163	-0.0495238	-0.411582	0.196724	-0.134967	0.783212	1.34282	0.0324864	-0.0402391	0.0100044	-0.0506847	0.0506539	-0.586705	0.0951942	-0.355681	0.616209	0.0233873	-0.030555	0.26702	0.198696	0.310853	0.0334391	0.301032	-0.292144	-0.150499	-0.0688245	-0.122189	-0.0488491	-0.0845205	-0.0060301	0.0640844	0.239001	0.420538	-0.0562392	0.0783621	-0.0312275	0.078727	0.0978662	0.0761352	-0.0675722	-0.110448	0.101929	0.0187025	0.00600191	0.00637205	0.281557	-0.0691954	0.243292	0.41714
Young_1	-0.823568	-1.17052	-1.14141	-0.623087	-0.806984	-0.738024	-0.943288	-0.493899	-0.65956	-0.64671	-0.655592	-0.548096	-0.497561	-0.473329	-0.796771	-0.455284	-0.467342	-0.42263	-0.372035	-0.390188	-0.374459	-0.358614	-0.265479	-0.564925	-0.295815	-0.322663	-0.40949	-0.324736	-0.243753	-0.247318	-0.408023	-0.288676	-0.285945	-0.291096	-0.279789	-0.165305	-0.317468	-0.242638	-0.217285	-0.265593	-0.21105	-0.294981	-0.208551	-0.332095	-0.189266	-0.254907	-0.264333	-0.185693	-0.191908
Young_2	-0.904888	-1.54187	-1.07714	-0.71563	-0.91504	-0.796698	-0.706806	-0.78188	-0.896424	-0.831052	-0.846758	-0.56959	-0.302401	-0.621727	-1.07698	-0.408573	-0.534909	-0.505781	-0.391765	-0.307969	-0.362975	-0.468637	-0.520767	-0.62561	-0.490164	-0.505352	-0.398281	-0.407741	-0.393021	-0.376856	-0.370456	-0.37494	-0.357903	-0.289138	-0.274938	-0.407329	-0.415302	-0.391141	-0.361931	-0.34992	-0.218256	-0.238198	-0.213218	-0.396989	-0.150336	-0.214872	-0.225062	-0.219641	-0.346959
Young_3	-1.08351	-1.26155	-0.949701	-1.29359	-1.29499	-1.02229	-0.448848	-1.12019	-0.857781	-0.867251	-0.756352	-0.83396	-0.252444	-0.710305	-1.35634	-0.494147	-0.915742	-0.577143	-0.721424	-0.707343	-0.964684	-0.729983	-0.722299	-1.06485	-0.796818	-0.406144	-0.530488	-0.42884	-0.57419	-0.76501	-0.548931	-0.550161	-1.35968	-0.258226	-0.377466	-0.950008	-0.509278	-0.569665	-0.333615	-0.382088	-0.400248	-0.770098	-0.355646	-0.550003	-0.495795	-0.267531	-0.590475	-0.220416	-0.457537
Young_4	-0.677946	-0.777298	-1.17061	-0.442186	-0.61206	-0.454051	-0.507089	-0.367055	-0.544956	-0.48884	-0.487238	-0.390295	-0.57075	-0.362623	-0.408837	-0.315207	-0.265142	-0.26251	-0.188963	-0.218566	-0.323328	-0.304559	-0.308361	-0.343776	-0.199374	-0.23023	-0.196608	-0.431885	-0.197954	-0.223616	-0.294345	-0.152095	-0.0403262	-0.250112	-0.247214	-0.0404872	-0.278565	-0.170318	-0.222684	-0.289846	-0.12003	-0.129474	-0.15536	-0.184253	-0.0058984	-0.140635	-0.123588	-0.126407	-0.204986
Young_5	-1.20355	-2.11936	-1.96621	-0.944726	-1.08798	-1.16366	-1.78202	-0.80464	-1.13831	-1.03232	-1.14415	-0.74911	-0.737541	-0.649603	-1.28044	-0.711468	-0.674455	-0.640031	-0.483718	-0.4073	-0.257868	-0.566471	-0.428022	-0.682833	-0.538309	-0.635386	-0.512026	-0.538572	-0.517373	-0.324758	-0.641458	-0.422001	-0.019476	-0.545524	-0.460725	-0.189779	-0.424232	-0.283077	-0.399326	-0.415883	-0.321592	-0.174202	-0.400325	-0.396159	-0.280569	-0.360136	-0.296975	-0.399548	-0.0902091
Young_6	-0.865415	-2.08074	-1.56949	-0.72035	-0.908425	-0.734319	-0.758741	-0.808783	-1.13305	-1.08513	-1.08651	-0.664106	-0.507197	-0.689767	-1.09631	-0.360017	-0.470617	-0.529441	-0.443117	-0.123819	-0.122198	-0.559877	-0.465952	-0.621305	-0.636889	-0.663535	-0.383814	-0.540138	-0.550949	-0.305683	-0.430748	-0.380452	0.00139103	-0.484007	-0.317635	-0.386341	-0.403703	-0.37593	-0.509786	-0.374899	-0.253256	0.0302109	-0.220711	-0.378688	-0.0577967	-0.101228	-0.167213	-0.214969	-0.260209
Young_7	-1.187	-1.23852	-1.38951	-1.11677	-1.0091	-0.874892	-0.529507	-0.867662	-0.764831	-0.752233	-0.770027	-0.710559	-0.516045	-0.612125	-0.814006	-0.486018	-0.652799	-0.651665	-0.625557	-0.376725	-0.661448	-0.634037	-0.632324	-0.744015	-0.708173	-0.416139	-0.341169	-0.556705	-0.596602	-0.563851	-0.454175	-0.403673	-0.784997	-0.372831	-0.351838	-0.81431	-0.367561	-0.455059	-0.379255	-0.578272	-0.305955	-0.352877	-0.290134	-0.217973	-0.285067	-0.208493	-0.41315	-0.266571	-0.446778
Young_8	-1.19087	-0.849242	-1.86617	-1.05345	-0.733186	-1.00498	-1.37647	-0.664889	-0.454753	-0.504321	-0.531459	-0.701529	-1.01553	-0.630679	-0.575611	-0.638524	-0.653308	-0.478008	-0.499218	-0.596208	-0.692769	-0.383728	-0.294475	-0.401462	-0.273979	-0.324027	-0.524662	-0.651918	-0.192998	-0.313781	-0.507776	-0.408554	-0.509684	-0.511397	-0.414962	-0.234108	-0.244544	-0.288855	-0.169343	-0.469575	-0.379354	-0.374645	-0.321543	-0.147146	-0.51283	-0.386439	-0.316067	-0.367558	-0.133861
Young_9	-1.18652	-3.29236	-1.53669	-0.998384	-1.45519	-1.43012	-1.71037	-1.22313	-1.63705	-1.56537	-1.54418	-0.826078	-0.172898	-0.884166	-2.01929	-0.72831	-0.629908	-0.755054	-0.591649	-0.508594	-0.0284079	-0.703907	-0.702861	-1.02539	-0.849911	-0.999744	-0.766802	-0.571778	-0.776513	-0.492771	-0.634055	-0.515501	0.0725687	-0.55828	-0.446777	-0.417306	-0.674117	-0.564488	-0.681927	-0.250895	-0.414848	-0.276344	-0.392222	-0.75308	-0.182554	-0.200337	-0.264559	-0.399224	-0.31032
Young_10	-1.23079	-1.12852	-1.73522	-1.00515	-1.02177	-1.12174	-1.52202	-0.647343	-0.653385	-0.631288	-0.669476	-0.647794	-0.867733	-0.638187	-1.07681	-0.691103	-0.705165	-0.453587	-0.482209	-0.593199	-0.69686	-0.395593	-0.348118	-0.7179	-0.321937	-0.343803	-0.606642	-0.625372	-0.333841	-0.243465	-0.555289	-0.38848	-0.666074	-0.477549	-0.445591	-0.11374	-0.531904	-0.354426	-0.282452	-0.409923	-0.425973	-0.384721	-0.446638	-0.313084	-0.524027	-0.381361	-0.490254	-0.321514	-0.108235
Young_11	-1.23735	-2.34995	-1.71713	-1.52846	-1.44198	-1.35284	-0.920634	-1.43927	-1.37402	-1.35778	-1.29432	-0.972022	-0.388341	-0.987399	-1.86534	-0.693953	-1.09428	-0.948724	-0.824296	-0.585802	-0.808973	-0.815429	-0.860846	-1.04866	-1.01272	-0.672472	-0.746935	-0.521135	-0.838077	-0.752689	-0.723924	-0.648835	-1.16918	-0.440542	-0.543533	-1.10653	-0.544879	-0.577424	-0.559641	-0.580593	-0.51537	-0.548436	-0.482823	-0.724561	-0.53165	-0.385746	-0.546926	-0.41534	-0.533633
Young_12	-1.15852	-0.526208	-1.85469	-1.07451	-0.689502	-0.999794	-0.957767	-0.698854	-0.377285	-0.57172	-0.446251	-0.634582	-0.869501	-0.611792	-0.432458	-0.555177	-0.651847	-0.30499	-0.560655	-0.452735	-0.872952	-0.411641	-0.3504	-0.357777	-0.363598	-0.182566	-0.429364	-0.632365	-0.299863	-0.340391	-0.471291	-0.476524	-0.767585	-0.440219	-0.415151	-0.306161	-0.292759	-0.269669	-0.155797	-0.528137	-0.37126	-0.29487	-0.248401	-0.208759	-0.552875	-0.362684	-0.353791	-0.354768	-0.238876
Young_13	-1.53794	-0.855838	-1.4455	-0.946785	-0.678787	-1.13652	-2.10113	-0.542703	-0.452402	-0.568489	-0.529876	-0.571646	-0.678991	-0.629177	-0.547115	-0.994966	-0.654976	-0.305958	-0.523883	-0.608041	-0.74486	-0.45681	-0.402287	-0.271227	-0.181439	-0.31492	-0.501088	-0.472959	-0.185421	-0.208945	-0.487797	-0.34211	-0.738016	-0.381014	-0.391843	-0.102199	-0.219258	-0.21655	-0.191572	-0.389646	-0.401197	-0.393762	-0.321327	0.00180941	-0.462551	-0.558048	-0.394294	-0.457908	-0.237691
Young_14	-0.568275	-1.78705	-1.22744	-0.25087	-0.64303	-0.598039	-0.883676	-0.492513	-0.902262	-0.806694	-0.897	-0.4698	-0.451343	-0.452549	-0.898806	-0.255547	-0.268448	-0.346374	-0.131364	-0.301362	-0.0062559	-0.313765	-0.335559	-0.396089	-0.305406	-0.569116	-0.300255	-0.350205	-0.276564	-0.171167	-0.288539	-0.225243	0.435009	-0.374714	-0.19381	0.100511	-0.340282	-0.258523	-0.314505	-0.166472	-0.140426	-0.153714	-0.140437	-0.307726	0.0318269	-0.131089	-0.0672741	-0.23869	-0.136242
Young_15	-0.965728	-2.15531	-1.5252	-0.53161	-0.995317	-0.955893	-1.594	-0.570009	-1.05327	-0.929145	-1.00652	-0.561997	-0.696296	-0.482859	-1.28099	-0.579509	-0.48733	-0.450819	-0.283747	-0.544486	-0.134139	-0.410912	-0.351915	-0.718793	-0.359105	-0.638179	-0.48925	-0.400876	-0.353749	-0.234222	-0.437135	-0.348118	0.28841	-0.389346	-0.373007	0.0725503	-0.46983	-0.202892	-0.418636	-0.190447	-0.287396	-0.362146	-0.277352	-0.434203	-0.142419	-0.249661	-0.207154	-0.259162	-0.0370341
Young_16	-1.0798	-2.13659	-1.93641	-1.16476	-1.30384	-1.04561	-0.56119	-1.13914	-1.27832	-1.28743	-1.20395	-0.816024	-0.561558	-0.850248	-1.47302	-0.513406	-0.787851	-0.760711	-0.629441	-0.303529	-0.578288	-0.760238	-0.657122	-0.893905	-0.838708	-0.623804	-0.455813	-0.702521	-0.730976	-0.663663	-0.546593	-0.553508	-0.75906	-0.505778	-0.39103	-0.859515	-0.525094	-0.453277	-0.523838	-0.619913	-0.400837	-0.222637	-0.336448	-0.655777	-0.364009	-0.13635	-0.423878	-0.32232	-0.36363
Young_17	-0.730424	0.869958	-1.70146	-0.413137	-0.171557	-0.12806	-0.30227	-0.0398408	0.271539	0.174278	0.239545	-0.26266	-1.06815	-0.274364	0.62169	-0.290352	-0.126895	-0.0219721	-0.117138	-0.258912	-0.581618	-0.0145949	-0.018468	0.152973	0.130309	0.153143	0.116913	-0.569611	0.0859896	-0.221672	-0.146564	-0.0497791	-0.315445	-0.434781	-0.216416	0.127647	-0.124365	-0.0781709	0.140295	-0.5278	-0.08997	-0.070512	-0.105037	0.177152	-0.0224517	-0.281253	-0.0989419	0.0163407	-0.0321113
Young_18	-1.16048	0.357027	0.548013	-0.365632	0.399245	-0.495167	-1.55934	-0.126863	0.359524	0.0643446	0.276101	-0.204721	-0.0461613	-0.17566	0.799552	-0.731283	-0.0142892	0.0198849	-0.330979	-0.356198	-0.297119	-0.177326	-0.211681	0.556862	0.166799	0.0164214	-0.0008909	0.0116077	0.0494448	-0.0159068	-0.0855706	-0.195238	-0.714136	0.116151	-0.0887618	-0.154171	0.324444	0.0290322	-0.124306	0.157085	0.0340593	-0.132869	-0.122612	0.566319	-0.183575	-0.368842	0.0185719	-0.337372	-0.388575
Young_19	-0.763923	-3.02961	-1.0584	-0.491759	-1.12817	-1.09621	-1.41232	-0.852618	-1.4829	-1.30859	-1.41544	-0.655368	-0.105502	-0.549517	-1.72135	-0.538322	-0.481954	-0.544319	-0.362011	-0.438976	0.162991	-0.493767	-0.502311	-0.819256	-0.635879	-0.927863	-0.539318	-0.369446	-0.582812	-0.33189	-0.475457	-0.358998	0.521979	-0.372261	-0.311092	-0.0836491	-0.53559	-0.413839	-0.601741	-0.0407429	-0.271113	-0.296076	-0.271085	-0.666324	-0.0900539	-0.134352	-0.156311	-0.271599	-0.162186
Young_20	-0.668741	1.18897	-0.616077	-0.410101	0.165799	-0.209368	-0.363373	-0.0347273	0.38477	0.275075	0.316627	-0.0989843	-0.854911	-0.145067	0.82794	-0.292826	0.0530993	0.0691744	-0.271134	-0.498778	-0.586165	0.0229375	0.0559287	0.351947	0.146602	0.435865	0.0660883	-0.295129	0.145483	-0.0196791	-0.108735	-0.116398	-0.464693	-0.278818	-0.124584	-0.0654856	0.112755	-0.0557097	0.14147	-0.29283	-0.0717869	-0.338878	-0.0911797	0.213552	-0.158575	-0.282449	0.0167563	0.0203756	0.0250635
Young_21	-0.968658	-1.35637	-1.12242	-0.98547	-1.04819	-0.614981	-0.224339	-0.880275	-0.843119	-0.918368	-0.775688	-0.599312	-0.283602	-0.576274	-0.994509	-0.487428	-0.653322	-0.578957	-0.45111	-0.374978	-0.611609	-0.582255	-0.647686	-0.710493	-0.719523	-0.494862	-0.338783	-0.456892	-0.560071	-0.655408	-0.251856	-0.395674	-0.989765	-0.238435	-0.246809	-0.859629	-0.431658	-0.511132	-0.39644	-0.35158	-0.191675	-0.419895	-0.208176	-0.509645	-0.213431	-0.179479	-0.423944	-0.207451	-0.397975
Young_22	-0.470223	-0.099277	-1.69526	-0.638194	-0.203935	-0.287296	0.414846	-0.329804	-0.145925	-0.161526	-0.143833	-0.268778	-0.994582	-0.403367	0.377602	-0.202391	-0.16004	-0.141916	-0.277372	-0.0193248	-0.357531	-0.240743	-0.108803	0.234022	-0.167169	-0.112135	0.0278119	-0.521365	-0.0492172	-0.254195	-0.15477	-0.268597	-0.293023	-0.504153	-0.235463	-0.361063	-0.119907	-0.136857	-0.032622	-0.575835	-0.0577024	0.111414	-0.138379	0.0855692	-0.138436	-0.0621533	-0.173726	-0.208424	-0.0635587
Young_23	-0.61274	-2.51943	-0.817964	-0.245822	-1.00489	-0.842794	-1.19598	-0.576655	-1.27216	-1.06386	-1.18984	-0.505888	-0.226286	-0.424418	-1.47554	-0.427179	-0.394332	-0.417727	-0.237034	-0.401654	0.218655	-0.385037	-0.411737	-0.752945	-0.393742	-0.765158	-0.43863	-0.268581	-0.425561	-0.2445	-0.319756	-0.367586	0.483124	-0.323102	-0.23953	0.171638	-0.561248	-0.267541	-0.480257	0.0379646	-0.247036	-0.23554	-0.20016	-0.559852	-0.0539493	-0.119969	-0.0441217	-0.134858	-0.0857371
Young_24	-0.981449	-1.67446	-1.22616	-0.474838	-1.02878	-0.819153	-1.20854	-0.528252	-0.824508	-0.778439	-0.830235	-0.502151	-0.609691	-0.570352	-1.23922	-0.54902	-0.484141	-0.415045	-0.27722	-0.583484	-0.245968	-0.308402	-0.296299	-0.676432	-0.355897	-0.557692	-0.526085	-0.392341	-0.338231	-0.258871	-0.404037	-0.282542	-0.148318	-0.379574	-0.355238	0.0827501	-0.527661	-0.289373	-0.317502	-0.169424	-0.416137	-0.386033	-0.256559	-0.516438	-0.190729	-0.257675	-0.104996	-0.246559	-0.0809458
Young_25	-0.684643	0.695948	-1.34184	-0.649589	-0.306033	-0.364387	-0.339353	-0.215194	0.156475	0.121671	0.155907	-0.289626	-0.787399	-0.324555	0.497382	-0.328587	-0.116154	-0.0431408	-0.235677	-0.317775	-0.716481	-0.149957	-0.0174318	-0.0715345	0.119815	0.147267	-0.0872221	-0.377045	0.130653	-0.14944	-0.143603	-0.204491	-0.741104	-0.354793	-0.140169	-0.138555	-0.278691	-0.124534	0.186693	-0.486172	-0.127348	-0.167369	-0.17477	-0.0233265	-0.236584	-0.220719	-0.207777	-0.0621037	0.112728
Young_26	-0.996674	-2.24795	-1.52723	-0.744478	-1.12631	-0.772827	-0.618929	-0.712299	-1.24994	-1.11032	-1.17915	-0.610743	-0.544364	-0.564025	-1.30737	-0.412865	-0.61242	-0.5566	-0.303513	-0.214641	-0.115061	-0.631841	-0.555688	-0.723991	-0.728137	-0.675649	-0.460784	-0.543165	-0.5788	-0.444025	-0.374242	-0.391944	0.0442543	-0.401718	-0.280583	-0.374506	-0.388522	-0.394446	-0.406396	-0.372133	-0.190414	-0.0856134	-0.282868	-0.436166	-0.137664	-0.12686	-0.147162	-0.135961	-0.289599
Young_27	-0.305002	-0.590495	-1.16161	-0.272038	-0.292664	-0.0457665	0.464914	-0.14407	-0.479993	-0.394192	-0.43672	-0.210291	-0.689364	-0.161688	0.165403	0.04388	0.030078	-0.164917	-0.0552775	0.0715096	0.00490771	-0.28871	-0.153541	0.0686775	-0.204452	-0.199409	0.0424195	-0.37572	-0.204873	-0.178718	-0.0099052	-0.126552	-0.0118736	-0.388718	-0.150161	-0.0651725	-0.0542258	-0.026913	0.0273105	-0.40364	0.0840528	0.248427	-0.132216	-0.0668734	0.0361867	-0.0255289	0.087384	-0.0240992	-0.0596456
[truncated: 133 more columns]

## Sheet: TF score - cisBP motifs
	AC1689771	Ahctf1	Ahr	Aire	Alx1	Alx3	Alx4	Ar	Arid2	Arid3a	Arid3b	Arid3c	Arid5a	Arid5b	Arnt	Arnt2	Arntl	Arx	Ascl1	Ascl2	Atf1	Atf2	Atf3	Atf4	Atf6	Atf6b	Atf7	Atoh1	Atoh7	Bach1	Bach2	Barhl1	Barhl2	Barx1	Barx2	Batf	Batf3	Bbx	Bcl11a	Bcl11b	Bcl6	Bcl6b	Bhlha15	Bhlhe22	Bhlhe23	Bhlhe40	Bhlhe41	Borcs8	Bsx
Old_1	-0.0254008	-0.226714	-0.134215	-0.0454243	0.0620866	-0.0199147	-0.0011567	0.0953609	-0.105532	-0.122465	-0.0308657	-0.143081	-0.04165	0.00980025	-0.196024	0.00326964	-0.2155	-0.0011567	0.103759	0.111629	-0.0794901	0.0187034	-0.107119	0.0681352	-0.121432	-0.0927978	-0.11312	-0.0013393	0.00974667	0.300612	0.477084	0.00605879	-0.0050052	0.0385303	-0.0075931	0.153277	0.0173382	0.0479117	0.0421565	-0.0256924	0.0505072	-0.034229	0.0806767	0.07296	-0.0016066	-0.185051	-0.2046	0.00730822	0.0763881
Old_2	-0.0008163	-0.13258	-0.0516892	-0.0234121	0.0475036	-0.0117106	-0.0170632	0.064761	-0.0689797	-0.0943861	-0.0294263	-0.108025	-0.0605606	-0.0218374	-0.143717	-0.003887	-0.124956	-0.0170632	0.0680796	0.0614494	0.00233785	0.0704683	-0.0130291	0.0582671	-0.0632804	-0.0389267	-0.0120081	0.0146311	0.0345977	0.154559	0.285554	0.0189432	0.00697799	0.0390915	-0.0017244	0.0691949	0.0102691	0.036207	0.02993	0.00401337	0.0429382	-0.0217358	0.0460471	0.0538973	0.00563648	-0.0914032	-0.122174	0.0238925	0.0342327
Old_3	-0.0275665	-0.253177	-0.121428	-0.0447303	0.057305	-0.0274311	-0.0145141	0.0841153	-0.0917866	-0.122165	-0.0304642	-0.139653	-0.0310118	0.0340679	-0.201129	-0.0070191	-0.20902	-0.0145141	0.0982105	0.12183	-0.0756215	-0.0185031	-0.128443	0.0644624	-0.131917	-0.0730052	-0.132348	0.0292128	0.0469367	0.267808	0.404388	0.00190183	-0.0127593	0.0120065	-0.0133789	0.104575	0.0318126	0.0430073	0.0408331	-0.0465124	0.0504451	-0.0361796	0.0964666	0.107486	0.0173384	-0.184068	-0.199648	0.0435182	0.0507889
Old_4	-0.0269272	-0.24498	-0.118372	-0.082879	0.0384922	-0.0195662	-0.0264032	0.0586058	-0.0938754	-0.133849	-0.048942	-0.154417	-0.0667877	0.0121491	-0.169223	0.019051	-0.161199	-0.0264032	0.104228	0.127187	-0.0544393	0.0423849	-0.0540364	0.0502674	-0.0502268	-0.0232964	-0.090654	0.046254	0.074111	0.260714	0.438229	0.00614649	-0.0037146	0.0188712	-0.0007375	0.112298	0.042389	0.0196619	0.115159	-0.0147971	0.0212141	-0.0256738	0.0915467	0.0882649	0.0369907	-0.161949	-0.164895	0.0410746	0.0384012
Old_5	0.0165852	-0.153028	-0.0688219	-0.0418497	0.031216	-0.0299629	-0.0187573	0.0421913	-0.092149	-0.116032	-0.0258098	-0.120277	-0.0806832	0.00104679	-0.13283	0.00349682	-0.130084	-0.0187573	0.0730325	0.105703	0.00845788	0.0855131	0.0131103	0.0859853	-0.0530046	-0.022577	-0.0104873	0.027599	0.0436731	0.182268	0.327555	0.0300719	0.00463605	0.0289677	-0.0178612	0.0851743	0.0383705	0.0236027	0.0686077	0.00112437	0.0367365	-0.0462647	0.0690511	0.0786596	0.0142368	-0.105722	-0.140083	0.061237	0.0365298
Old_6	-0.0112528	-0.249899	-0.140704	-0.0518019	0.0594203	-0.0353793	-0.0238247	0.106165	-0.0869866	-0.162656	-0.0546973	-0.166703	-0.0647031	0.00713557	-0.201365	0.00653823	-0.204573	-0.0238247	0.121772	0.134308	-0.0873897	0.0180773	-0.111275	0.0588132	-0.118897	-0.089937	-0.1145	0.0157679	0.0263254	0.267523	0.423126	0.00676853	-0.0124176	0.0404718	-0.0150574	0.117807	0.0168638	0.0267852	0.104071	-0.0428059	0.0730198	-0.0392784	0.0765777	0.0722158	0.00746916	-0.167965	-0.19171	0.0199567	0.0558974
Old_7	-0.0247071	-0.224849	-0.143106	-0.0500026	0.0500511	-0.0609777	-0.0477116	0.0820078	-0.103931	-0.162026	-0.0731503	-0.137747	-0.0691409	-0.0213499	-0.193829	0.0154143	-0.167157	-0.0477116	0.139404	0.153671	-0.0627045	0.0518106	-0.0793547	0.0814806	-0.0840017	-0.0636707	-0.110088	0.0374952	0.0591878	0.219848	0.378823	0.0116614	0.00395764	0.051528	1.64e-05	0.121614	0.0314477	0.0242695	0.10511	-0.0105256	0.0507127	-0.0265262	0.0996257	0.0708612	0.0271319	-0.147626	-0.169358	0.0404109	0.0575211
Old_8	-0.0227729	-0.176684	-0.115767	-0.0308879	0.0476252	-0.0473156	-0.0154726	0.0519143	-0.0893068	-0.0993491	-0.0405049	-0.12958	-0.0673682	0.00492091	-0.148743	-0.0128735	-0.155466	-0.0154726	0.0944586	0.0892572	-0.0149703	0.0494341	-0.0339968	0.0606422	-0.0898395	-0.0685494	-0.0490336	0.0171257	0.0203361	0.23653	0.395758	-0.0011873	-0.0169522	0.0225488	-0.0178975	0.117835	0.0214725	0.0246746	0.0688538	-5.43e-06	0.0202746	-0.0072058	0.0784278	0.0820894	-0.0018916	-0.140088	-0.154701	0.0351022	0.0370769
Old_9	-0.0118363	-0.249054	-0.141151	-0.0458707	0.0616292	-0.0433823	-0.030735	0.0927003	-0.113935	-0.177542	-0.0564992	-0.168647	-0.079071	0.00289265	-0.19065	0.0142574	-0.173111	-0.030735	0.119675	0.161642	-0.0605294	0.045025	-0.0750579	0.0733167	-0.108277	-0.0858482	-0.106105	0.00822145	0.0397792	0.285205	0.470199	-0.0086396	-0.0098459	0.0476435	-0.0077356	0.157842	0.0199162	0.0190194	0.12469	-0.0402219	0.0542412	-0.0360791	0.0867258	0.0836516	0.00950487	-0.150706	-0.166215	0.00118665	0.0527139
Old_10	0.0165109	-0.249983	-0.135684	-0.0429263	0.0510662	-0.0291069	-0.0305181	0.0923237	-0.102564	-0.172974	-0.0402495	-0.200649	-0.0947518	0.0102516	-0.183099	0.015838	-0.209244	-0.0305181	0.12226	0.167556	-0.0895928	0.121739	-0.023026	0.0848182	-0.0164017	-0.011387	-0.0355077	0.0495382	0.0889076	0.26359	0.494145	-0.0068366	-0.0040365	0.0260563	-0.0095015	0.153056	0.062187	0.0406004	0.138148	-0.0466925	0.0534054	-0.0527064	0.0936246	0.0935515	0.0486556	-0.192969	-0.190868	0.078658	0.0350437
Old_11	-0.0147424	-0.237694	-0.130758	-0.0306557	0.0657428	-0.0430763	-0.03279	0.0954711	-0.101012	-0.155279	-0.0482775	-0.165868	-0.0799686	0.0172662	-0.203047	-0.0098593	-0.200976	-0.03279	0.107012	0.151057	-0.0617407	0.0549172	-0.0881842	0.0574953	-0.0848273	-0.063769	-0.0912904	0.024187	0.0282441	0.260074	0.447345	0.00906969	-0.0011497	0.0425811	-0.0088093	0.136984	0.0495239	0.0126767	0.116102	-0.0270747	0.0458375	-0.0308412	0.0952437	0.0813563	0.0123074	-0.173402	-0.182475	0.0435969	0.0509021
Old_12	0.00247743	-0.125935	-0.0681695	-0.0416333	0.0400337	-0.0189916	0.00063349	0.0414476	-0.0620173	-0.112731	-0.0090234	-0.117866	-0.0575647	-0.0222304	-0.122383	-0.0238476	-0.115357	0.00063349	0.0624511	0.0659139	-0.0080308	0.0891959	0.0118563	0.069395	-0.0455889	-0.041261	-0.0065536	0.00557087	0.0397169	0.0980562	0.230575	0.0135574	0.016445	0.0352323	0.0119687	0.0675054	0.0261508	0.0178218	0.00551417	0.00416673	0.00853911	-0.0373453	0.0432974	0.0463524	0.00757129	-0.0989588	-0.112059	0.0792727	0.0324281
Old_13	-0.0198493	-0.276438	-0.141543	-0.055162	0.0583368	-0.0361487	-0.0280503	0.109099	-0.113443	-0.170214	-0.0596312	-0.187347	-0.0711092	0.00406093	-0.196563	0.00757695	-0.20428	-0.0280503	0.163739	0.187222	-0.116624	0.0625001	-0.084015	0.0769077	-0.074705	-0.0545552	-0.0887443	0.0293316	0.0570207	0.257951	0.462149	0.00782686	-0.0137621	0.042709	-0.0080304	0.149429	0.0498357	0.0332505	0.12322	-0.0473741	0.0262408	-0.0508741	0.112769	0.0961574	0.0218305	-0.175673	-0.198715	0.0581307	0.0573624
Old_14	0.00670095	-0.154459	-0.12061	-0.0281158	0.0173043	-0.0268216	-0.0231642	0.0301123	-0.0555026	-0.111789	-0.0220653	-0.153951	-0.0552965	0.0249364	-0.133965	-0.0472219	-0.169035	-0.0231642	0.0630884	0.102422	-0.0416859	0.0701556	-0.0273474	0.0423141	-0.0442222	-0.0174674	-0.0544753	0.0333546	0.0462146	0.139482	0.27186	-0.0090303	-0.0158303	0.0116486	-0.0193648	0.0641323	0.00136557	0.0169078	0.0652419	0.00172084	0.0155295	-0.0047643	0.091616	0.0953382	0.0306383	-0.122311	-0.149933	0.0366904	0.0104273
Old_15	-0.0073418	-0.21517	-0.115162	-0.0410037	0.062686	-0.0342863	-0.0174473	0.070161	-0.0929808	-0.126887	-0.0370004	-0.130285	-0.0596418	-0.0219938	-0.19992	-0.0082536	-0.169354	-0.0174473	0.0911507	0.1126	-0.0541864	0.0280505	-0.0624299	0.0893887	-0.0874317	-0.0732001	-0.0725307	0.0272209	0.039043	0.227865	0.375679	0.0212994	0.0160196	0.0455263	0.0129027	0.112332	0.00696393	0.0456954	0.0555626	-0.0101769	0.046085	-0.0179358	0.100907	0.0884016	0.0254519	-0.1589	-0.183829	0.0702278	0.0410168
Old_16	-0.0203098	-0.268039	-0.155565	-0.0489883	0.058655	-0.0109839	-0.0114732	0.06663	-0.0961137	-0.15147	-0.0661997	-0.16353	-0.075707	0.0283825	-0.187272	0.0283326	-0.220987	-0.0114732	0.135945	0.202404	-0.119007	0.0499464	-0.0698822	0.0426048	-0.0427456	-0.0269924	-0.112523	0.0776627	0.118902	0.172736	0.338846	-0.0402376	-0.0322643	0.00047877	-0.0134788	0.11384	0.049236	-0.0047478	0.191727	-0.0209094	0.00174667	-0.0307291	0.11347	0.115694	0.069962	-0.211477	-0.254008	0.0253155	0.0386575
Old_17	-0.0141371	-0.251432	-0.134125	-0.0499012	0.0793844	-0.0280271	-0.0066021	0.0986376	-0.0804494	-0.159146	-0.0433575	-0.166585	-0.0945763	-0.0030601	-0.226872	-0.01541	-0.221473	-0.0066021	0.126993	0.151339	-0.0895385	0.0390176	-0.0793444	0.0748459	-0.0929138	-0.079158	-0.116086	0.0110408	0.0343888	0.295273	0.47234	0.00811173	0.00031864	0.055658	-0.0010303	0.14262	0.0276823	0.0348797	0.0853138	-0.0463162	0.0683299	-0.0375671	0.0855639	0.0809304	0.00323741	-0.196411	-0.211651	0.0473653	0.0672495
Old_18	0.00180079	-0.126802	-0.0756242	-0.0104358	0.0361596	0.00023468	-0.0004929	0.00250408	-0.0226349	-0.0243443	0.0271469	-0.0886483	0.0235132	0.0441211	-0.104318	-0.0486255	-0.169582	-0.0004929	0.0295078	0.0103441	-0.0182683	0.0102186	-0.0426956	0.010364	-0.0906649	-0.058352	-0.0616155	0.0355042	0.00291302	0.174655	0.224497	0.0299302	0.00802298	-0.0007096	-0.0111215	0.0552482	-0.0191597	0.0619742	-0.0785703	-0.0063439	-0.0043182	-0.0064584	0.0728674	0.0682556	0.0187263	-0.140529	-0.136845	0.0363059	0.0292159
Old_19	-0.015571	-0.230941	-0.13091	-0.0496863	0.0548301	-0.039477	-0.0248302	0.088074	-0.0970945	-0.158142	-0.0445353	-0.168499	-0.0733926	0.0204205	-0.180674	-0.0070708	-0.203122	-0.0248302	0.123115	0.143696	-0.068246	0.0196393	-0.0758462	0.0439389	-0.0973029	-0.0722596	-0.0984292	0.0324808	0.0471975	0.267073	0.437776	0.0108174	-0.0061432	0.0429026	-0.0107966	0.149351	0.0386358	0.044702	0.0980857	-0.0177168	0.0340077	-0.0272869	0.0890033	0.0817064	0.0342004	-0.182429	-0.194209	0.0396752	0.0667348
Old_20	-0.0402079	-0.259174	-0.169181	-0.0451987	0.0435048	-0.0126755	-0.0245303	0.134564	-0.08239	-0.166562	-0.0451319	-0.185631	-0.101559	-0.0071701	-0.260912	-0.0151217	-0.231228	-0.0245303	0.188971	0.238125	-0.0809395	0.0434004	-0.0751741	0.0660425	-0.0722393	-0.0734472	-0.121971	0.0839354	0.11722	0.143098	0.271784	-0.044851	-0.0552048	0.0231005	-0.0265408	0.074499	0.0415827	0.00539375	0.122678	-0.0173198	0.0223586	-0.0581829	0.132579	0.124311	0.0734114	-0.229314	-0.249825	0.0603936	0.0227529
Old_21	-0.0280313	-0.219801	-0.129327	-0.0413793	0.0471178	-0.0410506	-0.0337105	0.0708193	-0.106472	-0.140475	-0.0468029	-0.154118	-0.0554307	-0.005413	-0.171532	-0.0140474	-0.182195	-0.0337105	0.10748	0.122582	-0.0814254	0.0156403	-0.10074	0.0626479	-0.0930379	-0.062575	-0.102795	0.00833693	0.0326787	0.23861	0.385089	0.019127	0.0086436	0.0313336	0.00632263	0.113922	0.0281525	0.0234697	0.0903024	-0.0284289	0.0245621	-0.0176054	0.086894	0.0701335	0.0137879	-0.148868	-0.180657	0.0187214	0.0598672
Old_22	-0.0069353	-0.202845	-0.124219	-0.026075	0.0283276	-0.0764607	-0.055911	0.0969815	-0.113275	-0.171119	-0.0523267	-0.159221	-0.0767837	-0.009011	-0.163574	-0.0188807	-0.171235	-0.055911	0.0886566	0.128938	-0.0366204	0.0867475	-0.0335161	0.080755	-0.0548687	-0.051204	-0.0539852	0.0223478	0.0417068	0.218299	0.412099	0.0148069	-0.0034642	0.035819	-0.01042	0.113876	0.0396859	0.0127744	0.102556	-0.0124094	0.0413466	-0.0193564	0.0726648	0.0581625	0.0228503	-0.142319	-0.164904	0.0330185	0.0564251
Old_23	0.00128553	-0.218898	-0.0968011	-0.0466899	0.0393763	0.00188162	-0.0100005	0.0711924	-0.0910456	-0.136296	-0.0229063	-0.145879	-0.0689811	-0.0204399	-0.197672	-0.013923	-0.17881	-0.0100005	0.126221	0.159711	-0.00726	0.103922	0.00293516	0.0782929	-0.0139392	0.00108376	-0.0263358	0.0519343	0.0703395	0.163768	0.339159	-0.0222305	-0.0014052	0.0218755	-0.0083944	0.122883	0.0146458	0.0198097	0.0998875	-0.0003667	0.0149092	-0.0512033	0.0952973	0.0864099	0.0603328	-0.144855	-0.191223	0.0516562	0.0443399
Old_24	0.0030119	-0.322822	-0.163441	-0.0818964	0.0904326	-0.0276359	-0.0007934	0.100212	-0.134967	-0.211223	-0.0683822	-0.200909	-0.0915635	-0.0120975	-0.253	0.0538142	-0.230858	-0.0007934	0.167954	0.254289	-0.129421	0.0829191	-0.111695	0.0693327	-0.0759467	-0.0464495	-0.124949	0.0536729	0.118806	0.324865	0.550461	-0.0059161	-0.0203173	0.0423001	-0.0140937	0.184908	0.0861394	-0.0030179	0.228454	-0.0362092	0.0821595	-0.0416376	0.105201	0.100139	0.033866	-0.22358	-0.240833	0.059593	0.0607197
Old_25	-0.0353505	-0.164497	-0.105295	-0.047955	0.0327256	-0.037402	-0.011165	0.0682895	-0.0771569	-0.0867347	-0.0162816	-0.12861	-0.0163827	-0.0085687	-0.154917	-0.0179281	-0.154264	-0.011165	0.0810141	0.0887049	-0.0418152	0.0233878	-0.0652259	0.0398028	-0.101385	-0.0689093	-0.085674	0.0113799	0.0224396	0.179742	0.311541	0.0104802	-0.0116139	0.0127049	-0.0236936	0.0850575	-0.0151371	0.0547457	0.0192893	-0.0256262	0.0317613	-0.0231183	0.0810316	0.065815	-0.0005617	-0.139829	-0.152098	0.0277396	0.0507058
Old_26	0.00918509	-0.253184	-0.149547	-0.0357098	0.0707523	-0.0212731	-0.0158389	0.0891399	-0.0910183	-0.148372	-0.0443269	-0.155261	-0.071487	-0.0002906	-0.230295	-0.0060405	-0.215961	-0.0158389	0.133057	0.164637	-0.0703686	0.0513407	-0.0847057	0.0814468	-0.0983996	-0.0800143	-0.0982439	0.022138	0.0718907	0.275008	0.438493	0.00948629	0.00212937	0.0463076	0.0126804	0.127846	0.0170834	0.0460366	0.115196	-0.0217232	0.0499059	-0.0355652	0.0950529	0.0889761	0.0213321	-0.191398	-0.21851	0.0554173	0.054364
Old_27	-0.0052316	-0.28106	-0.116613	-0.0415869	0.0471625	-0.0417807	-0.0384183	0.0837156	-0.116964	-0.185463	-0.0523619	-0.200211	-0.0697369	0.0142798	-0.213989	-0.0056655	-0.242489	-0.0384183	0.156959	0.182457	-0.0813278	0.0790938	-0.0650054	0.0712447	-0.0734315	-0.0585319	-0.105069	0.0300484	0.0680994	0.325437	0.579627	-0.0203494	-0.0195477	0.0239167	-0.0125999	0.190769	0.0410944	0.0516998	0.140852	-0.0557543	0.056394	-0.0695074	0.108428	0.0981445	0.0224587	-0.203279	-0.231384	0.0478616	0.0596341
Old_28	0.00649996	-0.19384	-0.0847359	-0.0287707	0.0482396	0.00093359	-0.0002742	0.0361953	-0.103203	-0.135443	-0.0539714	-0.139176	-0.126624	0.0474027	-0.0788031	0.0314688	-0.0830877	-0.0002742	0.0259618	0.0601481	0.0361631	0.133227	0.0512952	0.0906119	0.00858903	0.00013295	0.0334012	-0.006345	0.0131274	0.260123	0.460361	0.0111565	-0.0074785	0.0348215	-0.0177187	0.157001	0.0270778	0.0409801	0.130021	-0.0041312	0.00690099	-0.0417664	0.0285393	0.0220216	-0.018717	-0.0759018	-0.0995538	-0.026333	0.0602414
Old_29	-0.0305859	-0.275136	-0.150252	-0.0777588	0.0639702	-0.0207399	-0.0232397	0.0406342	-0.110654	-0.138449	-0.0588142	-0.171313	-0.0802813	0.0321917	-0.178085	0.0199425	-0.193473	-0.0232397	0.0751489	0.130633	-0.0994353	0.0357029	-0.101418	0.0652891	-0.0645546	-0.0436864	-0.133127	0.065393	0.0798486	0.267443	0.438366	-0.0198507	-0.0295722	0.0168621	-0.0190166	0.141173	0.0354978	0.0406255	0.184689	-0.0271141	0.0123934	-0.0301677	0.120293	0.108925	0.0600407	-0.21547	-0.229945	-0.0011087	0.0413663
Old_30	-0.0331891	-0.286781	-0.17691	-0.0795063	0.0793934	0.00548052	-0.01487	0.0747771	-0.072364	-0.145235	-0.0273266	-0.173509	-0.0860967	0.0193385	-0.352584	-0.036935	-0.280286	-0.01487	0.181248	0.227345	-0.09506	0.00760674	-0.128048	0.0370451	-0.0855289	-0.0665337	-0.134567	0.1084	0.12517	0.0921788	0.170576	-0.0781596	-0.0834948	0.00754212	-0.0633698	0.0565017	0.0246757	0.0020843	0.134018	-0.0512522	0.0406656	-0.0540749	0.163478	0.16666	0.0899216	-0.282414	-0.30614	0.118836	0.021521
Old_31	0.0850638	0.140065	0.0259653	0.0529525	0.0243349	0.102256	0.101598	-0.0434047	0.0991377	0.0823512	0.0869841	0.0554682	0.00365273	-0.0735291	-0.116718	-0.0767839	-0.0564311	0.101598	0.0555932	-0.017329	0.0552283	0.106818	0.168157	-0.0433251	0.050826	-0.0336312	0.142529	0.0656268	0.0412664	-0.34558	-0.440347	-0.0101158	-0.047023	-0.0972346	-0.0519532	-0.114275	-0.0565443	-0.0420331	-0.0500665	0.014541	-0.0575975	-0.0659727	0.00869094	0.00406751	0.0683425	-0.0696139	-0.0986685	0.0938862	-0.0309752
Old_32	-0.0037806	-0.120727	-0.0767138	-0.0548355	0.0622966	0.00680739	-0.0023132	-0.0035912	-0.065795	-0.0759594	-0.0212479	-0.0479664	-0.0394179	0.0152842	-0.110119	0.0367645	-0.0728635	-0.0023132	-0.0264925	-0.0054892	0.0281046	0.159437	0.0453822	0.113478	0.0146082	0.0162599	0.0562839	-0.0309487	-0.0080072	0.235539	0.44537	0.0452948	0.0301061	0.0342926	0.0178515	0.139764	0.0274262	0.0957638	0.0178808	0.00473825	0.043414	-0.0266367	0.0159632	-0.0064926	-0.0450034	-0.0570748	-0.0707845	0.00353879	0.0837989
Old_33	0.0142354	-0.232363	-0.0775645	-0.0518074	0.044109	-0.0197938	-0.036479	0.0878583	-0.096204	-0.149487	-0.0477896	-0.157607	-0.0825758	0.0062321	-0.160117	0.00999155	-0.154534	-0.036479	0.0868207	0.0958111	0.00278767	0.169645	0.00173726	0.129968	-0.0450121	-0.0535405	-0.0058217	0.00485277	-0.0071332	0.312062	0.589734	0.0459365	0.0284726	0.0657259	0.0248653	0.189657	0.0245759	0.0334749	0.07493	-0.0230755	0.08314	-0.0535504	0.0363309	0.014871	-0.0179685	-0.164278	-0.146705	0.0298538	0.0964748
Old_34	0.00710466	-0.274398	-0.128627	-0.0517539	0.069099	-0.0215235	-0.0099038	0.105323	-0.118692	-0.189874	-0.0678736	-0.194483	-0.133413	0.0172525	-0.179597	0.0443911	-0.210112	-0.0099038	0.140677	0.169948	-0.0757352	0.190984	0.00668608	0.118512	-0.0092076	0.00597568	-0.0276609	0.0258173	0.0579196	0.351841	0.590075	-0.0259589	-0.0328934	0.0161627	-0.0260329	0.19533	0.0581504	0.0255496	0.217308	-0.022654	0.064265	-0.0648228	0.0834356	0.0798641	0.0250903	-0.201693	-0.203183	0.0158975	0.038053
Old_35	0.0194299	-0.0842848	-0.0846786	-0.0667937	-0.0285498	-0.0151262	-0.004941	0.00396398	-0.0531964	-0.0852415	-0.0188926	-0.0929317	-0.061714	0.0259679	-0.0718367	0.00742183	-0.108586	-0.004941	0.039464	0.0632492	0.0200387	0.137715	0.0562671	0.0716204	0.0483103	0.062305	0.0435991	0.0735382	0.0454663	0.0705243	0.167261	0.0178687	-0.0077698	0.0198211	-0.0195276	0.0583074	0.0516768	0.0218147	0.0528063	0.0315117	-0.0083272	-0.0382817	0.0746418	0.0875443	0.0660028	-0.101461	-0.148408	0.0734728	-0.0054203
Old_36	0.0136901	-0.263902	-0.112464	-0.0355685	0.0422075	-0.0128803	-0.0124377	0.0674744	-0.0939249	-0.134212	-0.0153237	-0.148909	-0.0793835	0.00638516	-0.186132	0.0122228	-0.224793	-0.0124377	0.117943	0.087971	-0.0676695	0.0235804	-0.127277	0.058433	-0.11705	-0.0977687	-0.103359	0.0511734	0.0408856	0.316006	0.54211	0.0166628	-0.0063557	0.0618373	-0.0085466	0.15557	0.0165992	0.0596611	0.0495333	-0.0227272	0.0760627	-0.0273823	0.0881304	0.0821221	0.0239507	-0.200234	-0.226814	0.0180564	0.0716379
Old_37	-0.0412104	0.0773935	0.0116298	0.0300847	-0.0332959	0.0815591	0.0513468	-0.0697487	0.0645471	0.128954	0.13742	0.0408099	0.0934055	0.0481068	0.0134771	0.0199938	-0.0246614	0.0513468	-0.0485102	-0.143552	0.0345617	-0.028623	0.00703773	0.0215557	-0.0357454	-0.0136154	0.0159938	0.00721785	-0.0707876	0.0102364	0.0339784	0.026604	0.00623392	-0.0106234	-0.0210055	-0.0389229	-0.0962155	0.111296	-0.351045	-0.0325963	0.00496796	0.059689	-0.0066305	0.0059556	0.015009	-0.0100936	0.0206459	0.0642383	0.00694502
Old_38	0.00715288	-0.299254	-0.119939	-0.0432934	0.0655445	-0.0172188	-0.0104787	0.116594	-0.10708	-0.198596	-0.0606769	-0.195902	-0.105085	-0.0126251	-0.209828	0.0415562	-0.212229	-0.0104787	0.164311	0.19157	-0.0879643	0.135994	-0.0204695	0.130279	-0.0582593	-0.0457952	-0.0955743	0.0108379	0.0620225	0.383712	0.702185	-0.0115295	-0.0160426	0.0622963	-0.0045233	0.217673	0.0465085	0.0154637	0.178983	-0.0607032	0.0624641	-0.0600493	0.0714638	0.0609127	-0.0030704	-0.186323	-0.205959	0.0418147	0.0826553
Old_39	0.00132879	-0.281332	-0.136805	-0.0788978	0.0583699	0.0120989	-0.0084242	0.0538099	-0.0685848	-0.167151	-0.0716212	-0.194656	-0.0672359	0.00999598	-0.217244	-0.0097612	-0.212998	-0.0084242	0.12488	0.214983	-0.0772749	0.0890142	-0.0404255	0.0797702	-0.043674	-0.0295092	-0.0828069	0.0936429	0.133749	0.155791	0.265635	-0.0248471	-0.0345701	0.0216934	-0.017664	0.0779061	0.0056351	0.0243237	0.0949249	-0.021009	0.0152454	-0.0579194	0.1676	0.183042	0.093421	-0.225577	-0.239274	0.16423	0.00222786
Old_40	-0.0061363	-0.347512	-0.156165	-0.113382	0.0794418	0.0101518	-0.0056063	0.0839083	-0.108966	-0.194221	-0.0588707	-0.206813	-0.0872109	0.0206761	-0.273005	0.0308218	-0.276545	-0.0056063	0.189728	0.240275	-0.101058	0.0741464	-0.0541639	0.0685897	-0.0095532	0.00870842	-0.112709	0.103819	0.150073	0.262702	0.398315	-0.0372761	-0.0581856	0.0318212	-0.0472843	0.119505	0.0557081	0.0203645	0.152094	-0.031672	0.0370766	-0.0837755	0.14122	0.162383	0.0798108	-0.295384	-0.328767	0.121558	0.0333265
Old_41	0.00395291	-0.316734	-0.200022	-0.122696	0.0390861	-0.0148805	-0.0224368	0.107128	-0.0967064	-0.149321	-0.0710347	-0.171293	-0.0962937	-0.0001305	-0.328672	0.00752847	-0.268419	-0.0224368	0.212051	0.257473	-0.112796	0.00655819	-0.10901	0.0278832	-0.0344946	-0.040935	-0.162413	0.127854	0.188368	0.106623	0.160793	-0.0933236	-0.0918717	-0.0142913	-0.0690719	0.072409	0.0290564	-0.0379366	0.218347	-0.0365047	0.0143769	-0.0630916	0.1577	0.164722	0.115922	-0.282673	-0.31616	0.112216	-0.0244877
Old_42	-0.0164525	-0.329835	-0.181164	-0.0909215	0.0813881	0.0352358	0.0153191	0.0894869	-0.0804433	-0.178269	-0.027044	-0.215945	-0.111862	-0.0019652	-0.368454	-0.0158071	-0.303406	0.0153191	0.198961	0.266975	-0.124279	0.0111043	-0.113437	0.0426088	-0.0379234	-0.0406751	-0.140054	0.133436	0.183867	0.0939538	0.158746	-0.0561656	-0.0758966	0.00597751	-0.0407064	0.0236688	0.0287876	-0.0040199	0.15162	-0.033047	0.054315	-0.0802952	0.165622	0.183141	0.115362	-0.324294	-0.351902	0.138195	0.00466914
Old_43	-0.0021415	-0.328238	-0.14188	-0.0390089	0.0686616	0.0203286	0.0150032	0.114238	-0.119293	-0.171211	-0.0439415	-0.163709	-0.0887714	0.00088692	-0.221642	0.0486169	-0.239839	0.0150032	0.124572	0.15469	-0.10632	0.0948477	-0.0768997	0.11903	-0.10533	-0.0790649	-0.0896669	0.00897786	0.0497409	0.388434	0.655731	-0.0208092	-0.0313659	0.0447445	-0.0198893	0.208797	0.0198874	0.0242611	0.133979	-0.054642	0.0667249	-0.0697232	0.0613296	0.0504389	0.0048202	-0.239192	-0.251301	0.078021	0.0685713
Old_44	0.00436383	-0.219989	-0.131728	-0.028097	0.0559969	-0.0289625	-0.0144754	0.0969768	-0.115945	-0.197565	-0.0560453	-0.192841	-0.147731	-0.0034558	-0.138195	0.0102533	-0.156724	-0.0144754	0.0856313	0.179886	-0.0747803	0.171006	0.0137343	0.0933667	0.0191775	0.022489	0.0106831	0.0496723	0.0824481	0.230537	0.472783	-0.0061418	-0.0172876	0.0298185	-0.0092924	0.197698	0.0520466	0.023401	0.185703	-0.0035066	0.0402752	-0.0358054	0.108524	0.101078	0.050013	-0.138956	-0.170991	0.0469431	0.0378795
Old_45	-0.0307051	-0.334679	-0.203505	-0.0776669	0.0314626	-0.0070745	-0.031023	0.111207	-0.0698882	-0.142465	-0.0517645	-0.170597	-0.116758	-0.002067	-0.336798	-0.0069655	-0.275572	-0.031023	0.242565	0.315086	-0.11826	0.0237807	-0.101279	0.0789225	-0.0907318	-0.0832755	-0.150995	0.156695	0.180911	0.0763188	0.132514	-0.0669137	-0.0879214	-0.0033192	-0.0535248	0.0188933	0.0174409	-0.0045546	0.187463	-0.0179283	0.0482961	-0.0358733	0.156076	0.16734	0.125784	-0.294494	-0.324304	0.142533	-0.0197597
Old_46	-0.0054156	-0.183871	-0.0825435	-0.0316523	0.00841888	0.00410348	-0.0193544	-0.0274391	-0.0532175	-0.0562366	0.0110423	-0.128479	-0.0147362	0.0783689	-0.0391723	0.0479239	-0.109997	-0.0193544	0.022993	0.0174003	-0.0017104	0.0462651	-0.0754858	0.0711875	-0.025705	0.0295076	-0.0036563	0.0597264	0.0461603	0.215675	0.297904	0.0116816	-0.0118057	0.0109685	-0.0237014	0.064079	-0.0258674	0.042102	-0.0603326	-0.0365747	-0.0561711	-0.0336496	0.0458281	0.0675	0.0632518	-0.144768	-0.102955	0.0416713	-0.006662
Old_47	-0.0091653	-0.254916	-0.148745	-0.0487607	0.00412196	0.00831616	-0.0026455	0.139888	-0.0116341	-0.101481	-0.0367322	-0.160825	-0.0870286	-0.0048081	-0.343391	-5.69e-05	-0.276365	-0.0026455	0.170199	0.266163	-0.101557	0.0003969	-0.0663058	0.0313138	-0.102947	-0.108429	-0.143273	0.178901	0.20635	-0.115172	-0.161628	-0.0930741	-0.11307	-0.0362133	-0.0709552	-0.0493548	-0.0629878	-0.0250139	0.0826099	-0.0272299	0.0106156	-0.0614213	0.15729	0.152126	0.159653	-0.275526	-0.317802	0.223927	-0.0401957
Old_48	0.0260328	-0.0134437	-0.0041702	0.00913931	0.0141613	0.0701703	0.0568789	-0.0293019	0.0148979	0.0856169	0.0449526	0.0448251	0.0197306	0.0241114	0.0489792	0.0480567	0.0138566	0.0568789	-0.15132	-0.195365	0.11928	0.0960586	0.0870637	0.0786341	0.0414812	0.0549818	0.107252	-0.014048	-0.0156265	0.0853609	0.186354	0.0594112	0.0450283	-0.0131479	0.0251749	0.0255051	0.0253001	0.0600176	-0.0904286	0.0484792	-0.0135063	-0.0222559	-0.0111376	0.00537029	-0.0233435	0.0287877	0.0480522	-0.014913	0.0125846
Old_49	-0.0003602	0.0300125	0.0656732	0.024328	0.0475671	0.0817245	0.0709395	-0.0453583	-0.004086	-0.00141	0.0579658	-0.0350461	-0.0198344	-0.0191854	-0.0349094	-0.0800367	-0.0534421	0.0709395	-0.0434304	-0.145889	0.176183	0.263437	0.289803	0.137766	0.101863	0.0674319	0.298048	0.0127387	-0.0319368	0.0330269	0.185784	0.0685464	0.0408654	-1.75e-06	0.0199221	0.0269093	-0.0742814	0.0577083	-0.228974	0.00313958	0.00428515	-0.0780939	-0.0223228	0.0147259	-0.0015115	-0.0273503	-0.0496942	-0.0066124	0.0306004
Old_50	0.0186542	-0.214122	-0.111825	-0.0939141	-0.036787	0.0126545	-0.0350014	0.0752015	-0.0026609	-0.0878557	-0.0149421	-0.175409	-0.0825739	0.0446211	-0.227804	0.0433009	-0.209371	-0.0350014	0.142172	0.113558	-0.0361132	0.0827487	-0.0162802	0.0127393	-0.0055246	-0.0168138	-0.0063825	0.144551	0.134436	0.0525605	0.108884	-0.0443791	-0.0778552	-0.0019084	-0.0374973	0.082617	-0.0589453	0.00377441	-0.0550536	-0.0383684	0.0449353	-0.0489947	0.161144	0.165345	0.134031	-0.178925	-0.215187	0.263029	-0.0707433
Old_51	-0.0258583	-0.240431	-0.130224	-0.0425475	0.0384555	0.0130424	-0.0246384	0.10789	-0.0683377	-0.152512	-0.0254753	-0.1745	-0.0847583	-0.0168906	-0.334367	-0.0522624	-0.265678	-0.0246384	0.184446	0.253766	-0.0725696	0.0062103	-0.0711334	0.0166748	-0.0613877	-0.0568799	-0.133386	0.165985	0.168774	-0.0976695	-0.11385	-0.0757017	-0.102647	-0.0109358	-0.076335	-0.033547	0.00208054	-0.0167805	0.0589003	-0.0766317	0.0113682	-0.0464797	0.167117	0.164328	0.137846	-0.256544	-0.275862	0.199345	0.00029371
Old_52	0.0117864	0.167577	0.103161	0.0440217	-0.0238808	0.0456676	0.0369117	-0.0871927	0.0230142	0.138567	0.0866936	0.083439	0.0799674	0.0079835	0.0570553	0.00012578	0.0168806	0.0369117	-0.204742	-0.303293	0.166551	0.0605288	0.122992	0.066906	0.0458958	0.0356479	0.15315	-0.0280146	-0.10615	0.0117538	0.0327871	0.0697343	0.0672756	0.0143676	0.0314354	-0.0144154	0.0205228	0.0944244	-0.34198	0.0132117	0.0322731	0.00861701	-0.0834582	-0.0747306	-0.0399673	0.0305181	0.0825124	-0.003224	0.0734564
Old_53	0.0554124	-0.10209	-0.109612	-0.0420862	0.0304807	0.0129911	0.00575435	0.0345836	-0.0447501	-0.040987	-0.0162084	-0.113246	-0.0801033	0.0192994	-0.135885	-0.0050584	-0.168736	0.00575435	0.119238	0.164436	-0.0436017	0.140655	0.0143068	0.0542462	-0.0067245	-0.0152463	-0.0040856	0.0897859	0.0923279	-0.0133706	0.0199303	-0.0124249	-0.03944	0.0126796	-0.0325255	0.00294245	-0.0115215	0.0444447	0.036277	-0.0108113	0.0458924	-0.0453666	0.126859	0.104652	0.0957966	-0.155331	-0.166041	0.119519	0.0221831
Old_54	0.0237125	0.137382	0.139678	0.0181614	0.0171027	0.108778	0.0802178	-0.0969879	0.069235	0.117622	0.104997	0.0147931	0.0460207	-0.0126248	0.0590282	-0.0770572	-0.0230342	0.0802178	-0.116406	-0.25829	0.1086	0.177449	0.161605	0.107214	0.0342315	0.0344184	0.247658	-0.0507344	-0.0930208	0.090052	0.130373	0.0748833	0.085537	0.0471512	0.049152	0.0254762	-0.0188225	0.10024	-0.422352	0.0435804	0.0265749	-0.0287563	-0.0663648	-0.0626598	-0.0511647	0.0281245	0.0115997	0.057444	0.0134346
Old_55	0.0007149	-0.285921	-0.178521	-0.067071	0.0636982	-0.0079913	-0.0080446	0.0782417	-0.0918173	-0.135348	-0.0485592	-0.157402	-0.0686053	0.0130727	-0.243883	-0.0106851	-0.265353	-0.0080446	0.153933	0.175948	-0.11413	0.0105264	-0.110701	0.0568718	-0.0806683	-0.0425364	-0.147731	0.0754933	0.0919197	0.221401	0.344443	-0.0194741	-0.0196777	0.0150101	-0.0017958	0.0926601	0.0189041	0.0133791	0.101116	-0.0529693	0.0465512	-0.0496392	0.146457	0.141414	0.0702979	-0.258381	-0.283024	0.0445233	0.0480024
Old_56	-0.0013941	-0.326455	-0.185537	-0.0745414	0.0318671	0.0220091	-0.0202098	0.11353	-0.045258	-0.140198	-0.040351	-0.174687	-0.0820154	0.0250301	-0.348394	-0.0622392	-0.285675	-0.0202098	0.198175	0.250348	-0.0843779	0.0174581	-0.104999	0.080694	-0.0648061	-0.0520083	-0.162038	0.178587	0.193081	0.034654	0.0682991	-0.064529	-0.0807596	-0.008128	-0.0400149	0.0117731	-0.0222296	0.00429194	0.0848021	-0.040088	0.0322542	-0.0827594	0.182924	0.185011	0.139543	-0.303306	-0.334187	0.205454	-0.0207973
Old_57	-9.88e-05	-0.0777933	-0.0229266	0.0296409	0.0207276	0.0212698	-0.0096283	0.0261325	-0.0344656	-0.0852654	-0.020121	-0.0637841	-0.0832781	-0.040135	-0.0488359	0.0314101	-0.0645285	-0.0096283	-0.0438608	-0.0782743	0.0927659	0.325503	0.1419	0.156043	0.020995	0.00797702	0.196244	-0.0727269	-0.103692	0.28761	0.614402	0.0442692	0.0256759	0.0778107	0.0205823	0.271998	0.0187607	0.00771903	-0.045649	-0.0090022	0.0463612	-0.123611	-0.0510024	-0.0533748	-0.0534641	-0.0329025	0.00388146	0.0953699	0.070656
Old_58	-0.0170243	0.0912595	0.0197446	0.0394143	0.0163806	0.0383256	0.0593917	-0.003612	0.0224482	0.0652226	0.0341857	0.0239263	0.00859908	-0.0530441	-0.0699984	-0.0641153	-0.0359331	0.0593917	0.0502786	0.00060943	0.0460823	0.0842352	0.111434	0.0241822	0.0391225	-0.0225153	0.0626084	0.025737	0.0627032	-0.233572	-0.209785	-0.0078869	-0.0128787	-0.06841	-0.0064204	-0.0013736	0.0453258	0.0435893	-0.0358769	0.0634094	0.00369151	-0.0087167	-0.0180154	-0.0121259	0.0223861	-0.0265138	-0.0858397	-0.0022815	-0.008206
Old_59	0.0028198	0.10486	0.108481	0.015992	-0.0034522	0.0780243	0.0729507	-0.10348	0.0778293	0.170388	0.106048	0.108642	0.0999672	0.0348268	0.0819997	0.0155505	0.00748689	0.0729507	-0.117722	-0.299426	0.101462	0.0160707	0.0742971	0.0210932	-0.0476603	-0.0263008	0.102461	-0.0432526	-0.0999783	0.0770558	0.11645	0.0608059	0.0224343	0.0336933	0.00307779	-0.036132	-0.0430546	0.123372	-0.415868	-0.0172634	0.0547303	0.0392268	-0.0569981	-0.017499	-0.0534493	0.0205514	0.0775423	-0.0003902	0.0194683
Old_60	0.0156898	-0.286111	-0.159786	-0.0897085	-0.0010694	0.0150302	-0.0097189	0.118852	0.00259803	-0.126546	-0.0354396	-0.189755	-0.0764844	0.0263362	-0.324458	0.0256888	-0.278536	-0.0097189	0.184836	0.233604	-0.0954109	0.04418	-0.0708162	0.0313339	-0.0301982	-0.0349613	-0.0978424	0.152054	0.194705	-0.0266445	0.00418567	-0.0649807	-0.0914044	-0.0111171	-0.0507277	0.0334807	-0.0293955	-0.0370343	0.0675956	-0.0363622	0.0413577	-0.0750852	0.194632	0.171511	0.125781	-0.266209	-0.310895	0.241042	-0.0626372
Old_61	0.0638052	0.0482811	0.0284269	0.00787821	-0.0173747	0.107648	0.0508491	-0.0470058	0.0255744	0.0349473	0.0556058	-0.0240537	-0.0323313	0.00253734	-0.0930258	-0.0533942	-0.115381	0.0508491	0.0312989	0.0107898	0.04683	0.0691109	0.114368	-0.0187769	-0.0041698	-0.0539064	0.0238827	0.0675285	0.0607649	-0.149203	-0.230422	-0.0196955	-0.0182822	-0.0668308	-0.0273131	-0.0517482	-0.0392406	0.0649174	-0.285429	0.0367231	0.00757487	-0.0790754	0.0461398	0.0958569	0.037944	-0.121103	-0.0862646	0.190859	-0.0431423
Old_62	0.0341272	0.0619367	-0.0097479	0.0332774	-0.118335	-0.0366546	-0.0660853	-0.0017955	-0.0307141	-0.0378914	-0.0192717	-0.0253078	-0.0246798	-0.0020577	0.097357	0.0714897	0.0795607	-0.0660853	-0.0820907	-0.154004	0.00661028	0.250091	0.207229	0.0644402	0.113693	0.0686493	0.194471	0.0204749	-0.0602699	0.0114759	0.180473	-0.0034818	-0.0061747	-0.0126431	0.010336	0.0972878	0.0215845	-0.0033258	0.057686	0.0294618	0.0418228	-0.068704	-0.0798567	-0.0651341	0.00918039	0.109465	0.053726	-0.0975756	-0.0517641
Old_63	0.0551627	-0.0320306	0.0231305	-0.0411005	-0.0189419	0.0470805	0.0349643	-0.0697154	-0.0091705	-0.0826492	0.0105571	-0.108426	-0.0338712	-0.0565633	0.0170711	-0.0015794	-0.0325514	0.0349643	0.00718379	0.0316117	0.0392126	0.358838	0.279817	0.169067	0.197355	0.141932	0.259139	0.0518474	0.059965	0.00468601	0.140632	0.0163665	-0.0192797	-0.0074943	-0.0018189	0.0941331	-0.0227773	0.042169	0.0675171	0.0487147	-0.0839697	-0.0939822	0.0344191	0.0165683	0.088347	-0.0002728	-0.0449477	-0.0666713	-0.051797
Old_64	0.0108793	0.0405838	-0.0025505	0.0635388	-0.0089898	-0.124386	-0.0695612	0.0514588	-0.0913035	-0.100957	-0.0555285	-0.0358442	0.00855171	-0.026257	-0.0009207	0.0913328	0.0667893	-0.0695612	-0.134674	-0.206111	0.184864	0.382888	0.217135	0.155856	0.0418636	0.0114328	0.301631	-0.0904894	-0.118436	0.117811	0.411368	0.0510118	0.0230103	0.0294439	0.0165647	0.216878	0.065529	0.0470141	0.0637377	0.0312723	0.0721552	-0.0636278	-0.175808	-0.155947	-0.0659681	0.0584623	0.0734111	-0.0809728	0.0907863
Old_65	0.0602223	0.0610172	0.0320154	0.0981044	0.0549849	0.0952307	0.0212496	-0.020751	0.0146817	0.016215	0.0245841	0.032684	0.0458129	-0.0194566	-0.0325063	0.0115831	0.0294565	0.0212496	-0.122324	-0.301605	0.171798	0.474448	0.26455	0.247666	0.185086	0.0869912	0.386284	-0.0640341	-0.134579	0.206997	0.476537	0.0518415	0.0284384	0.0534024	0.0337625	0.334591	-0.0110527	0.0681238	-0.242681	0.0614513	0.128855	-0.0406011	-0.162797	-0.12412	-0.0444871	0.0214908	0.0944119	0.0725682	0.0524726
Old_66	0.0546189	0.0908214	0.0553972	-0.0274415	-0.0968288	0.0552936	0.00189843	-0.0288515	0.0246887	-0.0065079	0.00066206	-0.0603807	-0.0202908	-0.0374387	0.0229719	-0.0411243	-0.0356994	0.00189843	0.058759	-0.0290805	0.0922555	0.297302	0.265882	0.105532	0.224674	0.147968	0.274013	0.0564047	0.064217	-0.14162	-0.114127	0.0288385	-0.019608	-0.0174281	-0.0460356	0.0249101	-0.0569688	-0.0121262	-0.0546723	0.0624988	-0.0019886	-0.062155	-0.0304604	0.0181069	0.0887817	-0.0353038	-0.053198	-0.0215306	-0.0569529
Old_67	0.0168953	0.131582	0.118578	0.011077	0.0548061	0.0954288	0.103749	-0.138577	0.0954236	0.119038	0.12843	0.107024	0.115728	0.0464973	0.123749	-0.0291905	0.0465052	0.103749	-0.184053	-0.370418	0.105303	0.0846475	0.0958895	0.0711791	0.0684382	0.016955	0.205149	-0.100587	-0.190244	0.147412	0.270333	0.0573026	0.0763944	0.116332	0.0456358	0.149952	0.023186	0.178721	-0.406521	0.0291509	0.120065	-0.0090067	-0.117097	-0.0878837	-0.0935658	0.0506071	0.10786	0.0471126	0.0392523
Old_68	0.0226178	-0.0852322	-0.0430106	0.00919126	0.0321496	-0.0085551	-0.018381	0.0546299	-0.0749021	-0.0754524	0.0144401	-0.0565189	-0.0360194	-0.0654802	-0.06709	0.0501166	-0.0442015	-0.018381	-0.0759237	-0.122545	0.0729876	0.157528	-0.0137084	0.114319	-0.0469118	-0.0382382	0.0810244	-0.0809995	-0.112039	0.25364	0.505821	0.0431689	0.0355962	0.10622	0.00058721	0.18526	0.00861779	0.0533024	-0.104089	-0.0107661	0.100978	-0.0515728	-0.0598938	-0.0686848	-0.0874335	-0.0433722	-0.0143003	0.0451464	0.0774703
Old_69	0.0834469	-0.0111927	0.0326874	-0.0188316	0.00211563	-0.0275473	-0.0396111	-0.089801	-0.0639903	-0.0583446	0.024707	-0.0814927	-0.0336984	-0.0096826	0.0847656	-0.0025782	0.0376199	-0.0396111	-0.0838107	-0.0660537	0.153034	0.423049	0.310798	0.124003	0.223523	0.175329	0.313221	0.017798	-0.0148946	0.163778	0.496092	0.0660758	0.0130751	-0.0175995	0.00169266	0.235465	-0.0252343	0.0315409	0.00125923	0.045828	0.0318924	-0.0899599	0.00394535	-0.0017174	0.0663543	0.0829139	0.0615069	-0.0706626	-0.0012247
Old_70	0.073448	0.0801857	0.0176314	0.0402137	0.00959006	-0.0023439	-0.0062621	0.041919	-0.0328968	-0.006114	-0.0012388	0.0127285	-0.0060055	-0.0029567	-0.0656129	0.0276115	0.0133739	-0.0062621	-0.16077	-0.218999	0.159505	0.349525	0.270557	0.143215	0.0761751	0.0182606	0.349497	-0.0818085	-0.0983581	0.0722068	0.304438	0.0692655	0.0508445	0.0576231	0.0469954	0.215769	0.0176317	0.0137994	-0.0525296	0.0328819	0.0413858	-0.0783355	-0.179138	-0.153279	-0.0738106	0.0474913	0.0734759	-0.0885105	0.0727238
Old_71	0.0452082	-0.0300488	0.0399427	-0.0573658	-0.0522329	0.0937806	0.0317003	-0.110097	-0.0007792	-0.0847922	0.0794466	-0.112186	-0.0619177	0.0819187	-0.0565519	0.0490672	-0.0905784	0.0317003	-0.0030619	-0.0730384	0.0942039	0.216542	0.17843	0.0987101	0.0775711	0.0323998	0.201235	0.0317366	-0.0100718	0.0785519	0.241196	0.0346644	0.0160354	0.00420495	0.0144653	0.0727304	-0.0486289	0.0277936	-0.139716	0.0142889	-0.0809541	-0.0427696	-0.0130553	0.0325865	0.0252796	-0.0853049	-0.0564726	0.039026	-0.044421
Old_72	0.029132	0.00203315	0.163968	0.0722957	0.061882	0.130843	0.0805642	-0.0265575	0.0866897	0.12921	0.112149	0.0242719	0.0286039	0.0104375	-0.0233647	0.0153369	0.0131314	0.0805642	-0.0865168	-0.197755	0.156142	0.401097	0.309081	0.203322	0.0907158	0.032611	0.354927	-0.0808199	-0.095361	0.254426	0.531671	0.122876	0.128202	0.0919488	0.122333	0.348904	-0.0352034	0.0574354	-0.295069	0.0183382	0.128958	-0.0894967	-0.188162	-0.141632	-0.0686587	0.0304564	0.099546	0.0558233	0.0993681
Old_73	0.0394859	-0.0182974	0.142613	0.0427381	0.0435999	0.0684348	0.026467	0.0073058	-0.0152759	-0.0168769	0.116881	-0.0176432	-0.0135866	0.0210126	0.0978993	0.107661	0.0841995	0.026467	-0.289507	-0.34946	0.221507	0.358695	0.191363	0.111603	0.0947871	0.0235719	0.365062	-0.0719841	-0.164053	0.41166	0.762728	0.101332	0.100244	0.130617	0.0888031	0.365505	0.0363855	0.148749	-0.279486	0.0351713	0.102743	-0.0760688	-0.179604	-0.15576	-0.0785214	0.0813017	0.114797	0.0321997	0.0873543
Young_1	0.0411997	0.302035	0.0457764	0.127772	0.0138716	-0.044376	0.0660204	-0.0012496	0.0618781	0.110374	-0.0050561	0.10412	0.0393369	-0.0045602	0.10092	-0.0298568	0.124342	0.0660204	-0.0505273	-0.0187457	0.010206	-0.126797	0.00065435	-0.082922	-0.0374368	-0.0101512	-0.061421	-0.0872003	-0.0144433	-0.364413	-0.561127	0.0370201	0.0525151	-0.0024652	0.0275438	-0.203611	-0.0941788	-0.0461991	-0.0671477	0.0200638	-0.0725421	0.0752638	-0.0731204	-0.0659757	-0.0533791	0.141997	0.150931	-0.0917326	0.00553607
Young_2	0.0112942	0.246936	0.0251104	0.0430985	0.0184285	0.0624789	0.119876	-0.0463634	0.105094	0.198576	0.10731	0.159896	0.00619801	0.025235	0.131808	-0.006759	0.14124	0.119876	-0.184297	-0.142253	0.0328025	-0.286726	-0.083013	-0.165351	-0.101216	-0.0504453	-0.155545	-0.0605465	-0.120502	-0.218862	-0.447436	-0.0513474	0.0267809	-0.0093126	0.0236279	-0.163177	0.0355989	-0.0251873	-0.0774716	-0.0087246	0.0235492	0.158993	-0.12124	-0.0932202	-0.0260364	0.138293	0.121721	-0.0543626	-0.00335
Young_3	-0.144681	0.142712	0.0603862	0.0349232	-0.0845326	-0.0210383	0.0142162	-0.0765805	0.0589957	0.212822	0.108912	0.14588	0.0511143	-0.0079396	0.349809	0.056287	0.294322	0.0142162	-0.259368	-0.172732	-0.0777612	-0.413258	-0.234547	-0.197621	-0.117169	-0.027214	-0.238604	-0.0660976	-0.148716	-0.115385	-0.311706	-0.107831	-0.117259	-0.147287	-0.115363	-0.181983	-0.103447	-0.0497471	-0.116196	-0.0046811	-0.202944	0.101525	-0.0638142	-0.100142	-0.0402669	0.148384	0.225248	-0.133913	-0.0306322
Young_4	-0.0158467	0.0987544	-0.0082763	-0.0124294	0.00863397	-0.11387	0.00969791	-0.0106226	0.037918	0.0549409	-0.0242415	0.0723837	-0.0275841	0.0123229	0.0674079	-0.031683	0.132918	0.00969791	-0.0293554	0.0796326	-0.0377145	-0.267496	-0.097836	-0.107113	-0.0083705	-0.0191361	-0.172734	-0.0418797	-0.0180618	-0.194904	-0.361698	-0.0308594	0.0270088	-0.0149008	0.00691938	-0.177458	0.0378867	-0.0014671	0.0314753	-0.0661117	-0.0257406	0.101054	0.017387	-0.0147557	-0.0112218	0.0928566	0.140471	-0.109593	0.0260695
Young_5	-0.0259527	0.573371	0.140634	0.237582	0.0175354	-0.0572498	0.0336545	0.00293176	0.145871	0.172126	0.0934847	0.305019	0.0479547	-0.119	0.155851	-0.156897	0.262801	0.0336545	-0.0232092	-0.0205935	0.101313	-0.322258	-0.061811	-0.104106	0.0206798	0.0617271	-0.0264542	-0.13555	-0.0997244	-0.693696	-1.10735	-0.0078469	0.0530154	0.00814894	0.0731293	-0.343046	-0.0581182	0.00464419	-0.175041	0.148221	-0.0474348	0.175346	-0.134982	-0.0776263	-0.0951801	0.306303	0.306121	-0.0032967	0.0506243
Young_6	-0.0576569	0.230508	0.109097	0.074962	0.0271068	-0.0312185	0.00767584	0.0713093	-0.0532073	0.096018	0.00473938	0.16983	0.0146281	-0.0398214	0.111759	-0.100106	0.199515	0.00767584	-0.165999	-0.165153	0.0623864	-0.321227	-0.068928	-0.161323	-0.134006	-0.108478	-0.0867324	-0.168418	-0.193175	-0.206229	-0.523931	-0.034227	0.0564733	0.0658807	0.0449483	-0.18219	0.141883	-0.0521836	-0.0481724	-0.0173623	0.0719909	0.212522	-0.238387	-0.13117	-0.182079	0.107257	0.222638	-0.0765988	0.0325986
Young_7	-0.120744	0.160004	-0.0008174	-0.000195	0.00887592	-0.0154616	0.0267896	-0.0564239	0.0194933	0.141119	-0.117077	0.20921	-0.039673	-0.0250668	0.195153	0.0330542	0.212565	0.0267896	-0.135564	-0.124463	-0.150645	-0.487503	-0.259704	-0.25198	-0.167747	-0.0730525	-0.319973	-0.132149	-0.142916	-0.19007	-0.379777	-0.0655874	-0.0457634	-0.110759	-0.0441435	-0.164398	0.134957	-0.0505188	0.133523	-0.0123067	-0.165145	0.185752	-0.137482	-0.153571	-0.0673975	0.134507	0.169705	-0.187373	-0.0675114
Young_8	-0.151599	0.348677	0.019666	0.126544	-0.118627	-0.154906	-0.0940757	-0.0791518	0.00932398	0.125707	-0.08716	0.10879	0.0104828	-0.0704609	0.124384	-0.0132641	0.0868876	-0.0940757	0.0940561	0.0254425	-0.0871784	-0.338926	0.00160522	-0.196085	0.16164	0.164311	-0.184632	0.00143465	0.0178576	-0.572005	-0.881062	0.0343297	0.0325897	-0.0621438	0.00560353	-0.328077	-0.138554	-0.162803	0.0613298	0.0878977	-0.227332	0.00664936	0.0591864	0.023562	0.0589064	0.103057	0.0618515	-0.217288	-0.042136
Young_9	0.0513053	0.555089	0.161395	0.114259	-0.0046118	0.0648946	0.0699516	0.0208531	0.181825	0.355118	0.137241	0.416888	0.124143	-0.0297828	0.121288	-0.224054	0.235078	0.0699516	-0.215446	-0.313451	0.111555	-0.306011	-0.117947	-0.0874672	-0.163464	-0.139353	0.0222867	-0.253427	-0.362021	-0.57128	-1.1834	0.0319086	0.12285	0.139473	0.0722639	-0.404552	0.0671608	0.126354	-0.155129	0.0632575	0.19188	0.313143	-0.337591	-0.269564	-0.267426	0.271519	0.263272	0.0627913	0.0336166
Young_10	-0.037738	0.409127	0.0809268	0.161777	-0.0676178	-0.0612992	0.0286891	-0.164358	0.115046	0.157961	-0.0058402	0.204358	0.125768	-0.129692	0.10127	-0.0196585	0.0493768	0.0286891	0.16808	0.132904	-0.0046034	-0.291534	0.0266884	-0.128797	0.126792	0.12017	-0.0902109	-0.176585	-0.0066912	-0.635088	-0.87333	0.0232586	0.0518872	-0.0474799	0.0214666	-0.290263	-0.163422	-0.10203	-0.190609	0.0488669	-0.171817	0.106351	-0.0482069	-0.0607831	-0.0993021	0.126166	0.174038	-0.151285	0.0155005
Young_11	-0.0926935	0.287702	0.176198	0.116666	-0.0263293	0.0356647	0.0682676	-0.0550873	0.109081	0.291864	0.056753	0.314385	0.143898	-0.0473403	0.258636	-0.0061655	0.243734	0.0682676	-0.228297	-0.311787	0.0161105	-0.47752	-0.226472	-0.248674	-0.222442	-0.104339	-0.183552	-0.0609848	-0.203917	-0.306563	-0.630567	-0.0420886	-0.0186809	-0.0908904	-0.0276921	-0.302358	0.0254666	-0.0693517	-0.104411	0.0184965	-0.153095	0.228143	-0.104023	-0.141664	-0.0387304	0.197673	0.198104	-0.152985	-0.0492368
Young_12	-0.11923	0.247626	0.0559977	0.0991661	-0.190208	-0.100169	-0.0879574	0.0285046	0.109107	0.140887	0.0129772	0.146858	0.0527288	-0.103958	0.071069	0.0246827	0.139359	-0.0879574	0.0495426	0.149291	-0.110109	-0.299915	-0.111933	-0.16769	0.0217305	0.0701217	-0.165529	0.0734448	0.0855415	-0.296303	-0.571109	-0.0919093	-0.0803132	-0.151258	-0.0395493	-0.184537	-0.144107	-0.204914	0.256599	0.0129598	-0.276425	0.0209279	0.0737928	0.0537556	0.144737	0.0696442	0.071772	-0.179469	-0.249365
Young_13	-0.109854	0.42014	0.013433	0.190739	-0.0777836	-0.0632441	-0.040304	-0.0731214	0.0565978	0.187074	-0.0989236	0.205325	0.0995861	-0.133044	0.00798431	-0.0381748	0.0451655	-0.040304	0.102686	0.0756428	-0.141165	-0.430809	-0.0785019	-0.247289	0.0910514	0.08483	-0.201129	0.00041174	0.079584	-0.747818	-1.22013	-0.0201192	0.0336956	-0.0667487	0.0558022	-0.384083	-0.144597	-0.23274	0.0285887	0.0368501	-0.167398	0.025845	-0.0083112	-0.038379	0.059226	0.0405669	0.00871325	-0.0536359	-0.0742214
Young_14	0.0197463	0.318495	0.187401	0.0619708	0.0359038	0.0266063	0.0396347	0.0384109	0.115919	0.171032	0.0935266	0.206533	-0.0286709	-0.0391873	0.0830688	-0.109591	0.135058	0.0396347	-0.0440918	0.00927764	0.10427	-0.105833	0.0672093	0.010836	-0.0114088	-0.0236837	0.071318	-0.091882	-0.15291	-0.290875	-0.653487	0.0155412	0.109127	0.145499	0.10453	-0.188483	0.092055	0.0823976	-0.0874127	0.0206262	0.154009	0.169944	-0.180659	-0.13752	-0.112634	0.174766	0.135184	0.0320442	0.103323
Young_15	-0.018798	0.499956	0.198048	0.208043	0.0208536	0.0686679	0.13226	-0.0786098	0.249268	0.23268	0.126723	0.350975	0.106284	-0.019744	0.102955	-0.249477	0.136988	0.13226	-0.0150803	-0.0772202	0.0987839	-0.140863	0.0387388	-0.110834	0.019572	0.0136058	0.107906	-0.183773	-0.0965288	-0.602334	-1.10532	0.0374979	0.147266	0.0897302	0.162471	-0.36882	-0.0620721	0.0829235	-0.266867	0.162865	0.0356858	0.211532	-0.151478	-0.153553	-0.206296	0.287356	0.272624	0.052666	0.115382
Young_16	-0.16458	0.314427	0.0977588	0.137589	0.0552941	0.0379252	0.126573	-0.144533	0.0784711	0.224657	0.0283476	0.260599	0.117602	-0.0654718	0.277109	-0.0574715	0.214496	0.126573	-0.300195	-0.312314	0.00260694	-0.414981	-0.188372	-0.23644	-0.138911	-0.0532037	-0.129708	-0.111717	-0.258119	-0.164124	-0.51134	-0.0338133	0.021166	-0.0857485	0.0107125	-0.212798	0.12391	-0.0201442	0.00421574	-0.0222633	-0.0333836	0.25746	-0.154969	-0.157757	-0.0999227	0.246405	0.263979	-0.145462	0.0137902
Young_17	-0.0760292	-0.0321323	-0.0282392	-0.12756	-0.185057	-0.238901	-0.153751	-0.117294	-0.0546276	-0.0993949	-0.106233	-0.0291314	-0.0665069	-0.0633931	0.0283458	0.104256	0.106	-0.153751	0.247313	0.436102	-0.0740169	-0.250077	-0.137247	-0.175013	0.0672888	0.067838	-0.199996	0.0818176	0.195709	-0.124369	-0.262547	0.0391369	0.0249473	-0.0624207	0.014169	-0.0394107	0.0241571	-0.140059	0.418625	0.0844208	-0.143816	-0.118716	0.142809	0.0403662	0.155011	0.0461958	0.0388218	-0.198978	-0.0728414
Young_18	-0.117095	0.0311486	-0.132004	0.0885817	-0.0661548	-0.145097	-0.0721638	0.0922402	-0.0449647	-0.0114362	-0.0608238	0.0331768	-0.0628241	-0.0515814	0.0376243	-0.030401	0.129991	-0.0721638	0.0776306	0.176013	-0.337663	-0.511129	-0.259626	-0.198204	-0.0474451	0.00199727	-0.456919	0.162389	0.151468	-0.522362	-0.883434	0.0206464	0.00345821	-0.0091882	0.0491126	-0.318428	-0.0566918	-0.167909	0.413164	-0.0306279	-0.224771	-0.0705052	0.159316	0.142979	0.176243	-0.0062172	0.0063427	0.0959447	-0.0302208
Young_19	0.0962067	0.52908	0.16453	0.127399	0.0802536	0.0618424	0.0496399	0.021431	0.114137	0.320323	0.0399303	0.340542	0.0997967	-0.0506465	0.139777	-0.197334	0.220738	0.0496399	-0.233136	-0.353626	0.232308	-0.203202	-0.058965	-0.0540555	-0.200495	-0.161761	0.0881581	-0.182957	-0.29128	-0.537999	-1.00614	0.0853804	0.207746	0.192902	0.172502	-0.25934	0.171352	0.145397	-0.225317	0.0745611	0.282909	0.254919	-0.308246	-0.240295	-0.273997	0.284758	0.276048	0.0923648	0.146205
Young_20	-0.17857	-0.173519	-0.0765047	-0.147205	-0.159362	-0.239961	-0.154899	-0.0241641	-0.0240995	-0.105298	-0.0951761	-0.0821326	-0.0809767	-0.0460643	0.165429	0.140951	0.126886	-0.154899	0.209673	0.418653	-0.251178	-0.259944	-0.160712	-0.247274	0.0750001	0.0750837	-0.361273	0.168871	0.268571	-0.0957645	-0.219243	0.0501185	0.0621735	-0.0892925	0.0127446	-0.128685	-0.107884	-0.165426	0.438722	-0.0195404	-0.195144	-0.0081719	0.143867	0.0493773	0.214051	0.130401	0.107496	-0.169125	-0.100409
Young_21	-0.0475848	0.078979	0.121205	-0.0674262	-0.0113932	0.135253	0.124048	-0.144588	0.218962	0.223829	0.158165	0.202271	0.0835759	0.0378957	0.402828	-0.0521781	0.386283	0.124048	-0.19346	-0.129366	-0.0193848	-0.44905	-0.251361	-0.151718	-0.135845	-0.0770789	-0.258712	-0.072926	-0.193955	-0.0078671	-0.258808	0.0198952	-0.0535932	-0.0751116	-0.0601285	-0.169835	-0.0601148	-0.19542	-0.0410059	-0.0804377	-0.121805	0.125453	-0.139031	-0.11622	-0.139994	0.234078	0.31396	-0.125015	-0.0645648
Young_22	-0.124083	-0.167528	-0.0454483	-0.0083616	-0.048721	-0.241844	-0.134594	-0.0588342	-0.130497	-0.115438	-0.21413	0.0820767	-0.0094512	0.0344708	0.191745	0.0613664	0.182339	-0.134594	0.0554248	0.104253	-0.189872	-0.259911	-0.122828	-0.254642	0.0226426	0.0594077	-0.187746	-0.0054448	0.0747817	0.216114	0.193063	0.110299	0.105833	0.012389	0.124707	-0.0064153	0.0412314	-0.11063	0.439844	0.0532861	-0.0581526	0.0514621	0.0388157	-0.0196904	0.0446511	0.0982167	0.0603597	-0.155984	-0.0110603
Young_23	0.206958	0.4557	0.232072	0.121662	0.097712	0.100083	0.166599	-0.0465371	0.155715	0.310137	0.106563	0.354598	0.16479	0.031487	0.0738252	-0.218358	0.0811344	0.166599	-0.194016	-0.269585	0.176578	-0.108618	0.0250638	0.0674514	-0.0406621	-0.0980891	0.101015	-0.123273	-0.205303	-0.413443	-0.881399	0.0635841	0.151419	0.0830098	0.118929	-0.175165	0.0973398	0.165204	-0.341802	0.121117	0.287036	0.238413	-0.195032	-0.134416	-0.226824	0.207709	0.24033	0.170207	0.136153
Young_24	0.0524181	0.430222	0.172783	0.0821001	0.116559	0.0790575	0.204299	-0.096865	0.193286	0.251364	0.132518	0.32274	0.177135	-0.0373634	0.061641	-0.19351	0.020974	0.204299	0.0344437	-0.0236428	0.101221	-0.2562	0.0314424	-0.128872	0.11169	0.0683119	0.0113862	-0.0903118	-0.015696	-0.425583	-0.829584	-0.0036184	0.0793106	-0.014138	0.0671032	-0.283316	-0.12626	-0.0513936	-0.352098	0.0453872	0.0525433	0.187911	-0.100868	-0.153077	-0.0846137	0.137697	0.206031	-0.0109126	0.045009
Young_25	-0.0525834	-0.0046607	-0.0119981	-0.0865006	-0.130162	-0.116951	-0.100037	-0.136526	0.0393454	-0.0060166	-0.0109109	0.0324412	0.0300249	-0.0217727	0.20578	0.0948221	0.179243	-0.100037	0.21152	0.479203	-0.181097	-0.174802	-0.14133	-0.200037	0.0541354	0.0539285	-0.22433	0.078689	0.234594	-0.0517941	-0.271617	0.041674	0.0164057	-0.101582	0.0280558	-0.0198038	-0.135575	-0.11322	0.285943	0.0411071	-0.172376	-0.0560071	0.117141	0.0553641	0.114569	0.152552	0.155615	-0.237228	-0.0659536
Young_26	0.0456813	0.299556	0.0208334	0.0277869	-0.0069613	0.017151	0.0841875	-0.0345986	0.0498988	0.207013	-0.0329117	0.22611	0.102786	0.0721096	0.204197	-0.0627703	0.251525	0.0841875	-0.244616	-0.210854	-0.0894019	-0.35614	-0.170296	-0.147146	-0.0959686	-0.0813535	-0.0561004	-0.181375	-0.233352	-0.197228	-0.527379	0.0517282	0.140284	0.0740562	0.107445	-0.303694	0.233328	0.0196324	0.0735499	0.13295	0.0895533	0.251286	-0.275659	-0.291743	-0.22029	0.213659	0.232207	0.0355129	-0.0268259
Young_27	0.0160824	-0.156331	-0.0337896	-0.0523808	0.0370248	-0.136545	-0.0569763	-0.0711812	-0.0296253	-0.0336746	-0.109074	0.104786	0.067169	0.0560144	0.171552	-0.003464	0.142852	-0.0569763	-0.0735893	0.0846176	-0.15342	-0.340656	-0.140581	-0.153878	-0.0305049	-0.0269789	-0.163342	-0.110906	-0.0296366	0.211836	0.155277	-0.0275108	0.0631324	0.0191909	0.0541979	-0.0919502	0.25863	-0.006927	0.151744	-0.0145129	0.0655167	0.118858	-0.119317	-0.0671688	-0.162368	0.0485225	0.0823241	0.0397469	-0.061926
[truncated: 841 more columns]
