# Supplementary material for: Multiscale footprints reveal the organization of cis-regulatory elements
Source: Nature. 2025 Jan 22;638(8051):779–86. doi: 10.1038/s41586-024-08443-4 (PMC11839466; doi:10.1038/s41586-024-08443-4)
Supplement: Supplementary file 3 — Supplementary Tables 1–8. [file 41586_2024_8443_MOESM3_ESM.zip › 2022-10-16071E-s3/2022-10-16071E-Supplementary Table 6.xlsx]

## Sheet: de novo motifs
ID	chromVAR score t-test (old-young) pval	chromVAR score t-statistic	cluster	TF	name	sign	new_name
motif #1	200	42.2658	pos_patterns.pattern_105_report_just_sum_o	['Fosb', 'Fos', 'Fosl2', 'Jund', 'Junb', 'Bach2', 'Jun', 'Nfe2', 'Nfe2l3', 'Nfe2l2', 'Bach1', 'Fosl1']	pos_patterns.pattern_105_report_just_sum_o	1	Fosb,Fos,Fosl2,Jund,Junb,Bach2,Jun,Nfe2,Nfe2l3,Nfe2l2,Bach1,Fosl1
motif #2	200	40.826	pos_patterns.pattern_5_report_just_sum_y	['Runx1', 'Runx3']	pos_patterns.pattern_5_report_just_sum_y	1	Runx1,Runx3
motif #3	200	38.3166	pos_patterns.pattern_14_report_just_sum_y	['Tal1', 'Gata5', 'Gata6', 'Gata2', 'Gata4', 'Gata1']	pos_patterns.pattern_14_report_just_sum_y	1	Tal1,Gata5,Gata6,Gata2,Gata4,Gata1
motif #4	200	37.6872	pos_patterns.pattern_40_report_just_sum_y	['unknown_maybeEtv2_0.73']	pos_patterns.pattern_40_report_just_sum_y	1	unknown_maybeEtv2_0.73
motif #5	200	34.6536	neg_patterns.pattern_0_report_count_y	['unknown_maybeZfp410_1.00']	neg_patterns.pattern_0_report_count_y	1	unknown_maybeZfp410_1.00
motif #6	200	33.4119	pos_patterns.pattern_4_report_just_sum_y	['Nfia', 'Nfix', 'Nfib']	pos_patterns.pattern_4_report_just_sum_y	1	Nfia,Nfix,Nfib
motif #7	200	32.5469	pos_patterns.pattern_6_report_just_sum_y	['Bach2', 'Nfe2', 'Nfe2l3', 'Nfe2l2', 'Bach1', 'Fosl2', 'Fos', 'Mafk', 'Fosb', 'Mafa', 'Maf', 'Maff', 'Batf']	pos_patterns.pattern_6_report_just_sum_y	1	Bach2,Nfe2,Nfe2l3,Nfe2l2,Bach1,Fosl2,Fos,Mafk,Fosb,Mafa,Maf,Maff,Batf
motif #8	200	32.3754	pos_patterns.pattern_42_report_just_sum_o	['unknown_maybeRunx1_1.00']	pos_patterns.pattern_42_report_just_sum_o	1	unknown_maybeRunx1_1.00
motif #9	200	32.206	pos_patterns.pattern_14_report_count_o	['unknown_maybeSpi1_0.48']	pos_patterns.pattern_14_report_count_o	1	unknown_maybeSpi1_0.48
motif #10	200	32.0058	pos_patterns.pattern_29_report_just_sum_y	['unknown_maybeKlf1_0.54']	pos_patterns.pattern_29_report_just_sum_y	1	unknown_maybeKlf1_0.54
motif #11	200	31.8369	pos_patterns.pattern_13_report_count_y	['unknown_maybeRunx3_0.53']	pos_patterns.pattern_13_report_count_y	1	unknown_maybeRunx3_0.53
motif #12	179.829	29.1268	pos_patterns.pattern_89_report_just_sum_o	['unknown_maybeZfp143_1.00']	pos_patterns.pattern_89_report_just_sum_o	1	unknown_maybeZfp143_1.00
motif #13	177.437	28.9245	pos_patterns.pattern_3_report_just_sum_o	['Sp3', 'Klf3', 'Sp2', 'Klf6', 'Klf7', 'Klf12', 'Patz1', 'Klf8', 'Klf4', 'Klf5', 'Sp9', 'Zbtb17', 'Sp8', 'E2f4', 'Sp6', 'Klf14', 'Klf15', 'Klf2', 'E2f1', 'Klf16', 'Klf13', 'Zfp692', 'Klf1']	pos_patterns.pattern_3_report_just_sum_o	1	Sp3,Klf3,Sp2,Klf6,Klf7,Klf12,Patz1,Klf8,Klf4,Klf5,Sp9,Zbtb17,Sp8,E2f4,Sp6,Klf14,Klf15,Klf2,E2f1,Klf16,Klf13,Zfp692,Klf1
motif #14	169.161	28.2152	pos_patterns.pattern_51_report_count_o	['unknown_maybeNfatc3_0.87']	pos_patterns.pattern_51_report_count_o	1	unknown_maybeNfatc3_0.87
motif #15	163.929	27.7585	pos_patterns.pattern_0_report_count_y	['Etv2', 'Spib', 'Spi1', 'Elf5', 'Erg']	pos_patterns.pattern_0_report_count_y	1	Etv2,Spib,Spi1,Elf5,Erg
motif #16	144.162	25.9695	pos_patterns.pattern_89_report_count_o	['Rorc', 'Fosb', 'Nr1d2', 'Nfatc1']	pos_patterns.pattern_89_report_count_o	1	Rorc,Fosb,Nr1d2,Nfatc1
motif #17	132.301	24.8411	pos_patterns.pattern_22_report_just_sum_o	['Prdm6', 'Zfp422', 'Zfp287', 'Zfp182']	pos_patterns.pattern_22_report_just_sum_o	1	Prdm6,Zfp422,Zfp287,Zfp182
motif #18	123.123	23.9352	pos_patterns.pattern_79_report_just_sum_o	['unknown_maybeCbfb_0.20']	pos_patterns.pattern_79_report_just_sum_o	1	unknown_maybeCbfb_0.20
motif #19	121.651	23.7869	pos_patterns.pattern_52_report_just_sum_y	['unknown_maybeEtv5_0.22']	pos_patterns.pattern_52_report_just_sum_y	1	unknown_maybeEtv5_0.22
motif #20	118.519	23.4688	neg_patterns.pattern_2_report_count_y	['unknown_maybeZeb1_0.09']	neg_patterns.pattern_2_report_count_y	1	unknown_maybeZeb1_0.09
motif #21	115.962	23.206	pos_patterns.pattern_24_report_count_y	['Mef2c', 'Borcs8', 'Mef2b', 'Mef2d', 'Mef2a']	pos_patterns.pattern_24_report_count_y	1	Mef2c,Borcs8,Mef2b,Mef2d,Mef2a
motif #22	104.92	22.0388	pos_patterns.pattern_29_report_count_o	['unknown_maybeElk1_0.22']	pos_patterns.pattern_29_report_count_o	1	unknown_maybeElk1_0.22
motif #23	99.1236	21.4026	pos_patterns.pattern_41_report_just_sum_o	['unknown_maybeErg_0.41']	pos_patterns.pattern_41_report_just_sum_o	1	unknown_maybeErg_0.41
motif #24	98.6986	21.3552	neg_patterns.pattern_0_report_count_o	['unknown_maybeAtf4_1.00']	neg_patterns.pattern_0_report_count_o	1	unknown_maybeAtf4_1.00
motif #25	95.5904	21.0061	pos_patterns.pattern_49_report_just_sum_o	['unknown_maybeThap11_1.00']	pos_patterns.pattern_49_report_just_sum_o	1	unknown_maybeThap11_1.00
motif #26	92.8496	20.6936	pos_patterns.pattern_70_report_count_o	['unknown_maybeRunx2_1.00']	pos_patterns.pattern_70_report_count_o	1	unknown_maybeRunx2_1.00
motif #27	92.4276	20.6452	pos_patterns.pattern_15_report_just_sum_y	['unknown_maybeEts2_0.09']	pos_patterns.pattern_15_report_just_sum_y	1	unknown_maybeEts2_0.09
motif #28	90.9661	20.4764	pos_patterns.pattern_90_report_count_y	['unknown_maybeGata4_0.18']	pos_patterns.pattern_90_report_count_y	1	unknown_maybeGata4_0.18
motif #29	87.656	20.0893	pos_patterns.pattern_42_report_just_sum_y	['unknown_maybeZfp770_1.00']	pos_patterns.pattern_42_report_just_sum_y	1	unknown_maybeZfp770_1.00
motif #30	83.5007	19.5932	pos_patterns.pattern_10_report_just_sum_y	['unknown_maybeZbtb32_0.79']	pos_patterns.pattern_10_report_just_sum_y	1	unknown_maybeZbtb32_0.79
motif #31	83.383	19.579	pos_patterns.pattern_67_report_just_sum_y	['unknown_maybeUsf2_0.28']	pos_patterns.pattern_67_report_just_sum_y	1	unknown_maybeUsf2_0.28
motif #32	81.6422	19.3675	pos_patterns.pattern_49_report_count_o	['unknown_maybeGlis3_1.00']	pos_patterns.pattern_49_report_count_o	1	unknown_maybeGlis3_1.00
motif #33	75.7369	18.6334	pos_patterns.pattern_38_report_just_sum_o	['Cdx4', 'Hoxc9', 'Hoxa9', 'Cdx2', 'Cdx1', 'Hoxa10', 'Hoxb9', 'Hoxa11', 'Hoxb8']	pos_patterns.pattern_38_report_just_sum_o	1	Cdx4,Hoxc9,Hoxa9,Cdx2,Cdx1,Hoxa10,Hoxb9,Hoxa11,Hoxb8
motif #34	73.4694	18.3441	pos_patterns.pattern_119_report_just_sum_y	['Gata3']	pos_patterns.pattern_119_report_just_sum_y	1	Gata3
motif #35	71.9036	18.1419	pos_patterns.pattern_50_report_count_o	['unknown_maybeIrf1_0.13']	pos_patterns.pattern_50_report_count_o	1	unknown_maybeIrf1_0.13
motif #36	70.4708	17.9549	pos_patterns.pattern_95_report_just_sum_y	['unknown_maybeEhf_0.19']	pos_patterns.pattern_95_report_just_sum_y	1	unknown_maybeEhf_0.19
motif #37	64.2959	17.1272	neg_patterns.pattern_17_report_count_y	['unknown_maybeSix4_0.54']	neg_patterns.pattern_17_report_count_y	1	unknown_maybeSix4_0.54
motif #38	61.9037	16.7962	neg_patterns.pattern_20_report_count_y	['unknown_maybeZfp46_0.92']	neg_patterns.pattern_20_report_count_y	1	unknown_maybeZfp46_0.92
motif #39	59.4369	16.4482	pos_patterns.pattern_90_report_count_o	['unknown_maybeSox2_1.00']	pos_patterns.pattern_90_report_count_o	1	unknown_maybeSox2_1.00
motif #40	58.9995	16.3858	pos_patterns.pattern_91_report_count_y	['unknown_maybeFev_1.00']	pos_patterns.pattern_91_report_count_y	1	unknown_maybeFev_1.00
motif #41	56.6672	16.049	pos_patterns.pattern_53_report_just_sum_o	['Wt1', 'Zfp341', 'Sp5', 'Zfp467', 'Maz', 'Klf15', 'Sp3', 'Ets2', 'Zfp281', 'E2f6', 'Zfp398', 'Rbak', 'Klf3', 'E2f7', 'Klf5', 'Erg', 'Sp2', 'Klf6', 'Zbtb17', 'Etv2', 'Ptf1a', 'Zfp260', 'Tfdp1', 'Tfdp2', 'Spi1', 'Zfp566', 'Sall4']	pos_patterns.pattern_53_report_just_sum_o	1	Wt1,Zfp341,Sp5,Zfp467,Maz,Klf15,Sp3,Ets2,Zfp281,E2f6,Zfp398,Rbak,Klf3,E2f7,Klf5,Erg,Sp2,Klf6,Zbtb17,Etv2,Ptf1a,Zfp260,Tfdp1,Tfdp2,Spi1,Zfp566,Sall4
motif #42	54.3272	15.7042	neg_patterns.pattern_1_report_count_o	['unknown_maybeZeb2_0.08']	neg_patterns.pattern_1_report_count_o	1	unknown_maybeZeb2_0.08
motif #43	51.3199	15.2502	pos_patterns.pattern_118_report_just_sum_o	['unknown_maybeStat6_0.87']	pos_patterns.pattern_118_report_just_sum_o	1	unknown_maybeStat6_0.87
motif #44	44.7791	14.215	neg_patterns.pattern_22_report_count_y	['unknown_maybeTfap4_1.00']	neg_patterns.pattern_22_report_count_y	1	unknown_maybeTfap4_1.00
motif #45	43.6637	14.0312	pos_patterns.pattern_7_report_just_sum_y	['unknown_maybeSp3_0.07']	pos_patterns.pattern_7_report_just_sum_y	1	unknown_maybeSp3_0.07
motif #46	43.6076	14.0219	pos_patterns.pattern_65_report_count_y	['unknown_maybeBach2_0.81']	pos_patterns.pattern_65_report_count_y	1	unknown_maybeBach2_0.81
motif #47	41.7824	13.7158	pos_patterns.pattern_39_report_just_sum_o	['unknown_maybeZscan29_0.78']	pos_patterns.pattern_39_report_just_sum_o	1	unknown_maybeZscan29_0.78
motif #48	38.4168	13.1334	pos_patterns.pattern_78_report_count_o	['Rfx1', 'Rfx2', 'Rfx5', 'Rfx3', 'Rfx4', 'Nfix']	pos_patterns.pattern_78_report_count_o	1	Rfx1,Rfx2,Rfx5,Rfx3,Rfx4,Nfix
motif #49	37.5732	12.9835	pos_patterns.pattern_48_report_count_o	['unknown_maybeAtf7_0.43']	pos_patterns.pattern_48_report_count_o	1	unknown_maybeAtf7_0.43
motif #50	36.3871	12.7699	pos_patterns.pattern_56_report_count_o	['unknown_maybePatz1_0.07']	pos_patterns.pattern_56_report_count_o	1	unknown_maybePatz1_0.07
motif #51	35.6598	12.6372	pos_patterns.pattern_74_report_count_o	['unknown_maybeNfia_0.14']	pos_patterns.pattern_74_report_count_o	1	unknown_maybeNfia_0.14
motif #52	33.6053	12.2549	neg_patterns.pattern_19_report_count_y	['unknown_maybeRarb_0.36']	neg_patterns.pattern_19_report_count_y	1	unknown_maybeRarb_0.36
motif #53	30.7535	11.7043	neg_patterns.pattern_4_report_just_sum_y	['unknown_maybeRfx3_0.12']	neg_patterns.pattern_4_report_just_sum_y	1	unknown_maybeRfx3_0.12
motif #54	30.6496	11.6837	pos_patterns.pattern_58_report_just_sum_y	['unknown_maybeTead1_0.47']	pos_patterns.pattern_58_report_just_sum_y	1	unknown_maybeTead1_0.47
motif #55	30.4877	11.6517	pos_patterns.pattern_41_report_count_o	['unknown_maybeElf5_0.62']	pos_patterns.pattern_41_report_count_o	1	unknown_maybeElf5_0.62
motif #56	29.9207	11.5387	pos_patterns.pattern_46_report_count_o	['unknown_maybeFoxj1_0.53']	pos_patterns.pattern_46_report_count_o	1	unknown_maybeFoxj1_0.53
motif #57	28.5327	11.2575	pos_patterns.pattern_36_report_count_o	['unknown_maybeNhlh1_0.40']	pos_patterns.pattern_36_report_count_o	1	unknown_maybeNhlh1_0.40
motif #58	28.3538	11.2208	pos_patterns.pattern_16_report_just_sum_y	['unknown_maybeZbtb22_1.00']	pos_patterns.pattern_16_report_just_sum_y	1	unknown_maybeZbtb22_1.00
motif #59	27.9666	11.1409	pos_patterns.pattern_81_report_count_o	['unknown_maybeSpic_0.15']	pos_patterns.pattern_81_report_count_o	1	unknown_maybeSpic_0.15
motif #60	27.3112	11.0044	pos_patterns.pattern_25_report_just_sum_o	['Atf7', 'Creb5', 'Gm28047', 'Jdp2', 'Creb3', 'Creb1', 'Crebl2', 'Crem', 'Atf2', 'Jun', 'Nfil3', 'Fosl1', 'Gmeb2']	pos_patterns.pattern_25_report_just_sum_o	1	Atf7,Creb5,Gm28047,Jdp2,Creb3,Creb1,Crebl2,Crem,Atf2,Jun,Nfil3,Fosl1,Gmeb2
motif #61	26.174	10.7635	pos_patterns.pattern_54_report_count_o	['unknown_maybeZfp354a_0.10']	pos_patterns.pattern_54_report_count_o	1	unknown_maybeZfp354a_0.10
motif #62	26.13	10.7541	pos_patterns.pattern_88_report_just_sum_o	['unknown_maybePlagl1_0.28']	pos_patterns.pattern_88_report_just_sum_o	1	unknown_maybePlagl1_0.28
motif #63	25.2371	10.5611	pos_patterns.pattern_89_report_count_y	['Mecom']	pos_patterns.pattern_89_report_count_y	1	Mecom
motif #64	24.9312	10.4942	pos_patterns.pattern_112_report_just_sum_o	['unknown_maybeNfe2l1_0.67']	pos_patterns.pattern_112_report_just_sum_o	1	unknown_maybeNfe2l1_0.67
motif #65	24.4037	10.3779	neg_patterns.pattern_4_report_count_y	['unknown_maybeNr1h5_0.81']	neg_patterns.pattern_4_report_count_y	1	unknown_maybeNr1h5_0.81
motif #66	22.2177	9.88168	pos_patterns.pattern_64_report_just_sum_y	['unknown_maybeRreb1_0.99']	pos_patterns.pattern_64_report_just_sum_y	1	unknown_maybeRreb1_0.99
motif #67	20.8625	9.56161	pos_patterns.pattern_87_report_count_y	['unknown_maybeZfp42_0.17']	pos_patterns.pattern_87_report_count_y	1	unknown_maybeZfp42_0.17
motif #68	19.8771	9.32223	pos_patterns.pattern_44_report_count_o	['unknown_maybeRorc_0.37']	pos_patterns.pattern_44_report_count_o	1	unknown_maybeRorc_0.37
motif #69	19.3665	9.19582	neg_patterns.pattern_3_report_count_y	['unknown_maybeMzf1_0.23']	neg_patterns.pattern_3_report_count_y	1	unknown_maybeMzf1_0.23
motif #70	18.0286	8.85638	pos_patterns.pattern_66_report_count_y	['unknown_maybeZfp282_1.00']	pos_patterns.pattern_66_report_count_y	1	unknown_maybeZfp282_1.00
motif #71	16.6024	8.48017	pos_patterns.pattern_73_report_count_y	['Nfyc', 'Nfya', 'Nfyb', 'Pbx3', 'Pbx4']	pos_patterns.pattern_73_report_count_y	1	Nfyc,Nfya,Nfyb,Pbx3,Pbx4
motif #72	15.2698	8.11349	pos_patterns.pattern_9_report_just_sum_o	['unknown_maybeFoxi1_0.13']	pos_patterns.pattern_9_report_just_sum_o	1	unknown_maybeFoxi1_0.13
motif #73	14.8553	7.99613	pos_patterns.pattern_96_report_just_sum_y	['unknown_maybeMynn_0.95']	pos_patterns.pattern_96_report_just_sum_y	1	unknown_maybeMynn_0.95
motif #74	14.7022	7.95239	pos_patterns.pattern_75_report_just_sum_y	['unknown_maybeT_1.00']	pos_patterns.pattern_75_report_just_sum_y	1	unknown_maybeT_1.00
motif #75	14.213	7.81098	pos_patterns.pattern_36_report_count_y	['unknown_maybeZfp212_1.00']	pos_patterns.pattern_36_report_count_y	1	unknown_maybeZfp212_1.00
motif #76	13.0449	7.46293	pos_patterns.pattern_34_report_count_y	['unknown_maybeNr1d2_0.06']	pos_patterns.pattern_34_report_count_y	1	unknown_maybeNr1d2_0.06
motif #77	11.3833	6.93919	pos_patterns.pattern_73_report_just_sum_y	['unknown_maybeStat2_1.00']	pos_patterns.pattern_73_report_just_sum_y	1	unknown_maybeStat2_1.00
motif #78	10.2555	6.56103	neg_patterns.pattern_17_report_just_sum_y	['unknown_maybeZfp1_0.32']	neg_patterns.pattern_17_report_just_sum_y	1	unknown_maybeZfp1_0.32
motif #79	9.92134	6.44495	pos_patterns.pattern_83_report_just_sum_o	['unknown_maybeZic3_0.82']	pos_patterns.pattern_83_report_just_sum_o	1	unknown_maybeZic3_0.82
motif #80	9.56524	6.31901	pos_patterns.pattern_69_report_just_sum_o	['Runx2', 'Klf11', 'Sp1', 'Sp4', 'E2f4', 'Taf1', 'Mxd1', 'Mxi1']	pos_patterns.pattern_69_report_just_sum_o	1	Runx2,Klf11,Sp1,Sp4,E2f4,Taf1,Mxd1,Mxi1
motif #81	7.79667	5.65449	pos_patterns.pattern_20_report_just_sum_o	['unknown_maybeZfp146_0.46']	pos_patterns.pattern_20_report_just_sum_o	1	unknown_maybeZfp146_0.46
motif #82	6.56996	5.14665	pos_patterns.pattern_89_report_just_sum_y	['unknown_maybeKlf15_1.00']	pos_patterns.pattern_89_report_just_sum_y	1	unknown_maybeKlf15_1.00
motif #83	6.34534	5.04851	pos_patterns.pattern_102_report_just_sum_y	['unknown_maybeKlf6_0.16']	pos_patterns.pattern_102_report_just_sum_y	1	unknown_maybeKlf6_0.16
motif #84	5.20132	4.51831	pos_patterns.pattern_65_report_just_sum_o	['unknown_maybeStat1_0.25']	pos_patterns.pattern_65_report_just_sum_o	1	unknown_maybeStat1_0.25
motif #85	4.84085	4.33898	pos_patterns.pattern_69_report_count_o	['unknown_maybeNfkb2_0.07']	pos_patterns.pattern_69_report_count_o	1	unknown_maybeNfkb2_0.07
motif #86	4.60523	4.21802	neg_patterns.pattern_24_report_count_y	['Rorb']	neg_patterns.pattern_24_report_count_y	1	Rorb
motif #87	4.39795	4.10894	pos_patterns.pattern_83_report_count_y	['unknown_maybeHoxa9_0.36']	pos_patterns.pattern_83_report_count_y	1	unknown_maybeHoxa9_0.36
motif #88	4.16694	3.98421	neg_patterns.pattern_24_report_just_sum_o	['unknown_maybeElf1_0.69']	neg_patterns.pattern_24_report_just_sum_o	1	unknown_maybeElf1_0.69
motif #89	3.99639	3.88982	pos_patterns.pattern_30_report_just_sum_o	['Zfp202', 'Zfp641', 'Zfp740', 'Zbtb7b', 'Plagl1']	pos_patterns.pattern_30_report_just_sum_o	1	Zfp202,Zfp641,Zfp740,Zbtb7b,Plagl1
motif #90	2.90173	3.22705	pos_patterns.pattern_71_report_just_sum_o	['unknown_maybeZfx_0.17']	pos_patterns.pattern_71_report_just_sum_o	1	unknown_maybeZfx_0.17
motif #91	2.55019	2.9876	neg_patterns.pattern_3_report_count_o	['unknown_maybeMecom_1.00']	neg_patterns.pattern_3_report_count_o	1	unknown_maybeMecom_1.00
motif #92	2.47797	2.93637	neg_patterns.pattern_14_report_just_sum_y	['unknown_maybeTaf1_0.15']	neg_patterns.pattern_14_report_just_sum_y	1	unknown_maybeTaf1_0.15
motif #93	2.26867	2.78343	pos_patterns.pattern_68_report_count_o	['unknown_maybeTef_0.31']	pos_patterns.pattern_68_report_count_o	1	unknown_maybeTef_0.31
motif #94	2.20548	2.73586	neg_patterns.pattern_25_report_count_y	['unknown_maybeGlis2_0.10']	neg_patterns.pattern_25_report_count_y	1	unknown_maybeGlis2_0.10
motif #95	2.07879	2.63837	pos_patterns.pattern_48_report_just_sum_o	['unknown_maybeStat5a_0.18']	pos_patterns.pattern_48_report_just_sum_o	1	unknown_maybeStat5a_0.18
motif #96	1.60758	2.24658	pos_patterns.pattern_56_report_just_sum_o	['unknown_maybeNr1h3_1.00']	pos_patterns.pattern_56_report_just_sum_o	1	unknown_maybeNr1h3_1.00
motif #97	1.57554	2.21798	pos_patterns.pattern_45_report_just_sum_o	['unknown_maybePrdm16_0.08']	pos_patterns.pattern_45_report_just_sum_o	1	unknown_maybePrdm16_0.08
motif #98	1.52342	2.17083	pos_patterns.pattern_16_report_just_sum_o	['unknown_maybeHand1_0.47']	pos_patterns.pattern_16_report_just_sum_o	1	unknown_maybeHand1_0.47
motif #99	1.31795	1.97677	pos_patterns.pattern_115_report_just_sum_y	['unknown_maybeMax_0.25']	pos_patterns.pattern_115_report_just_sum_y	1	unknown_maybeMax_0.25
motif #100	1.27991	1.93926	pos_patterns.pattern_81_report_just_sum_o	['unknown_maybeRfx7_0.11']	pos_patterns.pattern_81_report_just_sum_o	1	unknown_maybeRfx7_0.11
motif #101	0.955675	1.59497	pos_patterns.pattern_41_report_just_sum_y	['unknown_maybeOvol1_0.71']	pos_patterns.pattern_41_report_just_sum_y	1	unknown_maybeOvol1_0.71
motif #102	0.823383	1.43898	pos_patterns.pattern_76_report_just_sum_o	['unknown_maybeRxrb_0.37']	pos_patterns.pattern_76_report_just_sum_o	1	unknown_maybeRxrb_0.37
motif #103	0.716766	1.30484	neg_patterns.pattern_26_report_just_sum_y	['unknown_maybeRfx1_1.00']	neg_patterns.pattern_26_report_just_sum_y	1	unknown_maybeRfx1_1.00
motif #104	0.615291	1.16882	neg_patterns.pattern_8_report_count_y	['unknown_maybeStat4_0.98']	neg_patterns.pattern_8_report_count_y	1	unknown_maybeStat4_0.98
motif #105	0.416042	0.871184	neg_patterns.pattern_25_report_just_sum_o	['unknown_maybeRfx2_0.10']	neg_patterns.pattern_25_report_just_sum_o	1	unknown_maybeRfx2_0.10
motif #106	0.328687	0.723883	neg_patterns.pattern_9_report_count_y	['Figla', 'Tcf3', 'Tcf12', 'Tcf4', 'Zeb1', 'Zeb2', 'Hand2', 'Mesp1', 'Mesp2', 'Snai3', 'Snai2', 'Ascl1']	neg_patterns.pattern_9_report_count_y	1	Figla,Tcf3,Tcf12,Tcf4,Zeb1,Zeb2,Hand2,Mesp1,Mesp2,Snai3,Snai2,Ascl1
motif #107	0.211639	0.503997	pos_patterns.pattern_63_report_just_sum_o	['unknown_maybeNfat5_0.45']	pos_patterns.pattern_63_report_just_sum_o	1	unknown_maybeNfat5_0.45
motif #108	0.0993855	0.259242	neg_patterns.pattern_7_report_count_y	['unknown_maybeZfp513_0.29']	neg_patterns.pattern_7_report_count_y	1	unknown_maybeZfp513_0.29
motif #109	0.0418682	0.115443	pos_patterns.pattern_121_report_just_sum_o	['unknown_maybeRest_0.68']	pos_patterns.pattern_121_report_just_sum_o	1	unknown_maybeRest_0.68
motif #110	0.0164658	0.0466463	pos_patterns.pattern_55_report_just_sum_o	['unknown_maybeMyog_0.47']	pos_patterns.pattern_55_report_just_sum_o	1	unknown_maybeMyog_0.47
motif #111	0.201875	-0.484218	pos_patterns.pattern_78_report_just_sum_y	['unknown_maybeZfp449_0.28']	pos_patterns.pattern_78_report_just_sum_y	-1	unknown_maybeZfp449_0.28
motif #112	0.422471	-0.881558	neg_patterns.pattern_20_report_just_sum_y	['unknown_maybeSox3_0.60']	neg_patterns.pattern_20_report_just_sum_y	-1	unknown_maybeSox3_0.60
motif #113	0.721007	-1.31034	neg_patterns.pattern_21_report_just_sum_o	['unknown_maybeZfp64_0.78']	neg_patterns.pattern_21_report_just_sum_o	-1	unknown_maybeZfp64_0.78
motif #114	0.883751	-1.51148	neg_patterns.pattern_28_report_just_sum_o	['Cphx1', 'Cphx2', 'Cphx3', 'Lhx1']	neg_patterns.pattern_28_report_just_sum_o	-1	Cphx1,Cphx2,Cphx3,Lhx1
motif #115	1.16162	-1.81906	pos_patterns.pattern_59_report_just_sum_o	['unknown_maybeZfp322a_1.00']	pos_patterns.pattern_59_report_just_sum_o	-1	unknown_maybeZfp322a_1.00
motif #116	1.19891	-1.85757	pos_patterns.pattern_71_report_count_o	['Nfkb1', 'Relb', 'Nfkb2', 'Rela']	pos_patterns.pattern_71_report_count_o	-1	Nfkb1,Relb,Nfkb2,Rela
motif #117	1.27806	-1.93743	neg_patterns.pattern_12_report_just_sum_y	['unknown_maybeMbtps2_0.27']	neg_patterns.pattern_12_report_just_sum_y	-1	unknown_maybeMbtps2_0.27
motif #118	1.34446	-2.0026	neg_patterns.pattern_13_report_just_sum_y	['unknown_maybeE2f1_1.00']	neg_patterns.pattern_13_report_just_sum_y	-1	unknown_maybeE2f1_1.00
motif #119	1.75136	-2.37158	neg_patterns.pattern_8_report_count_o	['unknown_maybeGata1_0.65']	neg_patterns.pattern_8_report_count_o	-1	unknown_maybeGata1_0.65
motif #120	2.01888	-2.59122	pos_patterns.pattern_117_report_just_sum_o	['Pitx2', 'Q8VHG7', 'Pitx3', 'Obox5', 'Obox7']	pos_patterns.pattern_117_report_just_sum_o	-1	Pitx2,Q8VHG7,Pitx3,Obox5,Obox7
motif #121	2.24905	-2.76873	neg_patterns.pattern_14_report_count_y	['unknown_maybeLin54_1.00']	neg_patterns.pattern_14_report_count_y	-1	unknown_maybeLin54_1.00
motif #122	2.77326	-3.14136	pos_patterns.pattern_28_report_count_o	['unknown_maybeIrf4_0.19']	pos_patterns.pattern_28_report_count_o	-1	unknown_maybeIrf4_0.19
motif #123	3.25963	-3.45603	pos_patterns.pattern_14_report_just_sum_o	['unknown_maybeZfp879_1.00']	pos_patterns.pattern_14_report_just_sum_o	-1	unknown_maybeZfp879_1.00
motif #124	3.26664	-3.46038	neg_patterns.pattern_12_report_just_sum_o	['unknown_maybeNr2f2_1.00']	neg_patterns.pattern_12_report_just_sum_o	-1	unknown_maybeNr2f2_1.00
motif #125	3.28247	-3.47019	pos_patterns.pattern_48_report_count_y	['Rest', 'Zfp335']	pos_patterns.pattern_48_report_count_y	-1	Rest,Zfp335
motif #126	3.93256	-3.85396	neg_patterns.pattern_18_report_just_sum_y	['unknown_maybeNfatc2_0.57']	neg_patterns.pattern_18_report_just_sum_y	-1	unknown_maybeNfatc2_0.57
motif #127	4.16027	-3.98056	neg_patterns.pattern_28_report_just_sum_y	['unknown_maybeNfatc1_0.37']	neg_patterns.pattern_28_report_just_sum_y	-1	unknown_maybeNfatc1_0.37
motif #128	4.42042	-4.1209	pos_patterns.pattern_112_report_just_sum_y	['unknown_maybeNrf1_0.75']	pos_patterns.pattern_112_report_just_sum_y	-1	unknown_maybeNrf1_0.75
motif #129	4.5882	-4.20915	pos_patterns.pattern_111_report_just_sum_y	['unknown_maybeZkscan17_1.00']	pos_patterns.pattern_111_report_just_sum_y	-1	unknown_maybeZkscan17_1.00
motif #130	4.62862	-4.23017	pos_patterns.pattern_61_report_count_y	['unknown_maybeErf_0.06']	pos_patterns.pattern_61_report_count_y	-1	unknown_maybeErf_0.06
motif #131	4.6546	-4.24362	pos_patterns.pattern_123_report_just_sum_o	['unknown_maybeZfp287_1.00']	pos_patterns.pattern_123_report_just_sum_o	-1	unknown_maybeZfp287_1.00
motif #132	4.80739	-4.32199	pos_patterns.pattern_72_report_just_sum_o	['unknown_maybeZfp558_1.00']	pos_patterns.pattern_72_report_just_sum_o	-1	unknown_maybeZfp558_1.00
motif #133	5.04315	-4.44044	neg_patterns.pattern_15_report_just_sum_y	['unknown_maybeIkzf3_0.22']	neg_patterns.pattern_15_report_just_sum_y	-1	unknown_maybeIkzf3_0.22
motif #134	5.4312	-4.62933	pos_patterns.pattern_107_report_just_sum_o	['unknown_maybeZfp422_0.39']	pos_patterns.pattern_107_report_just_sum_o	-1	unknown_maybeZfp422_0.39
motif #135	5.99216	-4.8905	neg_patterns.pattern_9_report_just_sum_y	['unknown_maybeZkscan5_1.00']	neg_patterns.pattern_9_report_just_sum_y	-1	unknown_maybeZkscan5_1.00
motif #136	6.43225	-5.08669	pos_patterns.pattern_124_report_just_sum_o	['unknown_maybeAscl1_0.49']	pos_patterns.pattern_124_report_just_sum_o	-1	unknown_maybeAscl1_0.49
motif #137	6.58991	-5.15528	pos_patterns.pattern_70_report_just_sum_y	['Zfp212', 'Zfp398']	pos_patterns.pattern_70_report_just_sum_y	-1	Zfp212,Zfp398
motif #138	7.83328	-5.66899	neg_patterns.pattern_26_report_just_sum_o	['unknown_maybeAtf2_1.00']	neg_patterns.pattern_26_report_just_sum_o	-1	unknown_maybeAtf2_1.00
motif #139	8.15193	-5.79375	pos_patterns.pattern_18_report_just_sum_o	['unknown_maybeRxrg_0.23']	pos_patterns.pattern_18_report_just_sum_o	-1	unknown_maybeRxrg_0.23
motif #140	8.15578	-5.79524	neg_patterns.pattern_4_report_count_o	['unknown_maybeZbtb26_1.00']	neg_patterns.pattern_4_report_count_o	-1	unknown_maybeZbtb26_1.00
motif #141	8.97692	-6.10556	pos_patterns.pattern_88_report_just_sum_y	['unknown_maybeEsrrb_0.22']	pos_patterns.pattern_88_report_just_sum_y	-1	unknown_maybeEsrrb_0.22
motif #142	10.3969	-6.60957	neg_patterns.pattern_5_report_count_y	['unknown_maybeZbtb7a_0.07']	neg_patterns.pattern_5_report_count_y	-1	unknown_maybeZbtb7a_0.07
motif #143	11.6562	-7.02776	pos_patterns.pattern_21_report_just_sum_y	['unknown_maybeNr5a1_0.79']	pos_patterns.pattern_21_report_just_sum_y	-1	unknown_maybeNr5a1_0.79
motif #144	12.2457	-7.21556	pos_patterns.pattern_19_report_just_sum_y	['Rxrb', 'Rxrg', 'Hnf4a']	pos_patterns.pattern_19_report_just_sum_y	-1	Rxrb,Rxrg,Hnf4a
motif #145	12.7288	-7.36603	pos_patterns.pattern_28_report_just_sum_o	['unknown_maybeMxd1_0.07']	pos_patterns.pattern_28_report_just_sum_o	-1	unknown_maybeMxd1_0.07
motif #146	13.5632	-7.61924	pos_patterns.pattern_77_report_count_y	['Plag1', 'Zfx', 'Plagl2', 'Plagl1', 'Zfp711']	pos_patterns.pattern_77_report_count_y	-1	Plag1,Zfx,Plagl2,Plagl1,Zfp711
motif #147	14.7065	-7.9536	pos_patterns.pattern_3_report_just_sum_y	['unknown_maybeDnmt1_0.21']	pos_patterns.pattern_3_report_just_sum_y	-1	unknown_maybeDnmt1_0.21
motif #148	21.2824	-9.66189	pos_patterns.pattern_75_report_count_y	['unknown_maybeCtcfl_0.08']	pos_patterns.pattern_75_report_count_y	-1	unknown_maybeCtcfl_0.08
motif #149	24.699	-10.4432	pos_patterns.pattern_92_report_count_y	['Spi1', 'Fezf1', 'Fezf2', 'Spic', 'Spib']	pos_patterns.pattern_92_report_count_y	-1	Spi1,Fezf1,Fezf2,Spic,Spib
motif #150	25.2078	-10.5547	pos_patterns.pattern_76_report_count_o	['unknown_maybeRel_0.13']	pos_patterns.pattern_76_report_count_o	-1	unknown_maybeRel_0.13
motif #151	26.1783	-10.7645	pos_patterns.pattern_27_report_count_o	['Tef', 'Dbp', 'Hlf', 'Nfil3']	pos_patterns.pattern_27_report_count_o	-1	Tef,Dbp,Hlf,Nfil3
motif #152	26.8323	-10.9036	neg_patterns.pattern_7_report_count_o	['unknown_maybeZfp637_0.06']	neg_patterns.pattern_7_report_count_o	-1	unknown_maybeZfp637_0.06
motif #153	27.0367	-10.9467	pos_patterns.pattern_36_report_just_sum_o	['Zfp143', 'Thap11', 'Six5']	pos_patterns.pattern_36_report_just_sum_o	-1	Zfp143,Thap11,Six5
motif #154	30.8412	-11.7216	pos_patterns.pattern_70_report_just_sum_o	['Zbtb33']	pos_patterns.pattern_70_report_just_sum_o	-1	Zbtb33
motif #155	35.2928	-12.5697	pos_patterns.pattern_128_report_just_sum_o	['unknown_maybeFli1_0.53']	pos_patterns.pattern_128_report_just_sum_o	-1	unknown_maybeFli1_0.53
motif #156	37.7792	-13.0203	pos_patterns.pattern_8_report_just_sum_o	['unknown_maybeJrkl_1.00']	pos_patterns.pattern_8_report_just_sum_o	-1	unknown_maybeJrkl_1.00
motif #157	39.5931	-13.3397	neg_patterns.pattern_1_report_just_sum_o	['unknown_maybeAhctf1_0.15']	neg_patterns.pattern_1_report_just_sum_o	-1	unknown_maybeAhctf1_0.15
motif #158	43.207	-13.9552	pos_patterns.pattern_79_report_count_y	['Elf1', 'Zbtb6', 'Elk1', 'Elk4']	pos_patterns.pattern_79_report_count_y	-1	Elf1,Zbtb6,Elk1,Elk4
motif #159	46.303	-14.4625	pos_patterns.pattern_18_report_just_sum_y	['Tfe3', 'Arntl', 'Usf1', 'Mitf', 'Mlxipl', 'Clock', 'Tfeb', 'Usf2', 'Arnt', 'Tfec', 'Bhlhe40', 'Srebf1', 'Srebf2', 'Mlx', 'Bhlhe41', 'Creb3l2', 'Tcfl5', 'Arnt2']	pos_patterns.pattern_18_report_just_sum_y	-1	Tfe3,Arntl,Usf1,Mitf,Mlxipl,Clock,Tfeb,Usf2,Arnt,Tfec,Bhlhe40,Srebf1,Srebf2,Mlx,Bhlhe41,Creb3l2,Tcfl5,Arnt2
motif #160	49.8398	-15.0219	pos_patterns.pattern_87_report_just_sum_o	['unknown_maybeIrf3_1.00']	pos_patterns.pattern_87_report_just_sum_o	-1	unknown_maybeIrf3_1.00
motif #161	52.6728	-15.456	pos_patterns.pattern_80_report_just_sum_y	['Prdm6', 'Zfp287', 'Spi1']	pos_patterns.pattern_80_report_just_sum_y	-1	Prdm6,Zfp287,Spi1
motif #162	63.0858	-16.9605	pos_patterns.pattern_91_report_just_sum_o	['unknown_maybeHmg20a_0.15']	pos_patterns.pattern_91_report_just_sum_o	-1	unknown_maybeHmg20a_0.15
motif #163	63.2522	-16.9836	pos_patterns.pattern_86_report_just_sum_y	['unknown_maybeGfi1b_0.15']	pos_patterns.pattern_86_report_just_sum_y	-1	unknown_maybeGfi1b_0.15
motif #164	66.7776	-17.4643	pos_patterns.pattern_72_report_count_y	['unknown_maybeBcl11b_0.11']	pos_patterns.pattern_72_report_count_y	-1	unknown_maybeBcl11b_0.11
motif #165	72.1645	-18.1757	pos_patterns.pattern_100_report_just_sum_o	['unknown_maybeHnf4a_1.00']	pos_patterns.pattern_100_report_just_sum_o	-1	unknown_maybeHnf4a_1.00
motif #166	73.4989	-18.3479	pos_patterns.pattern_25_report_count_o	['Zfp287', 'Prdm6', 'Zfp422', 'Stat1']	pos_patterns.pattern_25_report_count_o	-1	Zfp287,Prdm6,Zfp422,Stat1
motif #167	80.9619	-19.2843	pos_patterns.pattern_98_report_just_sum_o	['unknown_maybeRela_0.11']	pos_patterns.pattern_98_report_just_sum_o	-1	unknown_maybeRela_0.11
motif #168	83.1271	-19.548	pos_patterns.pattern_5_report_count_y	['unknown_maybeEgr1_0.89']	pos_patterns.pattern_5_report_count_y	-1	unknown_maybeEgr1_0.89
motif #169	88.7946	-20.2232	pos_patterns.pattern_15_report_count_y	['unknown_maybeZbtb33_0.80']	pos_patterns.pattern_15_report_count_y	-1	unknown_maybeZbtb33_0.80
motif #170	89.3439	-20.2875	pos_patterns.pattern_71_report_just_sum_y	['unknown_maybeZik1_1.00']	pos_patterns.pattern_71_report_just_sum_y	-1	unknown_maybeZik1_1.00
motif #171	95.9792	-21.05	pos_patterns.pattern_21_report_count_o	['unknown_maybeZbtb14_0.52']	pos_patterns.pattern_21_report_count_o	-1	unknown_maybeZbtb14_0.52
motif #172	107.475	-22.3138	pos_patterns.pattern_113_report_just_sum_y	['unknown_maybeZfp182_0.56']	pos_patterns.pattern_113_report_just_sum_y	-1	unknown_maybeZfp182_0.56
motif #173	108.165	-22.3876	pos_patterns.pattern_23_report_count_y	['Zfx', 'Zfp64', 'Mxd1', 'Mxi1']	pos_patterns.pattern_23_report_count_y	-1	Zfx,Zfp64,Mxd1,Mxi1
motif #174	118.485	-23.4653	pos_patterns.pattern_104_report_just_sum_y	['unknown_maybeCtcf_0.07']	pos_patterns.pattern_104_report_just_sum_y	-1	unknown_maybeCtcf_0.07
motif #175	130.214	-24.6378	pos_patterns.pattern_122_report_just_sum_y	['unknown_maybeZkscan6_1.00']	pos_patterns.pattern_122_report_just_sum_y	-1	unknown_maybeZkscan6_1.00
motif #176	131.557	-24.7688	pos_patterns.pattern_19_report_count_o	['unknown_maybeSp2_0.81']	pos_patterns.pattern_19_report_count_o	-1	unknown_maybeSp2_0.81
motif #177	135.302	-25.1309	pos_patterns.pattern_8_report_count_o	['unknown_maybeLin28a_0.89']	pos_patterns.pattern_8_report_count_o	-1	unknown_maybeLin28a_0.89
motif #178	143.753	-25.9314	pos_patterns.pattern_10_report_count_o	['unknown_maybeSmad1_0.11']	pos_patterns.pattern_10_report_count_o	-1	unknown_maybeSmad1_0.11
motif #179	163.036	-27.6799	pos_patterns.pattern_16_report_count_o	['Spib', 'Spi1', 'Irf8']	pos_patterns.pattern_16_report_count_o	-1	Spib,Spi1,Irf8
motif #180	179.962	-29.138	pos_patterns.pattern_1_report_count_y	['Ctcf', 'Ctcfl']	pos_patterns.pattern_1_report_count_y	-1	Ctcf,Ctcfl
motif #181	200	-31.4432	pos_patterns.pattern_28_report_just_sum_y	['Thap1', 'Mbtps2', 'Yy1', 'Yy2', 'Taf1', 'Zfp42']	pos_patterns.pattern_28_report_just_sum_y	-1	Thap1,Mbtps2,Yy1,Yy2,Taf1,Zfp42
motif #182	200	-31.8914	pos_patterns.pattern_11_report_just_sum_o	['Nrf1']	pos_patterns.pattern_11_report_just_sum_o	-1	Nrf1

## Sheet: cisBP motifs aging test
pval	stats	cluster	nhits
0.694298	1.27548	ENSMUSG00000079808_LINE1933_AC1689771_I	51304
40.6105	-13.5157	ENSMUSG00000026491_LINE24_Ahctf1_D	95696
4.05102	-3.92028	ENSMUSG00000019256_LINE64_Ahr_D	4619
2.76925	-3.13865	ENSMUSG00000000731_LINE1926_Aire_D	35944
1.18336	1.84158	ENSMUSG00000036602_LINE1477_Alx1_D_N3	18308
0.851499	1.47303	ENSMUSG00000014603_LINE1334_Alx3_D	38038
0.613717	-1.16664	ENSMUSG00000040310_LINE1511_Alx4_D_N1	18409
2.59843	3.02142	ENSMUSG00000046532_LINE1867_Ar_D_N2	55518
7.63118	-5.58851	ENSMUSG00000033237_LINE22_Arid2_I	27152
18.9775	-9.09841	ENSMUSG00000019564_LINE14_Arid3a_D_N3	52728
0.401458	-0.847428	ENSMUSG00000004661_LINE12_Arid3b_D	31324
25.091	-10.5292	ENSMUSG00000066224_LINE21_Arid3c_I	48939
4.22332	-4.01497	ENSMUSG00000037447_LINE18_Arid5a_D	30143
0.00936834	0.0267499	ENSMUSG00000019947_LINE16_Arid5b_D_N1	12658
29.9528	-11.5451	ENSMUSG00000015522_LINE58_Arnt_D_N3	42393
1.35198	2.00988	ENSMUSG00000015709_LINE60_Arnt2_D	27467
39.7746	-13.3713	ENSMUSG00000055116_LINE182_Arntl_D_N3	14270
0.613717	-1.16664	ENSMUSG00000035277_LINE1467_Arx_D_N1	18409
4.62811	4.22991	ENSMUSG00000020052_LINE67_Ascl1_D_N1	89377
2.51413	2.96212	ENSMUSG00000009248_LINE53_Ascl2_D_N3	58846
1.34607	2.00416	ENSMUSG00000023027_LINE222_Atf1_D_N1	5419
64.2487	17.1207	ENSMUSG00000027104_LINE240_Atf2_D_N2	34655
8.23123	5.8244	ENSMUSG00000026628_LINE234_Atf3_D_N2	9171
20.7024	9.52312	ENSMUSG00000042406_LINE271_Atf4_D_N3	24169
1.21574	1.87475	ENSMUSG00000026663_LINE238_Atf6_I	14633
0.312783	0.695666	ENSMUSG00000015461_LINE211_Atf6b_I	15585
13.5517	7.6158	ENSMUSG00000099083_LINE324_Atf7_D_N1	12264
3.01582	3.30154	ENSMUSG00000073043_LINE196_Atoh1_D_N2	14032
1.93772	2.52622	ENSMUSG00000036816_LINE144_Atoh7_I	21751
52.5642	15.4396	ENSMUSG00000025612_LINE229_Bach1_D	37898
172.084	28.4675	ENSMUSG00000040270_LINE268_Bach2_D	55613
0.106066	0.275013	ENSMUSG00000026805_LINE1397_Barhl1_D_N3	16946
0.989648	-1.63339	ENSMUSG00000034384_LINE1455_Barhl2_D	21553
0.882444	1.50993	ENSMUSG00000021381_LINE1357_Barx1_D_N1	17912
1.10251	-1.75681	ENSMUSG00000032033_LINE1450_Barx2_D	19394
38.1939	13.094	ENSMUSG00000034266_LINE251_Batf_D_N1	39223
0.232348	0.545138	ENSMUSG00000026630_LINE237_Batf3_D	53100
3.08768	3.34772	ENSMUSG00000022641_LINE1955_Bbx_D	9594
0.281814	-0.63933	ENSMUSG00000000861_LINE342_Bcl11a_I	114187
1.04068	-1.68997	ENSMUSG00000048251_LINE646_Bcl11b_I	18474
2.3344	2.8322	ENSMUSG00000022508_LINE410_Bcl6_D_N3	57049
11.2725	-6.90291	ENSMUSG00000000317_LINE340_Bcl6b_D	56728
3.42701	3.55868	ENSMUSG00000052271_LINE176_Bhlha15_D_N1	24049
5.31221	4.57217	ENSMUSG00000025128_LINE94_Bhlhe22_D	18023
1.90952	2.50331	ENSMUSG00000045493_LINE162_Bhlhe23_I	11816
33.859	-12.3027	ENSMUSG00000030103_LINE120_Bhlhe40_D_N5	11911
36.9097	-12.8645	ENSMUSG00000030256_LINE125_Bhlhe41_D	10886
5.57149	4.6959	ENSMUSG00000002345_LINE10826_Borcs8_I_N19	50837
1.02613	1.67398	ENSMUSG00000054360_LINE1573_Bsx_D	17931
126.682	24.2901	ENSMUSG00000031885_LINE2074_Cbfb_D	66568
12.4298	-7.27325	ENSMUSG00000023932_LINE1755_Cdc5l_I	22357
5.99191	4.89039	ENSMUSG00000024619_LINE1383_Cdx1_D_N1	25518
1.56663	-2.20998	ENSMUSG00000029646_LINE1430_Cdx2_D_N2	46417
4.3295	4.07234	ENSMUSG00000031326_LINE1442_Cdx4_D	29675
0.296073	0.665506	ENSMUSG00000034957_LINE258_Cebpa_D_N3	2799
0.742537	-1.33803	ENSMUSG00000056501_LINE296_Cebpb_D_N10	7720
1.11207	1.76698	ENSMUSG00000052435_LINE280_Cebpe_D_N1	2225
1.11441	-1.76946	ENSMUSG00000056216_LINE289_Cebpg_D_N2	2590
25.4188	-10.6007	ENSMUSG00000068267_LINE1067_Cenpb_I	4681
33.3136	12.1997	ENSMUSG00000005442_LINE1953_Cic_D	43831
31.6491	-11.8798	ENSMUSG00000029238_LINE116_Clock_D_N2	15580
0.556339	1.08542	ENSMUSG00000095975_LINE1639_Cphx1_D	22321
0.556339	1.08542	ENSMUSG00000098463_LINE1651_Cphx2_I	22321
0.556339	1.08542	ENSMUSG00000094817_LINE1632_Cphx3_I	22321
4.18822	3.99585	ENSMUSG00000025958_LINE230_Creb1_D_N4	8499
14.1899	7.80423	ENSMUSG00000028466_LINE2154_Creb3_I_N4	9774
1.03379	1.6824	ENSMUSG00000027230_LINE242_Creb3l1_I	14374
20.0782	-9.37156	ENSMUSG00000038648_LINE264_Creb3l2_D_N1	16408
16.5982	8.47904	ENSMUSG00000053007_LINE287_Creb5_D	13210
0.123306	0.314922	ENSMUSG00000032652_LINE249_Crebl2_I	4107
3.35222	-3.51313	ENSMUSG00000051451_LINE277_Crebzf_D	2159
3.51134	3.60942	ENSMUSG00000063889_LINE311_Crem_D_N1	5680
1.21617	1.87519	ENSMUSG00000041578_LINE1522_Crx_D_N3	25541
122.094	-23.8317	ENSMUSG00000005698_LINE359_Ctcf_D_N2	85274
140.588	-25.6342	ENSMUSG00000070495_LINE869_Ctcfl_D	70496
6.5654	5.14467	ENSMUSG00000029705_LINE1080_Cux1_D_N1	17528
0.415081	-0.869628	ENSMUSG00000042589_LINE1083_Cux2_D	26239
7.1518	-5.39311	ENSMUSG00000024560_LINE1092_Cxxc1_I	4885
0.789049	1.39667	ENSMUSG00000044365_LINE1096_Cxxc4_I	2593
0.789049	1.39667	ENSMUSG00000046668_LINE1097_Cxxc5_I	2593
17.973	-8.84202	ENSMUSG00000059824_LINE309_Dbp_D_N2	8389
2.17197	-2.71035	ENSMUSG00000030507_LINE1441_Dbx1_D	45411
0.851499	1.47303	ENSMUSG00000045608_LINE1542_Dbx2_D	38038
26.2181	10.773	ENSMUSG00000025408_LINE227_Ddit3_D_N2	30149
1.35941	2.01705	ENSMUSG00000041911_LINE1527_Dlx1_D_N2	12798
0.623386	1.18001	ENSMUSG00000023391_LINE1378_Dlx2_D_N2	11824
1.25211	1.91151	ENSMUSG00000001510_LINE1305_Dlx3_D_N2	16099
1.15778	1.81507	ENSMUSG00000020871_LINE1351_Dlx4_D	12413
1.22653	1.88571	ENSMUSG00000029755_LINE1437_Dlx5_D_N1	20186
0.606591	1.15673	ENSMUSG00000029754_LINE1436_Dlx6_I	9508
9.70831	-6.36989	ENSMUSG00000028707_LINE1417_Dmbx1_D	33031
0.0334887	0.093148	ENSMUSG00000024837_LINE1102_Dmrt1_D	47362
2.05241	2.61769	ENSMUSG00000048138_LINE1107_Dmrt2_I	27726
0.493296	0.992142	ENSMUSG00000042372_LINE1104_Dmrt3_I	21790
0.300958	0.674379	ENSMUSG00000043753_LINE1105_Dmrta1_I	24796
0.533799	1.05259	ENSMUSG00000047143_LINE1106_Dmrta2_I	22931
2.35316	2.84599	ENSMUSG00000028610_LINE1103_Dmrtb1_D	39535
0.197743	-0.475772	ENSMUSG00000011349_LINE1101_Dmrtc2_D	34905
3.84698	3.80541	ENSMUSG00000044224_LINE597_Dnajc21_D	59452
56.6449	-16.0458	ENSMUSG00000004099_LINE1090_Dnmt1_I	20804
1.48247	2.13323	ENSMUSG00000021221_LINE395_Dpf3_I	15446
0.0810509	0.215022	ENSMUSG00000048502_LINE1546_Duxbl1_D_N2	20312
0.0810509	0.215022	ENSMUSG00000072675_LINE1606_Duxbl2_I	20312
0.0810509	0.215022	ENSMUSG00000072672_LINE1605_Duxbl3_I	20312
4.80116	4.31882	ENSMUSG00000027490_LINE1114_E2f1_D	50451
13.7222	-7.66659	ENSMUSG00000018983_LINE1111_E2f2_D_N1	4109
19.6575	-9.26808	ENSMUSG00000016477_LINE1109_E2f3_D_N1	4396
8.49799	5.92643	ENSMUSG00000014859_LINE1108_E2f4_D	53844
33.3719	-12.2107	ENSMUSG00000027552_LINE1115_E2f5_D	4588
0.524138	-1.03834	ENSMUSG00000057469_LINE1119_E2f6_D	71715
23.7294	10.2273	ENSMUSG00000020185_LINE1113_E2f7_D	82076
6.4933	-5.11335	ENSMUSG00000046179_LINE1118_E2f8_I	24637
0.151821	-0.378611	ENSMUSG00000097126_LINE1645_ENSMUSG00000097126_I	14416
0.117559	0.301743	ENSMUSG00000097200_LINE1646_ENSMUSG00000097200_I	13148
12.5041	-7.2964	ENSMUSG00000097436_LINE1649_ENSMUSG00000097436_I	31473
43.2399	-13.9607	ENSMUSG00000098546_LINE1040_ENSMUSG00000098546_I	55833
5.11371	4.47533	ENSMUSG00000098598_LINE1701_ENSMUSG00000098598_I	28732
4.75011	4.29276	ENSMUSG00000057098_LINE1123_Ebf1_D_N2	65896
4.75011	4.29276	ENSMUSG00000022053_LINE6774_Ebf2_I_N2	65896
4.75011	4.29276	ENSMUSG00000010476_LINE2237_Ebf3_I_N2	65896
4.75011	4.29276	ENSMUSG00000053552_LINE6782_Ebf4_I_N2	65896
4.38028	-4.09953	ENSMUSG00000038418_LINE548_Egr1_D_N4	37591
21.0693	9.61111	ENSMUSG00000037868_LINE545_Egr2_D_N3	62580
9.11772	6.15728	ENSMUSG00000033730_LINE510_Egr3_D_N1	37088
0.0447269	-0.122963	ENSMUSG00000071341_LINE882_Egr4_I	37115
6.08746	-4.9336	ENSMUSG00000012350_LINE1149_Ehf_D_N3	45030
0.184436	-0.448251	ENSMUSG00000036461_LINE1171_Elf1_D	55354
4.21933	4.0128	ENSMUSG00000037174_LINE1172_Elf2_D_N1	27346
0.433719	-0.899568	ENSMUSG00000003051_LINE1131_Elf3_D_N2	53598
0.660215	1.23014	ENSMUSG00000031103_LINE1168_Elf4_D	35368
2.84889	-3.19205	ENSMUSG00000027186_LINE1163_Elf5_D_N2	53278
19.8887	9.3251	ENSMUSG00000009406_LINE1148_Elk1_D_N2	40818
1.98799	-2.56664	ENSMUSG00000008398_LINE1141_Elk3_D_N2	13225
33.2569	12.1889	ENSMUSG00000026436_LINE1162_Elk4_D_N2	69034
1.33198	1.99047	ENSMUSG00000033726_LINE1454_Emx1_I	13369
1.61025	2.24895	ENSMUSG00000043969_LINE1537_Emx2_D	13950
0.797684	1.40739	ENSMUSG00000058665_LINE1579_En1_D	24524
1.86564	2.46733	ENSMUSG00000039095_LINE1503_En2_D_N2	12731
3.67813	3.70796	ENSMUSG00000032446_LINE2048_Eomes_D	30987
3.84927	3.80672	ENSMUSG00000024140_LINE2072_Epas1_D	6773
31.1071	11.7739	ENSMUSG00000040857_LINE1176_Erf_I	26785
73.4836	18.346	ENSMUSG00000040732_LINE1175_Erg_D_N2	97078
6.44913	5.09407	ENSMUSG00000019768_LINE1810_Esr1_D_N1	33863
3.96879	3.87435	ENSMUSG00000021055_LINE1816_Esr2_D_N1	30181
0.936252	-1.57271	ENSMUSG00000024955_LINE1834_Esrra_D_N3	55025
0.0433749	0.119412	ENSMUSG00000021255_LINE1819_Esrrb_D_N3	59097
1.15069	-1.80766	ENSMUSG00000026610_LINE1840_Esrrg_D_N2	48685
3.57265	3.64591	ENSMUSG00000023443_LINE1379_Esx1_D	18013
31.9651	11.9412	ENSMUSG00000032035_LINE1169_Ets1_D_N1	28294
0.836396	-1.4548	ENSMUSG00000022895_LINE1158_Ets2_D	157170
0.961354	-1.60143	ENSMUSG00000004151_LINE1135_Etv1_D_N2	12102
46.9901	14.5728	ENSMUSG00000006311_LINE1139_Etv2_D	122237
8.22178	5.82076	ENSMUSG00000003382_LINE1134_Etv3_D	22333
0.776403	-1.38088	ENSMUSG00000017724_LINE1156_Etv4_D_N1	12165
2.41916	-2.89408	ENSMUSG00000013089_LINE1152_Etv5_D	12195
2.63673	-3.04804	ENSMUSG00000030199_LINE1166_Etv6_D_N1	31539
2.61171	3.03067	ENSMUSG00000005503_LINE1318_Evx1_D_N1	18695
4.699	4.26653	ENSMUSG00000001815_LINE1312_Evx2_D_N1	13731
0.0674241	-0.181216	ENSMUSG00000030811_LINE1094_Fbxl19_I	1843
4.55584	4.19226	ENSMUSG00000046518_LINE168_Ferd3l_I	36525
24.2601	10.346	ENSMUSG00000055197_LINE1177_Fev_D	50960
21.4744	-9.70741	ENSMUSG00000029697_LINE478_Fezf1_I	86782
21.4744	-9.70741	ENSMUSG00000021743_LINE404_Fezf2_I	86782
0.829666	-1.44663	ENSMUSG00000030001_LINE119_Figla_D	42403
16.7283	8.51402	ENSMUSG00000016087_LINE1153_Fli1_D_N2	26965
200	39.1953	ENSMUSG00000021250_LINE220_Fos_D	48194
200	38.0758	ENSMUSG00000003545_LINE208_Fosb_D	48234
90.6088	20.4349	ENSMUSG00000024912_LINE225_Fosl1_D_N1	17869
200	38.1138	ENSMUSG00000029135_LINE246_Fosl2_D_N2	49412
0.418742	-0.875549	ENSMUSG00000035451_LINE1208_Foxa1_D	40179
4.16184	-3.98142	ENSMUSG00000037025_LINE1211_Foxa2_D_N3	47884
0.808036	-1.42017	ENSMUSG00000040891_LINE1216_Foxa3_D	50022
11.8968	-7.10496	ENSMUSG00000059246_LINE1245_Foxb1_D	54557
11.8968	-7.10496	ENSMUSG00000056829_LINE1244_Foxb2_I	54557
12.0524	-7.1545	ENSMUSG00000050295_LINE1231_Foxc1_D_N2	61406
13.0354	-7.46003	ENSMUSG00000046714_LINE1226_Foxc2_D	62830
5.48688	-4.65586	ENSMUSG00000078302_LINE1251_Foxd1_D	36347
4.20631	-4.00572	ENSMUSG00000055210_LINE1238_Foxd2_I	19569
9.98974	-6.46887	ENSMUSG00000067261_LINE1246_Foxd3_D	94057
6.25987	-5.01069	ENSMUSG00000051490_LINE3083_Foxd4_I_N37	30431
4.60895	-4.21995	ENSMUSG00000070990_LINE1247_Foxe1_I	60573
4.60895	-4.21995	ENSMUSG00000044518_LINE1225_Foxe3_I	60573
0.737384	-1.33144	ENSMUSG00000042812_LINE1218_Foxf1_I	33972
0.737384	-1.33144	ENSMUSG00000038402_LINE1212_Foxf2_I	33972
0.068096	0.182902	ENSMUSG00000020950_LINE1192_Foxg1_D_N2	38217
0.145618	0.364989	ENSMUSG00000033837_LINE1205_Foxh1_I	31518
7.87327	5.68479	ENSMUSG00000047861_LINE1227_Foxi1_D	29930
0.068096	0.182902	ENSMUSG00000048377_LINE1228_Foxi2_I	38217
0.068096	0.182902	ENSMUSG00000055874_LINE1239_Foxi3_I	38217
46.8328	-14.5476	ENSMUSG00000034227_LINE1206_Foxj1_D	89520
6.25987	-5.01069	ENSMUSG00000003154_LINE1187_Foxj2_D_N2	30431
4.52245	-4.17477	ENSMUSG00000032998_LINE1197_Foxj3_D_N3	37711
0.631672	1.19139	ENSMUSG00000056493_LINE1243_Foxk1_D_N3	39809
0.303712	-0.67936	ENSMUSG00000039275_LINE1214_Foxk2_I	39521
4.07692	-3.93464	ENSMUSG00000097084_LINE1253_Foxl1_D	56321
11.6173	-7.01521	ENSMUSG00000050397_LINE1235_Foxl2_D	69292
2.79298	-3.15465	ENSMUSG00000001517_LINE1181_Foxm1_D_N1	31196
1.32156	-1.98031	ENSMUSG00000002057_LINE1185_Foxn1_D	2862
0.800818	-1.41127	ENSMUSG00000034998_LINE1207_Foxn2_I	5193
3.91181	-3.84224	ENSMUSG00000033713_LINE1204_Foxn3_I	10788
0.531992	-1.04993	ENSMUSG00000042002_LINE1217_Foxn4_D	5300
1.46495	2.11699	ENSMUSG00000044167_LINE1223_Foxo1_D_N4	37078
0.134043	-0.339231	ENSMUSG00000048756_LINE1230_Foxo3_D_N2	35471
6.68643	-5.19685	ENSMUSG00000042903_LINE1219_Foxo4_D_N2	37302
8.15602	-5.79533	ENSMUSG00000052135_LINE1237_Foxo6_D	37052
2.61903	-3.03576	ENSMUSG00000030067_LINE1196_Foxp1_D	34106
0.851241	1.47272	ENSMUSG00000029563_LINE1195_Foxp2_D_N2	30418
2.61903	-3.03576	ENSMUSG00000039521_LINE1215_Foxp3_I	34106
2.61903	-3.03576	ENSMUSG00000023991_LINE1193_Foxp4_I	34106
4.98143	-4.40971	ENSMUSG00000038415_LINE1213_Foxq1_D	42099
4.07692	-3.93464	ENSMUSG00000074676_LINE1250_Foxs1_I	56321
4.5869	4.20848	ENSMUSG00000008976_LINE1143_Gabpa_D_N4	20590
121.44	23.7656	ENSMUSG00000031162_LINE1271_Gata1_D_N2	41123
139.263	25.5089	ENSMUSG00000015053_LINE1256_Gata2_D	40524
75.9033	18.6544	ENSMUSG00000015619_LINE1264_Gata3_D_N4	24233
170.443	28.3261	ENSMUSG00000021944_LINE1270_Gata4_D_N4	31680
118.188	23.4349	ENSMUSG00000015627_LINE1265_Gata5_D	27338
170.409	28.3232	ENSMUSG00000005836_LINE1255_Gata6_D_N2	31671
2.3849	2.86921	ENSMUSG00000067724_LINE1592_Gbx1_D_N2	10531
0.511902	1.02015	ENSMUSG00000034486_LINE1458_Gbx2_D_N2	20812
0.0783397	-0.208362	ENSMUSG00000023333_LINE1278_Gcm1_D	8882
0.142581	0.358274	ENSMUSG00000021362_LINE1277_Gcm2_I	9706
17.8829	-8.81866	ENSMUSG00000029275_LINE475_Gfi1_D	41784
0.119743	-0.306767	ENSMUSG00000026815_LINE450_Gfi1b_D_N3	49725
18.0474	8.86125	ENSMUSG00000025407_LINE441_Gli1_D_N2	69768
0.350224	-0.761364	ENSMUSG00000048402_LINE651_Gli2_D	39085
28.6034	11.272	ENSMUSG00000021318_LINE398_Gli3_D_N3	61925
2.2466	-2.76689	ENSMUSG00000034762_LINE522_Glis1_I	16374
9.1828	-6.18105	ENSMUSG00000014303_LINE372_Glis2_D	25628
0.22627	0.533173	ENSMUSG00000052942_LINE708_Glis3_I	27698
54.6085	15.746	ENSMUSG00000052414_LINE327_Gm28047_I	21958
2.65541	-3.06095	ENSMUSG00000094504_LINE1252_Gm5294_D	47352
0.702629	1.28641	ENSMUSG00000028901_LINE1928_Gmeb1_D	3760
1.13803	1.7944	ENSMUSG00000038705_LINE1929_Gmeb2_D	1842
0.197344	-0.474955	ENSMUSG00000020656_LINE1281_Grhl1_I	11834
2.04771	-2.614	ENSMUSG00000022286_LINE1282_Grhl2_D	32945
12.5041	-7.2964	ENSMUSG00000021095_LINE1353_Gsc_D	31473
0.479348	0.970876	ENSMUSG00000022738_LINE1376_Gsc2_I	15240
0.284489	0.644273	ENSMUSG00000053129_LINE1568_Gsx1_I	23162
3.04876	3.32278	ENSMUSG00000035946_LINE1472_Gsx2_D	17626
8.93811	6.09123	ENSMUSG00000037335_LINE148_Hand1_D	75183
1.12703	1.78282	ENSMUSG00000038193_LINE151_Hand2_I	51766
11.4667	6.96637	ENSMUSG00000002996_LINE1952_Hbp1_D	21745
3.70707	-3.72483	ENSMUSG00000034551_LINE1460_Hdx_D	46413
38.0928	-13.0761	ENSMUSG00000022528_LINE88_Hes1_D	10988
5.04767	-4.44268	ENSMUSG00000028940_LINE112_Hes2_D	16318
1.2608	-1.92022	ENSMUSG00000048001_LINE171_Hes5_D	10218
1.77117	-2.3884	ENSMUSG00000067071_LINE192_Hes6_I	18540
15.4321	-8.15899	ENSMUSG00000023781_LINE89_Hes7_D	8248
0.578777	1.11758	ENSMUSG00000040726_LINE1514_Hesx1_I	16095
9.88484	-6.43215	ENSMUSG00000040289_LINE158_Hey1_I	15223
9.80751	-6.40495	ENSMUSG00000019789_LINE65_Hey2_D	16187
9.80751	-6.40495	ENSMUSG00000032744_LINE131_Heyl_I	16187
1.58356	2.22516	ENSMUSG00000024986_LINE1385_Hhex_I	24953
19.0321	9.11214	ENSMUSG00000043099_LINE589_Hic1_D_N2	29351
23.9735	10.2821	ENSMUSG00000050240_LINE677_Hic2_I	41219
0.785521	-1.39228	ENSMUSG00000021109_LINE81_Hif1a_D	9124
7.23889	-5.42909	ENSMUSG00000032119_LINE504_Hinfp_D	4307
22.761	-10.0072	ENSMUSG00000003949_LINE209_Hlf_D_N1	6925
0.851499	1.47303	ENSMUSG00000039377_LINE1505_Hlx_D	38038
1.0071	1.65289	ENSMUSG00000021972_LINE1367_Hmbox1_D	18346
9.74535	-6.383	ENSMUSG00000032329_LINE1967_Hmg20a_I	42935
9.74535	-6.383	ENSMUSG00000020232_LINE1954_Hmg20b_D	42935
7.55017	-5.55594	ENSMUSG00000046711_LINE101_Hmga1_I_N10	65827
7.55017	-5.55594	ENSMUSG00000078249_LINE146_Hmga1rs1_I_N10	65827
0.125539	0.320014	ENSMUSG00000056758_LINE26_Hmga2_D	23878
2.74141	-3.11981	ENSMUSG00000067438_LINE1591_Hmx1_D	20018
4.31036	-4.06206	ENSMUSG00000050100_LINE1553_Hmx2_D	21775
0.0789007	-0.209743	ENSMUSG00000040148_LINE1510_Hmx3_I	22481
3.12162	3.36934	ENSMUSG00000029556_LINE1422_Hnf1a_D_N2	13794
3.12162	3.36934	ENSMUSG00000020679_LINE1349_Hnf1b_D_N1	13794
0.576587	-1.11446	ENSMUSG00000017950_LINE1808_Hnf4a_D_N2	37731
1.05268	-1.70309	ENSMUSG00000017688_LINE1806_Hnf4g_D	58371
2.78529	-3.14947	ENSMUSG00000057156_LINE1577_Homez_D	1665
1.48792	2.13826	ENSMUSG00000029844_LINE1439_Hoxa1_D_N1	18847
2.58328	3.01083	ENSMUSG00000000938_LINE1295_Hoxa10_D_N1	24293
0.492282	0.990605	ENSMUSG00000038210_LINE1484_Hoxa11_D_N2	25758
1.8936	2.49031	ENSMUSG00000038203_LINE1482_Hoxa13_D_N1	28453
2.68701	3.08269	ENSMUSG00000014704_LINE1335_Hoxa2_D_N2	19854
0.12829	0.326257	ENSMUSG00000079560_LINE1616_Hoxa3_D_N2	28067
3.6747	3.70596	ENSMUSG00000000942_LINE1298_Hoxa4_D	24382
2.36841	2.85717	ENSMUSG00000038253_LINE1493_Hoxa5_D	21377
0.956859	1.59631	ENSMUSG00000043219_LINE1533_Hoxa6_D	22556
2.92674	3.24351	ENSMUSG00000038236_LINE1492_Hoxa7_D_N2	20990
7.61361	5.58146	ENSMUSG00000038227_LINE1488_Hoxa9_D_N3	25979
2.033	2.6024	ENSMUSG00000018973_LINE1344_Hoxb1_I	11071
0.316337	0.702013	ENSMUSG00000049604_LINE1550_Hoxb13_D	32619
2.68701	3.08269	ENSMUSG00000075588_LINE1613_Hoxb2_I	19854
6.18257	4.97627	ENSMUSG00000048763_LINE1549_Hoxb3_D	21842
0.108071	0.279712	ENSMUSG00000038692_LINE1495_Hoxb4_D_N2	14591
0.911397	1.54392	ENSMUSG00000038700_LINE1497_Hoxb5_D	22678
0.284432	0.644167	ENSMUSG00000000690_LINE1294_Hoxb6_D	22835
0.499207	1.00108	ENSMUSG00000038721_LINE1499_Hoxb7_D_N1	15011
0.980476	1.62308	ENSMUSG00000056648_LINE1575_Hoxb8_D_N1	23531
1.06641	-1.718	ENSMUSG00000020875_LINE1352_Hoxb9_D	38228
1.14904	1.80594	ENSMUSG00000022484_LINE1372_Hoxc10_D_N1	16155
0.0663897	0.178615	ENSMUSG00000001656_LINE1309_Hoxc11_D	31068
0.443743	-0.915471	ENSMUSG00000050328_LINE1555_Hoxc12_D	32289
2.60262	3.02434	ENSMUSG00000001655_LINE1308_Hoxc13_D	32696
3.51599	3.6122	ENSMUSG00000075394_LINE1612_Hoxc4_D	25634
0.851499	1.47303	ENSMUSG00000022485_LINE1375_Hoxc5_D	38038
2.38972	2.87271	ENSMUSG00000001661_LINE1311_Hoxc6_D	22028
0.28057	0.637027	ENSMUSG00000001657_LINE1310_Hoxc8_D	21988
2.96454	3.26825	ENSMUSG00000036139_LINE1474_Hoxc9_D_N2	25894
1.86564	2.46733	ENSMUSG00000042448_LINE1530_Hoxd1_D	12731
1.62608	2.26296	ENSMUSG00000050368_LINE1556_Hoxd10_D	19495
0.229358	-0.539263	ENSMUSG00000042499_LINE1532_Hoxd11_D	18888
0.313837	-0.697552	ENSMUSG00000001823_LINE1317_Hoxd12_I	31229
1.93714	2.52575	ENSMUSG00000001819_LINE1314_Hoxd13_D_N3	29288
1.14904	1.80594	ENSMUSG00000079277_LINE1614_Hoxd3_D_N2	16155
2.06627	2.62858	ENSMUSG00000101174_LINE1655_Hoxd4_I	7625
0.159457	-0.395207	ENSMUSG00000027102_LINE1407_Hoxd8_D	13464
0.212516	-0.505761	ENSMUSG00000043342_LINE1534_Hoxd9_D_N1	37312
0.220799	-0.522326	ENSMUSG00000022556_LINE1703_Hsf1_D_N2	53431
5.36774	-4.59893	ENSMUSG00000019878_LINE1702_Hsf2_D	36008
1.01678	-1.66364	ENSMUSG00000045802_LINE1707_Hsf3_I	31106
1.57711	-2.21939	ENSMUSG00000033249_LINE1705_Hsf4_I	32720
2.36176	-2.8523	ENSMUSG00000070345_LINE1708_Hsf5_I	12089
6.31793	-5.03641	ENSMUSG00000045336_LINE1706_Hsfy2_I	6338
5.76612	-4.78685	ENSMUSG00000018654_LINE381_Ikzf1_D	60618
5.76612	-4.78685	ENSMUSG00000025997_LINE833_Ikzf2_I_N3	60618
13.2905	7.53739	ENSMUSG00000018168_LINE378_Ikzf3_I	77426
0.440938	0.911034	ENSMUSG00000068154_LINE852_Insm1_D	53693
128.155	-24.4356	ENSMUSG00000018899_LINE1713_Irf1_D	138400
9.91078	-6.44125	ENSMUSG00000031627_LINE1720_Irf2_D_N1	36317
0.225785	0.532214	ENSMUSG00000003184_LINE1711_Irf3_D_N1	41068
12.0591	-7.15663	ENSMUSG00000021356_LINE1714_Irf4_D_N1	14957
8.34799	-5.86926	ENSMUSG00000029771_LINE1719_Irf5_D	8258
4.74766	-4.29151	ENSMUSG00000026638_LINE1718_Irf6_D	5393
55.9052	-15.9375	ENSMUSG00000025498_LINE1716_Irf7_D_N1	71321
50.2575	-15.0867	ENSMUSG00000041515_LINE1722_Irf8_D	124415
6.86313	-5.27217	ENSMUSG00000002325_LINE1709_Irf9_D_N1	12310
2.00575	-2.5808	ENSMUSG00000060969_LINE1584_Irx1_I	23011
0.293813	-0.661383	ENSMUSG00000001504_LINE1304_Irx2_D	24593
0.0225213	0.0633807	ENSMUSG00000031734_LINE1445_Irx3_D_N2	14620
0.667416	1.2398	ENSMUSG00000021604_LINE1362_Irx4_D	22443
0.696603	-1.27851	ENSMUSG00000031737_LINE1447_Irx5_D	24800
0.0364929	0.101185	ENSMUSG00000031738_LINE1448_Irx6_D	33508
2.19062	2.72458	ENSMUSG00000042258_LINE1529_Isl1_D_N2	10595
0.205264	0.491112	ENSMUSG00000032318_LINE1451_Isl2_D	31559
2.3849	2.86921	ENSMUSG00000031621_LINE1443_Isx_D	10531
12.4045	7.26533	ENSMUSG00000034271_LINE254_Jdp2_D_N2	12342
1.18242	-1.84061	ENSMUSG00000079083_LINE1068_Jrkl_I	3367
67.8531	17.6085	ENSMUSG00000052684_LINE282_Jun_D_N2	15692
146.878	26.2217	ENSMUSG00000052837_LINE285_Junb_D_N1	25138
200	31.4454	ENSMUSG00000071076_LINE316_Jund_D_N4	25840
0.790391	-1.39834	ENSMUSG00000054611_LINE1099_Kdm2a_I	2276
8.93571	-6.09034	ENSMUSG00000029475_LINE1093_Kdm2b_I	3876
146.663	26.2019	ENSMUSG00000054191_LINE714_Klf1_D_N3	82586
12.0918	7.16697	ENSMUSG00000037465_LINE539_Klf10_I	103221
0.819826	1.43463	ENSMUSG00000020653_LINE393_Klf11_I	64907
119.132	23.5313	ENSMUSG00000072294_LINE885_Klf12_D_N1	56318
68.7472	17.7276	ENSMUSG00000052040_LINE700_Klf13_I	27407
103.997	21.9385	ENSMUSG00000073209_LINE895_Klf14_I	43617
0.00596116	-0.0170867	ENSMUSG00000030087_LINE482_Klf15_D	181296
39.9533	13.4023	ENSMUSG00000035397_LINE4315_Klf16_I_N7	78232
45.319	14.3031	ENSMUSG00000055148_LINE731_Klf2_I	80068
5.43415	4.63074	ENSMUSG00000029178_LINE473_Klf3_D	128825
75.2197	18.5678	ENSMUSG00000003032_LINE350_Klf4_D_N2	102855
13.8619	7.70795	ENSMUSG00000005148_LINE356_Klf5_D	144608
6.88178	5.28006	ENSMUSG00000000078_LINE338_Klf6_D	155205
117.326	23.3465	ENSMUSG00000025959_LINE446_Klf7_D	47719
122.608	23.8834	ENSMUSG00000041649_LINE575_Klf8_D_N1	65528
3.48296	-3.59241	ENSMUSG00000033863_LINE512_Klf9_D	4344
0.680835	-1.25769	ENSMUSG00000002028_LINE1089_Kmt2a_I	4747
0.18962	0.459033	ENSMUSG00000025216_LINE1387_Lbx1_I	17174
0.117559	0.301743	ENSMUSG00000034968_LINE1463_Lbx2_D	13148
0.381542	-0.814469	ENSMUSG00000025019_LINE1889_Lcor_I	30312
3.0316	-3.31173	ENSMUSG00000015882_LINE1888_Lcorl_I	16908
0.0300787	-0.0839655	ENSMUSG00000027985_LINE1965_Lef1_D_N1	41417
1.4477	-2.10089	ENSMUSG00000018698_LINE1343_Lhx1_D	27983
0.117559	0.301743	ENSMUSG00000000247_LINE1291_Lhx2_D_N3	13148
0.201403	-0.483255	ENSMUSG00000026934_LINE1403_Lhx3_D_N2	25990
0.613717	-1.16664	ENSMUSG00000026468_LINE1393_Lhx4_D_N2	18409
1.71678	-2.34199	ENSMUSG00000029595_LINE1425_Lhx5_D	26187
0.267433	0.612503	ENSMUSG00000026890_LINE1401_Lhx6_D_N2	18436
4.25422	4.03175	ENSMUSG00000096225_LINE1640_Lhx8_D_N2	13171
0.319954	0.708448	ENSMUSG00000019230_LINE1345_Lhx9_D	21188
16.4961	-8.45147	ENSMUSG00000050966_LINE1075_Lin28a_I	4765
16.4961	-8.45147	ENSMUSG00000063804_LINE1076_Lin28b_I	4765
18.689	-9.02549	ENSMUSG00000035310_LINE2057_Lin54_I	35712
0.194996	-0.470132	ENSMUSG00000026686_LINE1396_Lmx1a_D	26454
0.851499	1.47303	ENSMUSG00000038765_LINE1501_Lmx1b_D	38038
11.5739	7.00116	ENSMUSG00000034041_LINE132_Lyl1_D	104640
7.06586	5.35737	ENSMUSG00000055435_LINE288_Maf_D	49558
47.8158	14.7043	ENSMUSG00000047591_LINE275_Mafa_D	50148
30.8457	11.7225	ENSMUSG00000074622_LINE319_Mafb_D_N3	39214
25.6053	10.6411	ENSMUSG00000042622_LINE273_Maff_D	47806
9.72318	6.37516	ENSMUSG00000051510_LINE278_Mafg_D_N1	31882
81.1762	19.3105	ENSMUSG00000018143_LINE216_Mafk_D_N2	47706
5.40628	-4.61742	ENSMUSG00000059436_LINE186_Max_D_N4	17031
1.24882	-1.90821	ENSMUSG00000030678_LINE494_Maz_D	211171
46.5224	-14.4978	ENSMUSG00000024513_LINE1737_Mbd2_D	15469
90.6282	-20.4372	ENSMUSG00000046873_LINE1134_Mbtps2_I_N19	33596
16.681	8.50133	ENSMUSG00000027684_LINE460_Mecom_D_N2	30660
1.20132	-1.86003	ENSMUSG00000031393_LINE1741_Mecp2_D_N1	27100
12.8585	7.40595	ENSMUSG00000030557_LINE1734_Mef2a_D_N2	30935
5.57149	4.6959	ENSMUSG00000079033_LINE76848_Mef2b_I_N19	50837
1.44604	2.09935	ENSMUSG00000005583_LINE1729_Mef2c_D	63239
5.57149	4.6959	ENSMUSG00000001419_LINE1727_Mef2d_D	50837
9.77043	6.39187	ENSMUSG00000020160_LINE1348_Meis1_D_N2	45197
5.26907	4.55128	ENSMUSG00000027210_LINE1409_Meis2_D_N2	40072
5.26907	4.55128	ENSMUSG00000041420_LINE1518_Meis3_D_N2	40072
2.08271	2.64143	ENSMUSG00000001493_LINE1300_Meox1_D	17829
2.033	2.6024	ENSMUSG00000036144_LINE1476_Meox2_D	11071
1.37283	2.02997	ENSMUSG00000030544_LINE127_Mesp1_I	49767
1.37283	2.02997	ENSMUSG00000030543_LINE126_Mesp2_I	49767
13.8153	7.69416	ENSMUSG00000033943_LINE202_Mga_I	34045
4.07711	-3.93475	ENSMUSG00000035158_LINE137_Mitf_D_N3	33938
0.851499	1.47303	ENSMUSG00000026497_LINE36914_Mixl1_I_N441	38038
46.9676	-14.5692	ENSMUSG00000017801_LINE61_Mlx_D_N3	14745
6.08957	-4.93455	ENSMUSG00000038342_LINE153_Mlxip_D	16289
53.2153	-15.5378	ENSMUSG00000005373_LINE47_Mlxipl_I	10393
5.45121	-4.63888	ENSMUSG00000000282_LINE42_Mnt_D	12888
3.85986	-3.81275	ENSMUSG00000001566_LINE1307_Mnx1_D	24339
0.0952593	-0.249412	ENSMUSG00000039693_LINE1725_Msantd3_I	35874
0.358018	0.774732	ENSMUSG00000025930_LINE95_Msc_D	12277
1.98747	2.56623	ENSMUSG00000047002_LINE169_Msgn1_D	41542
0.205264	0.491112	ENSMUSG00000048450_LINE1545_Msx1_D	31559
0.865794	1.49015	ENSMUSG00000021469_LINE1359_Msx2_D	10297
1.77615	2.39261	ENSMUSG00000025469_LINE1391_Msx3_D_N2	13217
6.5287	-5.12875	ENSMUSG00000028890_LINE469_Mtf1_D_N1	29227
8.12978	-5.78516	ENSMUSG00000001156_LINE44_Mxd1_I	37124
8.12978	-5.78516	ENSMUSG00000025025_LINE93_Mxi1_D	37124
3.13813	-3.37981	ENSMUSG00000019982_LINE1753_Myb_D_N2	35905
1.41427	-2.06946	ENSMUSG00000025912_LINE1756_Mybl1_D_N1	3501
1.58201	-2.22377	ENSMUSG00000017861_LINE1751_Mybl2_D	3233
4.97222	-4.40511	ENSMUSG00000022346_LINE84_Myc_D_N2	28033
17.0714	-8.60564	ENSMUSG00000037169_LINE145_Mycn_D_N2	18217
25.024	10.5146	ENSMUSG00000000435_LINE43_Myf5_D	54447
2.05565	2.62024	ENSMUSG00000035923_LINE140_Myf6_D_N1	38517
6.19497	-4.9818	ENSMUSG00000037730_LINE542_Mynn_I	46048
11.1378	6.85857	ENSMUSG00000009471_LINE55_Myod1_D_N2	80334
17.267	8.65744	ENSMUSG00000026459_LINE98_Myog_D_N3	77275
7.4688	-5.52304	ENSMUSG00000048481_LINE1765_Mypop_D	3746
1.09121	1.74473	ENSMUSG00000036098_LINE1773_Myrf_D	14427
1.92107	-2.51272	ENSMUSG00000030380_LINE486_Mzf1_D_N2	30880
3.8189	-3.78936	ENSMUSG00000039164_LINE1724_Naif1_I	2920
0.704323	-1.28863	ENSMUSG00000012396_LINE1330_Nanog_D_N2	16685
3.81067	3.78464	ENSMUSG00000034701_LINE134_Neurod1_D_N2	60321
1.33757	1.99591	ENSMUSG00000038255_LINE152_Neurod2_D	66997
0.0871003	0.229768	ENSMUSG00000048015_LINE172_Neurod4_I	20113
0.922947	1.55735	ENSMUSG00000037984_LINE150_Neurod6_I	12075
2.67506	3.07448	ENSMUSG00000048904_LINE174_Neurog1_D	14828
1.05132	1.7016	ENSMUSG00000027967_LINE106_Neurog2_D	69346
3.08298	3.34472	ENSMUSG00000044312_LINE160_Neurog3_I	14558
0.555975	-1.0849	ENSMUSG00000003847_LINE1894_Nfat5_I	43691
14.1349	7.78815	ENSMUSG00000033016_LINE1904_Nfatc1_D	53685
1.45883	2.11129	ENSMUSG00000027544_LINE1901_Nfatc2_D	41755
1.30954	1.96852	ENSMUSG00000031902_LINE1903_Nfatc3_D	55028
11.416	6.94984	ENSMUSG00000023411_LINE1896_Nfatc4_D	49122
99.721	21.4689	ENSMUSG00000058794_LINE306_Nfe2_D	51705
34.5356	12.4294	ENSMUSG00000038615_LINE263_Nfe2l1_D	44264
125.272	24.15	ENSMUSG00000015839_LINE212_Nfe2l2_D_N2	43715
99.721	21.4689	ENSMUSG00000029832_LINE2213_Nfe2l3_I_N8	51705
91.6013	20.5499	ENSMUSG00000028565_LINE1942_Nfia_D	53016
54.5908	15.7434	ENSMUSG00000008575_LINE1937_Nfib_D	79730
45.8991	14.3973	ENSMUSG00000055053_LINE1947_Nfic_D	58411
1.02558	-1.67337	ENSMUSG00000056749_LINE304_Nfil3_D_N1	9287
104.344	21.9763	ENSMUSG00000001911_LINE1936_Nfix_I	38998
3.3254	-3.49668	ENSMUSG00000028163_LINE1902_Nfkb1_D	48581
0.0632955	-0.170805	ENSMUSG00000025225_LINE1900_Nfkb2_D	52915
14.1973	7.80639	ENSMUSG00000023994_LINE1062_Nfya_D	28867
18.0423	8.85994	ENSMUSG00000020248_LINE2071_Nfyb_D	28781
15.9408	8.30006	ENSMUSG00000032897_LINE2075_Nfyc_D	29342
3.01796	3.30292	ENSMUSG00000051251_LINE175_Nhlh1_D	68245
7.91579	5.70154	ENSMUSG00000048540_LINE173_Nhlh2_D	59535
0.483085	0.976597	ENSMUSG00000029112_LINE1418_Nkx11_D	14722
1.56337	2.20704	ENSMUSG00000048528_LINE1548_Nkx12_D	13861
0.355737	-0.77083	ENSMUSG00000001496_LINE1303_Nkx21_D_N2	35437
0.345442	0.753113	ENSMUSG00000027434_LINE1412_Nkx22_D_N1	26081
0.408277	0.858574	ENSMUSG00000044220_LINE1539_Nkx23_D	21968
5.3294	4.58047	ENSMUSG00000054160_LINE1571_Nkx24_D	29089
2.99427	-3.28758	ENSMUSG00000015579_LINE1342_Nkx25_D_N4	29863
4.55747	4.19312	ENSMUSG00000044186_LINE1538_Nkx26_D	25483
0.384434	0.819292	ENSMUSG00000058669_LINE1580_Nkx29_D_N2	29202
2.09197	2.64865	ENSMUSG00000022061_LINE1368_Nkx31_D_N3	25576
1.64491	2.27954	ENSMUSG00000049691_LINE1551_Nkx32_D_N1	22673
1.26074	1.92016	ENSMUSG00000035187_LINE1464_Nkx61_D_N2	22318
0.239886	-0.559852	ENSMUSG00000041309_LINE1516_Nkx62_I	16955
1.39169	2.04801	ENSMUSG00000063672_LINE1588_Nkx63_D	21694
1.62289	2.26015	ENSMUSG00000029736_LINE1433_Nobox_D_N3	12637
0.10107	0.263235	ENSMUSG00000068302_LINE1595_Noto_D	13019
3.18958	-3.41226	ENSMUSG00000026077_LINE96_Npas2_D_N1	19522
24.8664	10.48	ENSMUSG00000020889_LINE1815_Nr1d1_D	91554
61.053	16.677	ENSMUSG00000021775_LINE1821_Nr1d2_D	87004
0.00750755	0.0214817	ENSMUSG00000060601_LINE1873_Nr1h2_D	30835
2.34464	2.83974	ENSMUSG00000002108_LINE1786_Nr1h3_D	80940
1.22273	1.88186	ENSMUSG00000047638_LINE1868_Nr1h4_D_N1	51738
2.24628	2.76665	ENSMUSG00000048938_LINE11660_Nr1h5_I_N46	39122
1.78507	2.40014	ENSMUSG00000022809_LINE1826_Nr1i2_D	38298
0.0226445	-0.0637189	ENSMUSG00000005677_LINE1791_Nr1i3_D	39533
1.21094	1.86986	ENSMUSG00000005897_LINE1794_Nr2c1_D_N2	32494
0.271097	0.61938	ENSMUSG00000005893_LINE1792_Nr2c2_D	69913
1.85861	-2.46152	ENSMUSG00000019803_LINE1812_Nr2e1_D_N1	36290
0.278868	0.63387	ENSMUSG00000032292_LINE1854_Nr2e3_D_N1	36523
6.96947	5.31702	ENSMUSG00000069171_LINE1875_Nr2f1_D_N1	43657
1.67563	2.30641	ENSMUSG00000030551_LINE1848_Nr2f2_D_N2	34713
3.31596	3.49087	ENSMUSG00000002393_LINE1788_Nr2f6_D_N1	40356
8.0885	5.76911	ENSMUSG00000024431_LINE1829_Nr3c1_D_N3	51185
1.80727	2.4188	ENSMUSG00000031618_LINE1850_Nr3c2_I	26949
0.695281	1.27677	ENSMUSG00000023034_LINE1827_Nr4a1_D	51196
1.65952	2.29236	ENSMUSG00000026826_LINE1843_Nr4a2_D_N2	35005
1.65952	2.29236	ENSMUSG00000028341_LINE1847_Nr4a3_I	35005
1.67595	2.30668	ENSMUSG00000026751_LINE1842_Nr5a1_D	79056
2.32814	2.82759	ENSMUSG00000026398_LINE1839_Nr5a2_D_N5	63370
0.911876	-1.54448	ENSMUSG00000063972_LINE1874_Nr6a1_I	49096
150.461	-26.5512	ENSMUSG00000058440_LINE2078_Nrf1_D	24786
9.44793	-6.277	ENSMUSG00000054310_LINE1572_Obox1_D	37809
9.48769	-6.29127	ENSMUSG00000066772_LINE1590_Obox3_D	41862
11.8464	-7.08886	ENSMUSG00000074366_LINE1608_Obox5_D_N2	40242
19.7428	-9.28915	ENSMUSG00000041583_LINE1524_Obox6_D	31507
11.8464	-7.08886	ENSMUSG00000055942_LINE1574_Obox7_I	40242
19.7428	-9.28915	ENSMUSG00000099216_LINE1652_Obox8_I	31507
1.39662	2.05271	ENSMUSG00000046160_LINE167_Olig1_I	12131
1.21245	1.8714	ENSMUSG00000039830_LINE155_Olig2_D_N1	90494
1.91031	2.50395	ENSMUSG00000045591_LINE163_Olig3_D	13956
0.558322	-1.08829	ENSMUSG00000043013_LINE1085_Onecut1_D_N2	10091
11.7185	-7.04782	ENSMUSG00000045991_LINE1087_Onecut2_I	21095
25.7594	-10.6744	ENSMUSG00000045518_LINE1086_Onecut3_I	39496
1.20509	1.86389	ENSMUSG00000048387_LINE649_Osr1_D_N1	29191
0.274211	0.625203	ENSMUSG00000022330_LINE407_Osr2_D	25296
2.97105	3.27248	ENSMUSG00000021685_LINE1363_Otp_D	17979
24.0802	-10.3059	ENSMUSG00000005917_LINE1320_Otx1_D_N2	25952
2.27364	2.78714	ENSMUSG00000021848_LINE1366_Otx2_D_N3	21949
0.989595	1.63333	ENSMUSG00000024922_LINE434_Ovol1_D	22040
9.87576	-6.42896	ENSMUSG00000037279_LINE538_Ovol2_D	3763
4.4645	4.14425	ENSMUSG00000020453_LINE390_Patz1_I	119021
2.41485	2.89096	ENSMUSG00000037034_LINE1887_Pax1_I	13383
2.91442	3.23541	ENSMUSG00000004231_LINE1659_Pax2_D	8246
2.71999	3.10523	ENSMUSG00000004872_LINE1660_Pax3_I	22624
4.41627	-4.11869	ENSMUSG00000029706_LINE1667_Pax4_D	1946
2.6329	3.04539	ENSMUSG00000014030_LINE1885_Pax5_D	32582
0.171457	-0.420922	ENSMUSG00000027168_LINE1661_Pax6_D_N1	10289
0.900719	1.53145	ENSMUSG00000028736_LINE1663_Pax7_D_N1	11715
0.386339	-0.822463	ENSMUSG00000026976_LINE1886_Pax8_I	10719
0.131194	-0.332822	ENSMUSG00000001497_LINE1884_Pax9_I	14699
2.03017	2.60016	ENSMUSG00000052534_LINE1566_Pbx1_D_N1	28089
0.782384	-1.38837	ENSMUSG00000034673_LINE1461_Pbx2_D	31909
5.00924	4.42358	ENSMUSG00000038718_LINE1498_Pbx3_D	30068
6.01867	4.90252	ENSMUSG00000031860_LINE1449_Pbx4_I	36370
12.7378	7.36881	ENSMUSG00000029644_LINE1427_Pdx1_D_N2	19931
0.717031	1.30519	ENSMUSG00000031870_LINE1851_Pgr_D	48872
7.16415	-5.39822	ENSMUSG00000058318_LINE27_Phf21a_D	42510
1.86564	2.46733	ENSMUSG00000007946_LINE1328_Phox2a_D_N1	12731
1.86564	2.46733	ENSMUSG00000012520_LINE1333_Phox2b_D	12731
4.83979	-4.33844	ENSMUSG00000021506_LINE1360_Pitx1_D_N2	37132
15.8029	-8.26205	ENSMUSG00000028023_LINE1416_Pitx2_D	34414
12.232	-7.21125	ENSMUSG00000025229_LINE1388_Pitx3_D	30838
13.7483	7.67433	ENSMUSG00000006705_LINE1326_Pknox1_D_N1	42392
14.1993	7.80696	ENSMUSG00000035934_LINE1470_Pknox2_D_N1	39535
13.4199	-7.57633	ENSMUSG00000003282_LINE353_Plag1_I	76718
18.5903	-9.00041	ENSMUSG00000019817_LINE385_Plagl1_D	39871
36.4456	-12.7805	ENSMUSG00000051413_LINE4907_Plagl2_I	30783
2.82332	3.17499	ENSMUSG00000004842_LINE1668_Pou1f1_D_N4	25688
0.618327	1.17302	ENSMUSG00000026565_LINE1688_Pou2f1_D_N1	23734
0.738363	1.33269	ENSMUSG00000008496_LINE1677_Pou2f2_D_N3	41308
6.46767	5.10217	ENSMUSG00000032015_LINE1692_Pou2f3_D	23755
0.341703	0.746633	ENSMUSG00000090125_LINE1695_Pou3f1_D_N2	27262
0.171457	-0.420922	ENSMUSG00000095139_LINE1699_Pou3f2_D_N1	10289
0.672349	-1.24639	ENSMUSG00000045515_LINE1890_Pou3f3_D	16426
0.650854	1.21751	ENSMUSG00000056854_LINE1694_Pou3f4_D	29879
1.61579	-2.25386	ENSMUSG00000048349_LINE1693_Pou4f1_I	42398
1.00541	-1.65101	ENSMUSG00000031688_LINE1691_Pou4f2_I	41338
4.95511	4.39654	ENSMUSG00000024497_LINE1687_Pou4f3_D	22619
9.24584	-6.20399	ENSMUSG00000024406_LINE1684_Pou5f1_D_N4	51258
5.11371	4.47533	ENSMUSG00000009739_LINE1679_Pou6f1_D_N2	28732
2.89212	3.22071	ENSMUSG00000009734_LINE1678_Pou6f2_I	17111
0.104135	-0.270473	ENSMUSG00000022383_LINE1823_Ppara_D	64481
1.66052	-2.29323	ENSMUSG00000002250_LINE1787_Ppard_I	45139
3.74307	3.74571	ENSMUSG00000000440_LINE1778_Pparg_D_N2	74806
16.1408	-8.35491	ENSMUSG00000038151_LINE546_Prdm1_D	101119
6.80803	-5.24879	ENSMUSG00000075028_LINE1771_Prdm11_D	4060
3.87691	3.82245	ENSMUSG00000042414_LINE581_Prdm14_D	39948
24.4438	10.3868	ENSMUSG00000039410_LINE560_Prdm16_D	96135
1.35384	-2.01168	ENSMUSG00000035529_LINE527_Prdm4_I	40102
1.78312	2.39849	ENSMUSG00000029913_LINE481_Prdm5_D	92022
93.7588	-20.7978	ENSMUSG00000069378_LINE862_Prdm6_I	179786
2.85145	3.19375	ENSMUSG00000051977_LINE699_Prdm9_D	51191
0.851499	1.47303	ENSMUSG00000044542_LINE1540_Prop1_D_N1	38038
0.483844	0.977757	ENSMUSG00000010175_LINE1891_Prox1_I	12453
0.483844	0.977757	ENSMUSG00000042320_LINE1892_Prox2_I	12453
2.59025	3.01571	ENSMUSG00000026586_LINE1395_Prrx1_D	18757
0.613717	-1.16664	ENSMUSG00000039476_LINE1507_Prrx2_D_N4	18409
6.59178	-5.15609	ENSMUSG00000041730_LINE1525_Prrxl1_I	20977
1.54841	2.19353	ENSMUSG00000026735_LINE103_Ptf1a_D_N1	103663
17.8826	-8.81858	ENSMUSG00000074369_LINE1610_Q8VHG7_MOUSE_D	31076
2.24628	2.76665	ENSMUSG00000037992_LINE1857_Rara_D_N1	39122
5.10248	4.46979	ENSMUSG00000017491_LINE1802_Rarb_D_N1	42539
5.96744	-4.87927	ENSMUSG00000001288_LINE1783_Rarg_D_N2	45116
1.50869	2.15736	ENSMUSG00000024518_LINE1382_Rax_D	13763
8.27229	-5.84022	ENSMUSG00000061898_LINE800_Rbak_I	132218
15.3736	8.14262	ENSMUSG00000039191_LINE1078_Rbpj_D	68732
10.8068	6.74841	ENSMUSG00000017007_LINE1077_Rbpjl_D	54275
6.16502	4.96842	ENSMUSG00000020275_LINE1895_Rel_D	61219
8.08886	5.76926	ENSMUSG00000024927_LINE1898_Rela_D_N2	53206
0.211178	-0.503069	ENSMUSG00000002983_LINE1893_Relb_D	42593
11.9576	7.12435	ENSMUSG00000029249_LINE474_Rest_D	50492
13.8212	7.6959	ENSMUSG00000031706_LINE1912_Rfx1_D_N2	40637
8.47408	5.91735	ENSMUSG00000024206_LINE1910_Rfx2_D_N3	32059
8.15071	5.79327	ENSMUSG00000040929_LINE1917_Rfx3_D_N2	20460
7.58438	5.56971	ENSMUSG00000020037_LINE1907_Rfx4_D	35960
11.4558	6.9628	ENSMUSG00000005774_LINE1905_Rfx5_I	21008
11.9389	7.11841	ENSMUSG00000019900_LINE1906_Rfx6_D	63553
7.31625	5.46088	ENSMUSG00000037674_LINE1914_Rfx7_D_N2	24695
1.00066	1.64572	ENSMUSG00000057173_LINE1919_Rfx8_I	22690
5.05764	4.44762	ENSMUSG00000051038_LINE1557_Rhox11_D_N4	25375
0.117559	0.301743	ENSMUSG00000006200_LINE1323_Rhox6_D	13148
0.151821	-0.378611	ENSMUSG00000064137_LINE1589_Rhox8_I	14416
12.5041	-7.2964	ENSMUSG00000068048_LINE1594_Rhox9_I	31473
6.81176	5.25038	ENSMUSG00000032238_LINE1852_Rora_D_N1	22677
9.86555	6.42537	ENSMUSG00000036192_LINE1856_Rorb_D	23958
73.1312	18.3006	ENSMUSG00000028150_LINE1845_Rorc_D_N2	42912
12.8941	-7.41685	ENSMUSG00000039087_LINE559_Rreb1_I	150698
174.439	28.6694	ENSMUSG00000022952_LINE1921_Runx1_D_N3	68441
45.8321	14.3864	ENSMUSG00000039153_LINE1923_Runx2_D_N1	20097
180.485	29.182	ENSMUSG00000070691_LINE1925_Runx3_D	69761
2.41586	2.89169	ENSMUSG00000015846_LINE1798_Rxra_D_N1	40476
2.7962	3.15681	ENSMUSG00000039656_LINE1862_Rxrb_D_N1	49278
4.21097	4.00825	ENSMUSG00000015843_LINE1796_Rxrg_D_N1	31056
3.25072	3.45049	ENSMUSG00000027547_LINE455_Sall4_D	137439
3.8138	-3.78644	ENSMUSG00000048385_LINE648_Scrt1_I	30765
2.8755	-3.20972	ENSMUSG00000060257_LINE784_Scrt2_I	29314
0.576308	1.11407	ENSMUSG00000001103_LINE1299_Sebox_D	23079
0.272539	-0.622079	ENSMUSG00000024548_LINE23_Setbp1_D	4563
1.18336	1.84158	ENSMUSG00000027833_LINE1414_Shox2_D_N2	18308
0.0931934	0.244464	ENSMUSG00000051367_LINE1563_Six1_D_N1	15519
1.49452	2.14435	ENSMUSG00000024134_LINE1380_Six2_D_N1	18610
0.548635	-1.07426	ENSMUSG00000038805_LINE1502_Six3_D	18904
3.59125	3.65693	ENSMUSG00000034460_LINE1456_Six4_D_N1	15976
0.350057	0.761077	ENSMUSG00000040841_LINE1515_Six5_I	31218
2.12137	2.67146	ENSMUSG00000021099_LINE1354_Six6_D_N1	19661
60.6768	-16.624	ENSMUSG00000031681_LINE12444_Smad1_I_N1	13254
0.564307	1.0969	ENSMUSG00000032402_LINE1944_Smad3_D_N1	42925
1.63314	2.26919	ENSMUSG00000024515_LINE1939_Smad4_D_N1	35128
60.6768	-16.624	ENSMUSG00000021540_LINE87573_Smad5_I_N1	13254
13.1922	7.50767	ENSMUSG00000027796_LINE87597_Smad9_I_N2	129903
7.58754	5.57098	ENSMUSG00000042821_LINE585_Snai1_D_N1	38552
1.8623	2.46458	ENSMUSG00000022676_LINE416_Snai2_D	60663
0.326706	0.720393	ENSMUSG00000006587_LINE363_Snai3_I	54356
14.5831	-7.91819	ENSMUSG00000027794_LINE105_Sohlh2_D	10541
4.42189	4.12167	ENSMUSG00000096014_LINE2009_Sox1_D_N1	35875
3.34582	-3.50921	ENSMUSG00000033006_LINE1968_Sox10_D_N1	33327
2.99474	-3.28789	ENSMUSG00000063632_LINE1997_Sox11_D_N1	35589
31.2994	-11.8116	ENSMUSG00000051817_LINE1986_Sox12_D	60035
0.480807	-0.973112	ENSMUSG00000070643_LINE2001_Sox13_D	14992
1.94559	-2.53258	ENSMUSG00000053747_LINE1990_Sox14_D_N1	32785
6.20876	-4.98795	ENSMUSG00000041287_LINE1974_Sox15_D	33891
0.00757942	-0.0216855	ENSMUSG00000025902_LINE1960_Sox17_D_N1	32842
4.89941	-4.36857	ENSMUSG00000046470_LINE1985_Sox18_D	31089
9.60825	-6.33435	ENSMUSG00000074637_LINE2005_Sox2_D_N3	61859
5.12612	-4.48144	ENSMUSG00000061517_LINE1995_Sox21_D	37430
12.013	-7.14199	ENSMUSG00000045179_LINE1983_Sox3_D_N3	63627
5.63925	-4.72775	ENSMUSG00000040489_LINE1973_Sox30_D	32879
49.451	-14.9614	ENSMUSG00000076431_LINE2007_Sox4_D_N2	100455
1.98499	-2.56424	ENSMUSG00000041540_LINE1976_Sox5_D_N3	28564
0.601205	1.14921	ENSMUSG00000051910_LINE1989_Sox6_D_N3	35914
4.89941	-4.36857	ENSMUSG00000063060_LINE1996_Sox7_D	31089
1.94559	-2.53258	ENSMUSG00000024176_LINE1956_Sox8_D	32785
1.49731	-2.14691	ENSMUSG00000000567_LINE1948_Sox9_D	54459
17.9047	8.82432	ENSMUSG00000001280_LINE344_Sp1_D_N1	38036
19.9091	-9.3301	ENSMUSG00000026222_LINE1927_Sp100_D	3810
0.694298	1.27548	ENSMUSG00000070034_LINE1932_Sp110_D	51304
6.91666	-5.29479	ENSMUSG00000070031_LINE1931_Sp140_I	3539
18.9661	-9.09552	ENSMUSG00000018678_LINE382_Sp2_D	127867
2.04589	-2.61257	ENSMUSG00000027109_LINE453_Sp3_D	148082
8.85728	6.06128	ENSMUSG00000025323_LINE436_Sp4_D_N3	63192
0.156112	-0.38796	ENSMUSG00000075304_LINE926_Sp5_D	197311
77.156	18.8122	ENSMUSG00000038560_LINE554_Sp6_I	37457
0.488138	0.984305	ENSMUSG00000060284_LINE785_Sp7_D	27774
31.1393	11.7802	ENSMUSG00000048562_LINE654_Sp8_I	92784
26.3145	10.7936	ENSMUSG00000068859_LINE854_Sp9_I	81090
3.0354	3.31418	ENSMUSG00000024215_LINE1159_Spdef_D_N2	10626
23.3488	-10.1414	ENSMUSG00000002111_LINE1129_Spi1_D_N3	121597
13.8315	-7.69897	ENSMUSG00000008193_LINE1140_Spib_D	119624
49.4968	-14.9685	ENSMUSG00000004359_LINE1137_Spic_D_N1	80209
1.2858	1.9451	ENSMUSG00000046957_LINE2076_Spz1_D	36619
32.1048	-11.9682	ENSMUSG00000020538_LINE75_Srebf1_D_N2	13393
30.7618	-11.7059	ENSMUSG00000022463_LINE86_Srebf2_D_N1	5629
2.00151	2.57742	ENSMUSG00000015605_LINE1730_Srf_D_N1	11815
1.08524	-1.73832	ENSMUSG00000069036_LINE1999_Sry_D_N1	36744
93.9151	-20.8156	ENSMUSG00000026104_LINE2023_Stat1_D	177847
91.6909	-20.5602	ENSMUSG00000040033_LINE2024_Stat2_D	148990
49.7258	15.0042	ENSMUSG00000004040_LINE2018_Stat3_D_N3	54122
21.3716	9.68306	ENSMUSG00000062939_LINE2025_Stat4_D_N3	59327
3.76294	3.75719	ENSMUSG00000004043_LINE2021_Stat5a_D	56289
0.776921	1.38153	ENSMUSG00000020919_LINE2022_Stat5b_D	57772
0.098587	0.257345	ENSMUSG00000002147_LINE2014_Stat6_D_N4	49571
1.61068	2.24933	ENSMUSG00000062327_LINE2051_T_D_N1	71574
59.2619	-16.4233	ENSMUSG00000031314_LINE2073_Taf1_D	72952
183.789	29.4589	ENSMUSG00000028717_LINE109_Tal1_D_N1	33726
11.5739	7.00116	ENSMUSG00000028417_LINE107_Tal2_I	104640
3.33313	-3.50143	ENSMUSG00000014767_LINE2053_Tbp_D_N1	54585
3.33313	-3.50143	ENSMUSG00000061809_LINE2055_Tbpl2_I	54585
5.77723	4.79199	ENSMUSG00000035033_LINE2049_Tbr1_D	25686
10.1888	6.538	ENSMUSG00000009097_LINE2033_Tbx1_D	35567
10.1888	6.538	ENSMUSG00000037477_LINE2050_Tbx10_I	35567
1.06394	1.71532	ENSMUSG00000027868_LINE2041_Tbx15_I	25160
12.3695	7.2544	ENSMUSG00000032419_LINE2047_Tbx18_I	46900
0.341785	-0.746774	ENSMUSG00000026572_LINE2040_Tbx19_I	15922
7.22576	5.42368	ENSMUSG00000000093_LINE2028_Tbx2_D_N1	31006
33.0898	12.1571	ENSMUSG00000031965_LINE2046_Tbx20_D_N2	42174
7.79592	5.65419	ENSMUSG00000001444_LINE2031_Tbx21_D_N1	71241
8.34431	5.86786	ENSMUSG00000031241_LINE12602_Tbx22_I_N5	29404
7.82067	5.664	ENSMUSG00000018604_LINE2038_Tbx3_D_N2	29492
2.51912	2.96565	ENSMUSG00000000094_LINE2030_Tbx4_D	32293
2.51912	2.96565	ENSMUSG00000018263_LINE2035_Tbx5_D_N2	32293
7.27316	5.44319	ENSMUSG00000030699_LINE2042_Tbx6_I	31814
18.5727	8.99592	ENSMUSG00000032228_LINE130_Tcf12_D_N2	96154
2.86955	3.20577	ENSMUSG00000045680_LINE164_Tcf21_D_N1	28232
0.792542	1.40101	ENSMUSG00000020167_LINE69_Tcf3_D_N4	43874
1.27314	1.93253	ENSMUSG00000053477_LINE178_Tcf4_D_N2	52438
8.25539	-5.83371	ENSMUSG00000000782_LINE1949_Tcf7_D_N1	39969
0.0376455	-0.104255	ENSMUSG00000055799_LINE1992_Tcf7l1_D_N1	23775
0.235973	0.552231	ENSMUSG00000024985_LINE1957_Tcf7l2_D_N3	41882
8.84838	6.05797	ENSMUSG00000026380_LINE1283_Tcfcp2l1_D_N3	50264
27.2895	-10.9998	ENSMUSG00000038932_LINE154_Tcfl5_D	7363
19.0468	9.11583	ENSMUSG00000055320_LINE2063_Tead1_D	38352
25.4547	10.6085	ENSMUSG00000030796_LINE2061_Tead2_D_N2	41045
31.4152	11.8342	ENSMUSG00000030353_LINE2059_Tead4_D_N1	40868
19.5215	-9.23439	ENSMUSG00000022389_LINE221_Tef_D	10963
0.0390636	0.108023	ENSMUSG00000031921_LINE1760_Terf2_D	24567
8.3524	-5.87095	ENSMUSG00000047146_LINE1098_Tet1_I	3996
0.789049	1.39667	ENSMUSG00000034832_LINE1095_Tet3_I	2593
1.00753	1.65337	ENSMUSG00000021359_LINE1_Tfap2a_D_N1	43042
2.7983	3.15822	ENSMUSG00000025927_LINE6_Tfap2b_D_N1	42824
2.11869	-2.66939	ENSMUSG00000028640_LINE8_Tfap2c_D_N1	46511
1.00753	1.65337	ENSMUSG00000042596_LINE11_Tfap2d_I	43042
6.7746	5.23456	ENSMUSG00000042477_LINE10_Tfap2e_D	39689
17.7293	8.77872	ENSMUSG00000005718_LINE48_Tfap4_D	35579
4.74377	-4.28952	ENSMUSG00000009733_LINE1279_Tfcp2_I	1444
5.39145	-4.61031	ENSMUSG00000038482_LINE1117_Tfdp1_I	16439
5.39145	-4.61031	ENSMUSG00000032411_LINE1116_Tfdp2_I	16439
55.4268	-15.8671	ENSMUSG00000000134_LINE39_Tfe3_D_N3	11777
54.1297	-15.6748	ENSMUSG00000023990_LINE92_Tfeb_D_N2	12077
50.9013	-15.1859	ENSMUSG00000029553_LINE118_Tfec_D_N2	13338
6.58313	5.15235	ENSMUSG00000047407_LINE1543_Tgif1_D_N2	37560
12.1567	7.18749	ENSMUSG00000062175_LINE1587_Tgif2_D	38775
1.18879	-1.84717	ENSMUSG00000037214_LINE2069_Thap1_I	35635
1.35681	-2.01455	ENSMUSG00000036442_LINE2068_Thap11_D	60332
0.506588	1.01219	ENSMUSG00000030753_LINE2067_Thap12_I	18717
2.09041	2.64743	ENSMUSG00000058756_LINE1872_Thra_D_N2	50688
0.811073	1.4239	ENSMUSG00000021779_LINE1822_Thrb_I	21428
1.18242	-1.84061	ENSMUSG00000049232_LINE1066_Tigd2_I	3367
1.48754	2.13791	ENSMUSG00000025215_LINE1386_Tlx1_I	27188
1.48754	2.13791	ENSMUSG00000068327_LINE1596_Tlx2_D	27188
1.36315	2.02066	ENSMUSG00000040610_LINE1513_Tlx3_I	16647
7.70371	5.61752	ENSMUSG00000059552_LINE1880_Trp53_D_N1	42266
0.833188	1.45091	ENSMUSG00000022510_LINE1877_Trp63_D	42546
1.6988	-2.32649	ENSMUSG00000029026_LINE1878_Trp73_D_N1	20924
85.5596	19.8404	ENSMUSG00000038679_LINE1274_Trps1_I	12473
3.57346	3.64639	ENSMUSG00000035799_LINE139_Twist1_D	42795
4.95816	4.39807	ENSMUSG00000007805_LINE51_Twist2_D	26566
0.75657	1.35589	ENSMUSG00000009741_LINE1280_Ubp1_I	13456
0.528306	-1.0445	ENSMUSG00000029546_LINE1419_Uncx_D_N2	8846
18.3348	-8.93516	ENSMUSG00000026641_LINE102_Usf1_D_N2	29905
41.0367	-13.5888	ENSMUSG00000058239_LINE185_Usf2_D_N3	27595
1.48792	2.13826	ENSMUSG00000006270_LINE1324_Vax1_D	18847
1.48792	2.13826	ENSMUSG00000034777_LINE1462_Vax2_D	18847
3.33386	-3.50188	ENSMUSG00000022479_LINE1824_Vdr_D_N1	28572
43.2399	-13.9607	ENSMUSG00000018377_LINE380_Vezf1_I	55833
2.2204	2.74715	ENSMUSG00000033080_LINE1452_Vsx1_D_N2	21111
2.44939	2.91588	ENSMUSG00000021239_LINE1356_Vsx2_D	20712
7.77541	-5.64605	ENSMUSG00000016458_LINE374_Wt1_D	174883
13.4583	7.58784	ENSMUSG00000020484_LINE217_Xbp1_D_N1	6959
1.80993	-2.42103	ENSMUSG00000028639_LINE1073_Ybx1_I	21319
1.80993	-2.42103	ENSMUSG00000018554_LINE1072_Ybx2_I	21319
1.80993	-2.42103	ENSMUSG00000030189_LINE1074_Ybx3_I	21319
90.6282	-20.4372	ENSMUSG00000021264_LINE396_Yy1_D	33596
90.6282	-20.4372	ENSMUSG00000091736_LINE1846_Yy2_I_N19	33596
3.91795	-3.84571	ENSMUSG00000033454_LINE508_Zbtb1_D	8210
0.561982	-1.09356	ENSMUSG00000049823_LINE672_Zbtb12_D	31545
52.5762	-15.4414	ENSMUSG00000049672_LINE668_Zbtb14_D	11056
9.86062	-6.42364	ENSMUSG00000006215_LINE361_Zbtb17_D	171208
14.9516	8.02355	ENSMUSG00000063659_LINE821_Zbtb18_I	58300
0.581618	-1.12161	ENSMUSG00000075327_LINE927_Zbtb2_I	5083
7.17709	-5.40358	ENSMUSG00000022708_LINE417_Zbtb20_I	15192
1.10375	1.75813	ENSMUSG00000051390_LINE694_Zbtb22_I	13106
0.392921	-0.833375	ENSMUSG00000050714_LINE680_Zbtb26_I	45698
6.79985	5.24532	ENSMUSG00000071661_LINE884_Zbtb3_D	41679
4.36495	-4.09133	ENSMUSG00000006310_LINE362_Zbtb32_I	21084
37.0074	-12.882	ENSMUSG00000048047_LINE645_Zbtb33_D	5715
3.70863	-3.72573	ENSMUSG00000043467_LINE595_Zbtb37_I	12648
8.23702	5.82663	ENSMUSG00000026788_LINE449_Zbtb43_I	32185
0.4887	0.985162	ENSMUSG00000049600_LINE665_Zbtb45_I	14892
2.74656	3.1233	ENSMUSG00000028952_LINE471_Zbtb48_I	29858
0.312739	-0.695587	ENSMUSG00000029127_LINE472_Zbtb49_I	22208
2.64307	3.05242	ENSMUSG00000066798_LINE834_Zbtb6_I	66303
30.3563	-11.6256	ENSMUSG00000035011_LINE524_Zbtb7a_D	41573
29.2818	-11.4101	ENSMUSG00000028042_LINE462_Zbtb7b_D	33405
7.00429	-5.33163	ENSMUSG00000044646_LINE603_Zbtb7c_I	23658
3.37069	-3.52443	ENSMUSG00000024238_LINE328_Zeb1_D_N2	30898
0.568399	1.10277	ENSMUSG00000026872_LINE634_Zeb2_I_N6	56792
0.859173	1.48224	ENSMUSG00000055835_LINE5085_Zfp1_I_N3	28843
34.5865	-12.4389	ENSMUSG00000057895_LINE761_Zfp105_D	86827
0.898325	1.52864	ENSMUSG00000058638_LINE770_Zfp110_I	38235
2.79696	-3.15732	ENSMUSG00000037007_LINE534_Zfp113_I	65400
5.04716	-4.44242	ENSMUSG00000029587_LINE476_Zfp12_I	26234
0.0595113	0.161193	ENSMUSG00000060397_LINE789_Zfp128_D	1337
0.535088	1.05448	ENSMUSG00000062012_LINE802_Zfp13_I	30209
0.929686	1.56514	ENSMUSG00000053985_LINE713_Zfp14_I	63865
3.37907	-3.52954	ENSMUSG00000061079_LINE794_Zfp143_D	60872
1.95654	2.54141	ENSMUSG00000037029_LINE536_Zfp146_I	22813
4.21881	-4.01252	ENSMUSG00000054939_LINE728_Zfp174_I	17588
135.671	-25.1663	ENSMUSG00000054737_LINE5006_Zfp182_I	140731
22.5125	-9.95001	ENSMUSG00000006720_LINE364_Zfp184_I	61987
0.822048	-1.43735	ENSMUSG00000039634_LINE561_Zfp189_I	95041
7.52936	-5.54755	ENSMUSG00000025602_LINE444_Zfp202_D	44584
12.761	-7.37597	ENSMUSG00000052763_LINE706_Zfp212_I	165345
2.81894	-3.17206	ENSMUSG00000071256_LINE875_Zfp213_I	47377
2.02251	2.5941	ENSMUSG00000051469_LINE696_Zfp24_I	40964
1.95992	2.54413	ENSMUSG00000030145_LINE483_Zfp248_I	31588
4.49152	-4.1585	ENSMUSG00000049421_LINE662_Zfp260_I	104993
0.120419	0.308317	ENSMUSG00000022529_LINE414_Zfp263_D	30282
0.360021	-0.778151	ENSMUSG00000001065_LINE343_Zfp276_I	18935
1.0866	1.73978	ENSMUSG00000041483_LINE573_Zfp281_D_N2	164955
0.00428929	-0.0123179	ENSMUSG00000025821_LINE445_Zfp282_I	35987
128.983	-24.5171	ENSMUSG00000005267_LINE357_Zfp287_I	192807
0.486851	0.982345	ENSMUSG00000011267_LINE367_Zfp296_I	37790
11.4414	-6.95812	ENSMUSG00000043602_LINE596_Zfp3_D	22604
1.46685	-2.11875	ENSMUSG00000031079_LINE496_Zfp300_D	23512
4.01171	3.89838	ENSMUSG00000057551_LINE755_Zfp317_I	39544
17.0079	8.58875	ENSMUSG00000046351_LINE620_Zfp322a_D	67993
2.99958	3.29103	ENSMUSG00000004500_LINE355_Zfp324_I	51674
2.83082	3.18	ENSMUSG00000039834_LINE563_Zfp335_D	85133
1.37638	-2.03337	ENSMUSG00000059842_LINE780_Zfp341_I	162518
3.10412	-3.3582	ENSMUSG00000020364_LINE388_Zfp354a_I	37552
0.958413	-1.59808	ENSMUSG00000020335_LINE387_Zfp354b_I	36711
0.748981	1.34625	ENSMUSG00000074220_LINE1723_Zfp382_I_N3	42588
1.386	-2.04258	ENSMUSG00000099689_LINE1043_Zfp383_I	148835
37.6532	-12.9978	ENSMUSG00000038346_LINE547_Zfp384_I	56270
0.385392	0.820887	ENSMUSG00000062519_LINE807_Zfp398_I	141637
1.327	1.98561	ENSMUSG00000047003_LINE633_Zfp41_I	32394
3.07826	3.3417	ENSMUSG00000042472_LINE583_Zfp410_D	40009
50.5698	-15.1349	ENSMUSG00000051176_LINE688_Zfp42_D	46498
133.533	-24.9605	ENSMUSG00000059878_LINE781_Zfp422_I	73660
0.715572	-1.30329	ENSMUSG00000045333_LINE611_Zfp423_I	38063
14.2614	-7.82506	ENSMUSG00000073176_LINE893_Zfp449_I	15091
12.2047	-7.20264	ENSMUSG00000048728_LINE656_Zfp454_I	12114
36.677	12.8224	ENSMUSG00000051351_LINE693_Zfp46_I	75063
1.18216	-1.84034	ENSMUSG00000068551_LINE5311_Zfp467_I_N2	205552
0.138264	-0.348677	ENSMUSG00000043059_LINE587_Zfp513_I	80566
0.36682	-0.789706	ENSMUSG00000024220_LINE427_Zfp523_I	50251
3.99669	-3.88999	ENSMUSG00000051184_LINE691_Zfp524_I	30815
0.618255	-1.17292	ENSMUSG00000074500_LINE910_Zfp558_I	61985
8.03117	-5.74676	ENSMUSG00000078768_LINE939_Zfp566_I	69948
10.2154	-6.54722	ENSMUSG00000036036_LINE529_Zfp57_D	9611
2.03427	-2.6034	ENSMUSG00000055633_LINE741_Zfp580_I	110121
14.0179	-7.75389	ENSMUSG00000059689_LINE778_Zfp637_D	25232
38.8754	-13.2142	ENSMUSG00000027551_LINE457_Zfp64_I	39799
15.6101	-8.20863	ENSMUSG00000022987_LINE419_Zfp641_I	15190
9.66021	6.35283	ENSMUSG00000054967_LINE729_Zfp647_I	23890
0.0636893	-0.171802	ENSMUSG00000075595_LINE928_Zfp652_D	24728
4.17042	-3.98612	ENSMUSG00000038895_LINE557_Zfp653_I	18890
93.3913	-20.7557	ENSMUSG00000034800_LINE523_Zfp661_I	27138
0.236753	-0.553752	ENSMUSG00000064141_LINE824_Zfp69_I	71653
2.77044	3.13945	ENSMUSG00000045268_LINE610_Zfp691_D	27911
5.26229	4.54799	ENSMUSG00000037243_LINE537_Zfp692_I	46100
2.27685	-2.78954	ENSMUSG00000025529_LINE443_Zfp711_D	19066
32.7765	-12.0974	ENSMUSG00000046897_LINE629_Zfp740_D_N3	65733
6.01652	4.90155	ENSMUSG00000047371_LINE639_Zfp768_I	83980
1.10382	-1.7582	ENSMUSG00000040321_LINE567_Zfp770_I	107148
2.6858	3.08186	ENSMUSG00000054716_LINE722_Zfp771_I	21281
8.29307	5.8482	ENSMUSG00000071477_LINE883_Zfp777_I	17335
0.127757	-0.32505	ENSMUSG00000043290_LINE593_Zfp784_I	22038
4.51917	4.17304	ENSMUSG00000046792_LINE625_Zfp787_I	38087
126.882	-24.3099	ENSMUSG00000044296_LINE598_Zfp879_I	139355
5.31098	4.57158	ENSMUSG00000031907_LINE503_Zfp90_I	43457
3.84004	3.80145	ENSMUSG00000066613_LINE830_Zfp932_D	50533
3.76237	-3.75686	ENSMUSG00000079509_LINE979_Zfx_D_N2	62777
3.40403	3.54474	ENSMUSG00000032368_LINE505_Zic1_D_N1	48480
0.27269	-0.622361	ENSMUSG00000061524_LINE797_Zic2_D_N1	51567
2.89017	3.21942	ENSMUSG00000067860_LINE840_Zic3_D_N1	53817
3.80734	-3.78273	ENSMUSG00000036972_LINE532_Zic4_I	35299
13.3667	-7.56033	ENSMUSG00000041703_LINE577_Zic5_D	33816
1.05563	-1.7063	ENSMUSG00000030393_LINE488_Zik1_I	66720
1.11307	-1.76804	ENSMUSG00000029729_LINE479_Zkscan1_D_N1	18077
1.55585	2.20025	ENSMUSG00000020472_LINE391_Zkscan17_I	30586
57.8314	-16.218	ENSMUSG00000030757_LINE334_Zkscan2_I	73831
11.4741	6.96877	ENSMUSG00000055991_LINE744_Zkscan5_D	50012
13.2046	7.51141	ENSMUSG00000018347_LINE379_Zkscan6_I	56030
6.97727	-5.3203	ENSMUSG00000023902_LINE425_Zscan10_D_N2	30227
2.6087	-3.02858	ENSMUSG00000061894_LINE336_Zscan20_D	20911
1.26383	1.92324	ENSMUSG00000022228_LINE405_Zscan26_D	6861
3.77439	-3.76379	ENSMUSG00000050619_LINE335_Zscan29_I	3523
0.183515	-0.44633	ENSMUSG00000095339_LINE1021_Zscan4b_I	61147
0.183515	-0.44633	ENSMUSG00000054272_LINE717_Zscan4c_D	61147
0.183515	-0.44633	ENSMUSG00000090714_LINE991_Zscan4d_I	61147
0.183515	-0.44633	ENSMUSG00000070828_LINE872_Zscan4f_I	61147
0.762236	1.36306	ENSMUSG00000039068_LINE1762_Zzz3_I	22224

## Sheet: enrichment at lost nucleosomes
motifID	gene	motif_obs_freq	motif_bg_freq	motif_counts	emp_pval	z_test	pval.z	signed.log10p	motifID_raw	FDR
denovo_motif_181	Thap1,Mbtps2,Yy1,Yy2,Taf1,Zfp42	0.154254	0.109399	4449	0	23.4673	8.79319e-122	121.056	pos-patterns.pattern-28-report-just-sum-y	4.47573e-119
denovo_motif_182	Nrf1	0.175612	0.140273	5065	0	19.2554	1.27212e-82	81.8955	pos-patterns.pattern-11-report-just-sum-o	1.29502e-80
denovo_motif_180	Ctcf,Ctcfl	0.251682	0.213308	7259	0	16.077	3.69783e-58	57.4321	pos-patterns.pattern-1-report-count-y	2.68885e-56
denovo_motif_176	unknown_maybeSp2_0.81	0.363879	0.327504	10495	0	13.7722	3.7471e-43	42.4263	pos-patterns.pattern-19-report-count-o	1.73388e-41
denovo_motif_177	unknown_maybeLin28a_0.89	0.460648	0.42494	13286	0	13.7504	5.06703e-43	42.2952	pos-patterns.pattern-8-report-count-o	2.14927e-41
denovo_motif_72	unknown_maybeFoxi1_0.13	0.16528	0.138398	4767	0	12.7282	4.12418e-37	36.3847	pos-patterns.pattern-9-report-just-sum-o	1.49943e-35
denovo_motif_60	Atf7,Creb5,Gm28047,Jdp2,Creb3,Creb1,Crebl2,Crem,Atf2,Jun,Nfil3,Fosl1,Gmeb2	0.133937	0.111046	3863	0	12.3309	6.17907e-35	34.2091	pos-patterns.pattern-25-report-just-sum-o	2.09676e-33
denovo_motif_173	Zfx,Zfp64,Mxd1,Mxi1	0.30518	0.274749	8802	0	12.0494	1.95335e-33	32.7092	pos-patterns.pattern-23-report-count-y	6.21409e-32
denovo_motif_169	unknown_maybeZbtb33_0.80	0.374974	0.343413	10815	0	11.8348	2.57825e-32	31.5887	pos-patterns.pattern-15-report-count-y	6.907e-31
denovo_motif_147	unknown_maybeDnmt1_0.21	0.456487	0.422573	13166	0	11.5676	6.01692e-31	30.2206	pos-patterns.pattern-3-report-just-sum-y	1.3921e-29
denovo_motif_13	Sp3,Klf3,Sp2,Klf6,Klf7,Klf12,Patz1,Klf8,Klf4,Klf5,Sp9,Zbtb17,Sp8,E2f4,Sp6,Klf14,Klf15,Klf2,E2f1,Klf16,Klf13,Zfp692,Klf1	0.532279	0.505219	15352	0	10.5931	3.2067e-26	25.4939	pos-patterns.pattern-3-report-just-sum-o	6.27772e-25
denovo_motif_178	unknown_maybeSmad1_0.11	0.353616	0.324468	10199	0	9.84809	6.98556e-23	22.1558	pos-patterns.pattern-10-report-count-o	1.18522e-21
denovo_motif_175	unknown_maybeZkscan6_1.00	0.0569655	0.0443846	1643	0	9.7994	1.13256e-22	21.9459	pos-patterns.pattern-122-report-just-sum-y	1.85959e-21
Lin28a	Lin28a	0.134179	0.118172	3870	0	9.5167	1.78761e-21	20.7477	Lin28a	2.75725e-20
Lin28b	Lin28b	0.134179	0.118172	3870	0	9.5167	1.78761e-21	20.7477	Lin28b	2.75725e-20
denovo_motif_170	unknown_maybeZik1_1.00	0.0791207	0.0667544	2282	0	8.40962	4.11334e-17	16.3858	pos-patterns.pattern-71-report-just-sum-y	4.86905e-16
denovo_motif_153	Zfp143,Thap11,Six5	0.0525276	0.0427502	1515	0	8.0603	7.61071e-16	15.1186	pos-patterns.pattern-36-report-just-sum-o	8.24224e-15
denovo_motif_168	unknown_maybeEgr1_0.89	0.395396	0.369834	11404	0	8.01421	1.10852e-15	14.9553	pos-patterns.pattern-5-report-count-y	1.17549e-14
Zfx	Zfx	0.620345	0.600513	17892	0	8.00325	1.21179e-15	14.9166	Zfx	1.2336e-14
denovo_motif_145	unknown_maybeMxd1_0.07	0.188198	0.17132	5428	0	7.77429	7.58739e-15	14.1199	pos-patterns.pattern-28-report-just-sum-o	7.28675e-14
denovo_motif_130	unknown_maybeErf_0.06	0.0417447	0.0335622	1204	0	7.0909	1.3324e-12	11.8754	pos-patterns.pattern-61-report-count-y	1.13032e-11
denovo_motif_154	Zbtb33	0.0239234	0.0187182	690	0	7.01408	2.31459e-12	11.6355	pos-patterns.pattern-70-report-just-sum-o	1.87004e-11
denovo_motif_171	unknown_maybeZbtb14_0.52	0.258685	0.243498	7461	0	6.67071	2.54574e-11	10.5942	pos-patterns.pattern-21-report-count-o	1.82504e-10
denovo_motif_156	unknown_maybeJrkl_1.00	0.318147	0.301222	9176	0	6.48404	8.92973e-11	10.0492	pos-patterns.pattern-8-report-just-sum-o	6.14221e-10
Zfp454	Zfp454	0.268844	0.255628	7754	0	5.62303	1.87639e-08	7.72668	Zfp454	1.02697e-07
denovo_motif_158	Elf1,Zbtb6,Elk1,Elk4	0.0543998	0.0470789	1569	0	5.57897	2.41946e-08	7.61628	pos-patterns.pattern-79-report-count-y	1.26959e-07
Zfp64	Zfp64	0.533042	0.520473	15374	0	5.39667	6.78874e-08	7.16821	Zfp64	3.43337e-07
Hif1a	Hif1a	0.087754	0.0807024	2531	0	5.39604	6.81277e-08	7.16668	Hif1a	3.43337e-07
denovo_motif_139	unknown_maybeRxrg_0.23	0.115006	0.10657	3317	0	5.20628	1.92663e-07	6.7152	pos-patterns.pattern-18-report-just-sum-o	9.61424e-07
denovo_motif_162	unknown_maybeHmg20a_0.15	0.0284308	0.0233378	820	0	5.18759	2.13031e-07	6.67156	pos-patterns.pattern-91-report-just-sum-o	1.04262e-06
Epas1	Epas1	0.0647667	0.0578261	1868	0	5.15064	2.59596e-07	6.5857	Epas1	1.25842e-06
denovo_motif_125	Rest,Zfp335	0.00523542	0.00353408	151	0	5.10512	3.30585e-07	6.48072	pos-patterns.pattern-48-report-count-y	1.57259e-06
Tfeb	Tfeb	0.0928854	0.0857423	2679	0	5.04268	4.59053e-07	6.33814	Tfeb	2.12416e-06
denovo_motif_144	Rxrb,Rxrg,Hnf4a	0.178628	0.168941	5152	0	5.03808	4.70229e-07	6.32769	pos-patterns.pattern-19-report-just-sum-y	2.15628e-06
Hinfp	Hinfp	0.0894529	0.0816993	2580	0	4.63571	3.5571e-06	5.4489	Hinfp	1.44845e-05
Zfp879	Zfp879	0.308404	0.299231	8895	0	4.57684	4.72042e-06	5.32602	Zfp879	1.89189e-05
E2f5	E2f5	0.130019	0.121057	3750	0	4.41884	9.92333e-06	5.00334	E2f5	3.76938e-05
denovo_motif_155	unknown_maybeFli1_0.53	0.0283614	0.0238915	818	0	4.40226	1.0713e-05	4.97009	pos-patterns.pattern-128-report-just-sum-o	4.00951e-05
denovo_motif_165	unknown_maybeHnf4a_1.00	0.0057555	0.00403162	166	0	4.35698	1.31867e-05	4.87986	pos-patterns.pattern-100-report-just-sum-o	4.86381e-05
Hes7	Hes7	0.185077	0.175046	5338	0	4.31708	1.58109e-05	4.80104	Hes7	5.7484e-05
Onecut2	Onecut2	0.0726718	0.0667197	2096	0	4.25529	2.08779e-05	4.68031	Onecut2	7.48371e-05
denovo_motif_163	unknown_maybeGfi1b_0.15	0.00662229	0.00477047	191	0	4.22054	2.43716e-05	4.61312	pos-patterns.pattern-86-report-just-sum-y	8.67494e-05
Zbtb37	Zbtb37	0.176028	0.167238	5077	0	4.21732	2.4722e-05	4.60692	Zbtb37	8.73854e-05
Naif1	Naif1	0.0235767	0.019975	680	0	4.11596	3.85579e-05	4.41389	Naif1	0.000134425
Creb3l2	Creb3l2	0.125165	0.117781	3610	0	4.07978	4.50789e-05	4.34603	Creb3l2	0.000152968
Pou4f2	Pou4f2	0.104327	0.097529	3009	0	3.9625	7.41694e-05	4.12978	Pou4f2	0.000245838
denovo_motif_50	unknown_maybePatz1_0.07	0.10294	0.0959809	2969	0	3.92248	8.76431e-05	4.05728	pos-patterns.pattern-56-report-count-o	0.000285964
Srebf1	Srebf1	0.0762777	0.0710301	2200	0.01	3.83023	0.000128022	3.89271	Srebf1	0.000409832
Hes1	Hes1	0.194889	0.186215	5621	0	3.76998	0.000163262	3.78711	Hes1	0.000512966
Bhlhe41	Bhlhe41	0.133659	0.127043	3855	0	3.75041	0.000176542	3.75315	Bhlhe41	0.000551289
Zbtb2	Zbtb2	0.0657375	0.0602472	1896	0	3.71894	0.000200059	3.69884	Zbtb2	0.000613433
Homez	Homez	0.0101935	0.00815512	294	0	3.66797	0.000244484	3.61175	Homez	0.000740728
denovo_motif_150	unknown_maybeRel_0.13	0.0451078	0.0411976	1301	0	3.6504	0.000261833	3.58197	pos-patterns.pattern-76-report-count-o	0.000788599
Prox1	Prox1	0.0799528	0.0745995	2306	0	3.63539	0.000277561	3.55664	Prox1	0.000826191
Prox2	Prox2	0.0799528	0.0745995	2306	0	3.63539	0.000277561	3.55664	Prox2	0.000826191
Mybl1	Mybl1	0.0389016	0.0352978	1122	0	3.54742	0.000389029	3.41002	Mybl1	0.00110623
Dbp	Dbp	0.0386242	0.0351675	1114	0	3.43649	0.000589311	3.22966	Dbp	0.00163021
Tef	Tef	0.0437556	0.0398419	1262	0	3.32876	0.000872341	3.05931	Tef	0.00233695
Dlx1	Dlx1	0.0551973	0.0511764	1592	0	3.31228	0.000925379	3.03368	Dlx1	0.00245322
Bhlhe40	Bhlhe40	0.11244	0.106971	3243	0	3.1865	0.00144007	2.84162	Bhlhe40	0.00372078
Onecut3	Onecut3	0.0980515	0.0929343	2828	0	3.13227	0.00173463	2.76079	Onecut3	0.0044148
Zfp354a	Zfp354a	0.100409	0.0951931	2896	0	3.13225	0.0017347	2.76078	Zfp354a	0.0044148
denovo_motif_167	unknown_maybeRela_0.11	0.0557174	0.0517617	1607	0	2.78705	0.00531907	2.27416	pos-patterns.pattern-98-report-just-sum-o	0.0123626
Thap1	Thap1	0.187019	0.180621	5394	0.01	2.78393	0.00537049	2.26999	Thap1	0.0124254
Zfp449	Zfp449	0.206955	0.200788	5969	0.01	2.77558	0.00551032	2.25882	Zfp449	0.0126912
Mlxipl	Mlxipl	0.0899383	0.0857125	2594	0	2.77379	0.00554074	2.25643	Mlxipl	0.0127038
Zfp566	Zfp566	0.627661	0.620599	18103	0	2.77043	0.00559821	2.25195	Zfp566	0.012778
denovo_motif_64	unknown_maybeNfe2l1_0.67	0.00370987	0.00279696	107	0	2.7251	0.00642815	2.19191	pos-patterns.pattern-112-report-just-sum-o	0.0145419
Pou4f1	Pou4f1	0.0952084	0.0910922	2746	0	2.53027	0.0113975	1.94319	Pou4f1	0.0245818
Phf21a	Phf21a	0.110637	0.106008	3191	0	2.4262	0.0152579	1.81651	Phf21a	0.0314424
denovo_motif_73	unknown_maybeMynn_0.95	0.00468067	0.00364677	135	0.01	2.39335	0.0166954	1.7774	pos-patterns.pattern-96-report-just-sum-y	0.0341284
Zfp213	Zfp213	0.476978	0.470475	13757	0.01	2.34359	0.019099	1.71899	Zfp213	0.0385351
Arid3c	Arid3c	0.128563	0.124265	3708	0.01	2.33606	0.0194881	1.71023	Arid3c	0.0388998
Mybl2	Mybl2	0.0339782	0.0317547	980	0.02	2.27186	0.0230952	1.63648	Mybl2	0.0446336
Hmbox1	Hmbox1	0.0594272	0.0565557	1714	0.02	2.27095	0.0231498	1.63545	Hmbox1	0.0446336
Cux2	Cux2	0.080681	0.0769222	2327	0.02	2.26772	0.0233465	1.63178	Cux2	0.044843
Tfap2a	Tfap2a	0.430449	0.424334	12415	0.02	2.20276	0.0276119	1.5589	Tfap2a	0.0516708
Tfap2d	Tfap2d	0.430449	0.424334	12415	0.02	2.20276	0.0276119	1.5589	Tfap2d	0.0516708
Tfec	Tfec	0.121975	0.117912	3518	0.02	2.18514	0.0288784	1.53943	Tfec	0.0538428
Zfp174	Zfp174	0.129707	0.125083	3741	0.02	2.14958	0.0315888	1.50047	Zfp174	0.0582561
denovo_motif_98	unknown_maybeHand1_0.47	0.043825	0.0411951	1264	0.02	2.13832	0.032491	1.48824	pos-patterns.pattern-16-report-just-sum-o	0.0592757
Pax8	Pax8	0.103079	0.0994976	2973	0.02	2.13544	0.0327251	1.48512	Pax8	0.0594896
Zfp637	Zfp637	0.06019	0.0577099	1736	0.02	2.05597	0.039785	1.40028	Zfp637	0.0708061
Hnf1b	Hnf1b	0.0639345	0.0611764	1844	0.02	2.04891	0.040471	1.39286	Hnf1b	0.071776
Cebpg	Cebpg	0.023126	0.0214999	667	0.02	2.04257	0.0410955	1.38621	Cebpg	0.072464
Zbtb32	Zbtb32	0.0536371	0.0508928	1547	0.03	2.04155	0.0411961	1.38514	Zbtb32	0.072464
E2f8	E2f8	0.16365	0.159125	4720	0.01	2.04065	0.041286	1.3842	E2f8	0.072464
Onecut1	Onecut1	0.0327647	0.0309039	945	0.01	2.03797	0.0415533	1.38139	Onecut1	0.0726228
Nkx32	Nkx32	0.0946536	0.0916736	2730	0.01	2.03688	0.0416618	1.38026	Nkx32	0.0726228
Usf2	Usf2	0.143471	0.139624	4138	0.02	2.01838	0.0435515	1.361	Usf2	0.0754004
Sox5	Sox5	0.0444837	0.0421999	1283	0.02	1.99761	0.0457584	1.33953	Sox5	0.078686
Ovol2	Ovol2	0.0307884	0.0287785	888	0.02	1.99031	0.046557	1.33201	Ovol2	0.0797897
Zfp777	Zfp777	0.13567	0.13219	3913	0.03	1.98306	0.0473609	1.32458	Zfp777	0.080895
Sohlh2	Sohlh2	0.125026	0.12113	3606	0.03	1.93694	0.0527531	1.27775	Sohlh2	0.0898038
Neurod6	Neurod6	0.0334928	0.0317079	966	0.05	1.92879	0.0537571	1.26956	Neurod6	0.0912078
Tbx19	Tbx19	0.0537757	0.0514136	1551	0.02	1.86143	0.0626839	1.20284	Tbx19	0.104313
Glis1	Glis1	0.178559	0.174305	5150	0.06	1.85834	0.0631205	1.19983	Glis1	0.104313
Arnt2	Arnt2	0.0863324	0.0833593	2490	0.02	1.8173	0.0691707	1.16008	Arnt2	0.113209
Klf13	Klf13	0.238784	0.235263	6887	0.05	1.68061	0.0928393	1.03227	Klf13	0.14907
denovo_motif_114	Cphx1,Cphx2,Cphx3,Lhx1	0.000728105	0.00052909	21	0.06	1.6731	0.0943077	1.02545	neg-patterns.pattern-28-report-just-sum-o	0.150952
Hoxc6	Hoxc6	0.055752	0.0532467	1608	0.05	1.63551	0.101943	0.991643	Hoxc6	0.161648
Nkx23	Nkx23	0.0956591	0.0929356	2759	0.06	1.57139	0.116092	0.935199	Nkx23	0.18126
Dlx6	Dlx6	0.0545038	0.0524596	1572	0.04	1.5671	0.117091	0.931477	Dlx6	0.182261
Nobox	Nobox	0.0568268	0.0547459	1639	0.04	1.54589	0.12213	0.913177	Nobox	0.188949
denovo_motif_92	unknown_maybeTaf1_0.15	0.278136	0.274017	8022	0.1	1.49777	0.134192	0.872272	neg-patterns.pattern-14-report-just-sum-y	0.206356
Hmx3	Hmx3	0.0721517	0.0698038	2081	0.05	1.48194	0.138356	0.859001	Hmx3	0.211482
Pou4f3	Pou4f3	0.0540184	0.0521805	1558	0.08	1.47184	0.141064	0.850584	Pou4f3	0.21425
denovo_motif_138	unknown_maybeAtf2_1.00	0.00457666	0.0040864	132	0.06	1.47049	0.14143	0.849457	neg-patterns.pattern-26-report-just-sum-o	0.21425
Tlx3	Tlx3	0.0473962	0.0454656	1367	0.07	1.45555	0.145516	0.837088	Tlx3	0.218489
Irf6	Irf6	0.0568615	0.0549431	1640	0.07	1.40711	0.159395	0.797524	Irf6	0.23585
Aire	Aire	0.120796	0.118171	3484	0.07	1.39269	0.163713	0.785918	Aire	0.240837
Nkx29	Nkx29	0.106373	0.103555	3068	0.1	1.38725	0.165367	0.781552	Nkx29	0.241872
Zscan29	Zscan29	0.0363359	0.0347337	1048	0.1	1.31973	0.186924	0.728335	Zscan29	0.270297
Cenpb	Cenpb	0.071493	0.0694494	2062	0.08	1.31702	0.187831	0.726232	Cenpb	0.270839
Zbtb49	Zbtb49	0.171139	0.168154	4936	0.09	1.30332	0.192464	0.71565	Zbtb49	0.273643
Stat5b	Stat5b	0.195756	0.192641	5646	0.07	1.24532	0.213013	0.671593	Stat5b	0.299766
Bbx	Bbx	0.081097	0.0791883	2339	0.12	1.21583	0.224049	0.649656	Bbx	0.311196
Bhlhe23	Bhlhe23	0.03221	0.0311334	929	0.16	1.18986	0.234102	0.630595	Bhlhe23	0.323799
Zfp771	Zfp771	0.112302	0.110003	3239	0.12	1.15889	0.246501	0.608181	Zfp771	0.338191
Arid3a	Arid3a	0.127176	0.125155	3668	0.15	1.089	0.276153	0.55885	Arid3a	0.375834
Barhl1	Barhl1	0.0574856	0.0559705	1658	0.15	1.08588	0.277532	0.556687	Barhl1	0.376703
Cebpa	Cebpa	0.0154982	0.0147365	447	0.15	1.05895	0.289621	0.53817	Cebpa	0.388963
Hoxb1	Hoxb1	0.0414326	0.0402607	1195	0.16	1.00643	0.314211	0.502779	Hoxb1	0.416493
Vdr	Vdr	0.165973	0.163898	4787	0.16	0.972353	0.330875	0.480336	Vdr	0.435182
Thap12	Thap12	0.0864018	0.084854	2492	0.15	0.956303	0.338919	0.469904	Thap12	0.44347
Cdc5l	Cdc5l	0.0665349	0.0651203	1919	0.2	0.950727	0.341743	0.4663	Cdc5l	0.446018
Max	Max	0.142501	0.140553	4110	0.16	0.938283	0.348099	0.458297	Max	0.450846
Nkx31	Nkx31	0.0895222	0.0882127	2582	0.18	0.927628	0.353601	0.451487	Nkx31	0.454502
Zfp300	Zfp300	0.0631371	0.0619454	1821	0.17	0.913069	0.361206	0.442244	Zfp300	0.459635
Zzz3	Zzz3	0.0812357	0.0798509	2343	0.2	0.902056	0.367027	0.435302	Zzz3	0.463565
Zfp354b	Zfp354b	0.0910824	0.0896675	2627	0.14	0.899047	0.368627	0.433412	Zfp354b	0.464434
Atf4	Atf4	0.0796061	0.0781985	2296	0.22	0.874186	0.382017	0.417918	Atf4	0.476585
Foxj3	Foxj3	0.154566	0.152644	4458	0.24	0.866369	0.386288	0.413089	Foxj3	0.480735
Hbp1	Hbp1	0.100825	0.0994234	2908	0.23	0.861124	0.38917	0.409861	Hbp1	0.48314
Osr2	Osr2	0.118473	0.117006	3417	0.19	0.838124	0.401961	0.395816	Osr2	0.494776
Hmx2	Hmx2	0.0681992	0.0669347	1967	0.23	0.789732	0.429685	0.36685	Hmx2	0.520737
denovo_motif_109	unknown_maybeRest_0.68	0.0015949	0.00145205	46	0.31	0.696854	0.485894	0.313458	pos-patterns.pattern-121-report-just-sum-o	0.57806
denovo_motif_132	unknown_maybeZfp558_1.00	0.00513141	0.00487726	148	0.24	0.675762	0.499192	0.301733	pos-patterns.pattern-72-report-just-sum-o	0.58909
Foxn3	Foxn3	0.116774	0.115605	3368	0.23	0.674531	0.499974	0.301053	Foxn3	0.58909
Prrxl1	Prrxl1	0.0583524	0.0574457	1683	0.27	0.672405	0.501326	0.29988	Prrxl1	0.589318
Bhlhe22	Bhlhe22	0.0423341	0.0416455	1221	0.26	0.659856	0.509346	0.292987	Bhlhe22	0.597367
Klf9	Klf9	0.0285694	0.0278975	824	0.28	0.64411	0.519504	0.284411	Klf9	0.607879
Nkx22	Nkx22	0.107551	0.106403	3102	0.24	0.639855	0.522267	0.282107	Nkx22	0.609711
Nkx11	Nkx11	0.0557867	0.0549265	1609	0.23	0.635301	0.525232	0.279649	Nkx11	0.610372
Zfp653	Zfp653	0.0764857	0.0754996	2206	0.33	0.610306	0.541659	0.266274	Zfp653	0.62518
Nanog	Nanog	0.0501699	0.0493475	1447	0.32	0.589648	0.555427	0.255373	Nanog	0.638177
denovo_motif_58	unknown_maybeZbtb22_1.00	0.0265238	0.0260738	765	0.25	0.546831	0.584495	0.233219	pos-patterns.pattern-16-report-just-sum-y	0.665566
Usf1	Usf1	0.179738	0.178474	5184	0.26	0.54424	0.586276	0.231898	Usf1	0.666104
Sox12	Sox12	0.15467	0.153499	4461	0.31	0.513308	0.607736	0.216285	Sox12	0.685893
denovo_motif_141	unknown_maybeEsrrb_0.22	0.00842521	0.00817107	243	0.35	0.454763	0.64928	0.187568	pos-patterns.pattern-88-report-just-sum-y	0.724744
Sox10	Sox10	0.0809237	0.0802729	2334	0.34	0.44435	0.656789	0.182574	Sox10	0.729925
Hsfy2	Hsfy2	0.0288468	0.0283871	832	0.36	0.436668	0.662352	0.178911	Hsfy2	0.734504
Nkx26	Nkx26	0.101415	0.100693	2925	0.32	0.426607	0.669665	0.174142	Nkx26	0.740317
denovo_motif_129	unknown_maybeZkscan17_1.00	0.000728105	0.000657721	21	0.34	0.393936	0.693628	0.158873	pos-patterns.pattern-111-report-just-sum-y	0.759262
Egr4	Egr4	0.38756	0.386582	11178	0.33	0.382735	0.701916	0.153715	Egr4	0.765166
Dmrtb1	Dmrtb1	0.125095	0.124372	3608	0.4	0.382583	0.702029	0.153645	Dmrtb1	0.765166
Bcl11b	Bcl11b	0.0911518	0.0905076	2629	0.39	0.359958	0.718878	0.143345	Bcl11b	0.77853
Zfp524	Zfp524	0.23289	0.232153	6717	0.39	0.341435	0.732776	0.135029	Zfp524	0.786884
Hnf4a	Hnf4a	0.17159	0.170905	4949	0.35	0.316266	0.751801	0.123897	Hnf4a	0.805614
Meis1	Meis1	0.222349	0.221589	6413	0.4	0.304535	0.76072	0.118775	Meis1	0.812527
Gsx1	Gsx1	0.0648707	0.064481	1871	0.43	0.245728	0.805893	0.0937225	Gsx1	0.852806
Thrb	Thrb	0.113758	0.113346	3281	0.38	0.234379	0.814691	0.0890072	Thrb	0.856894
Vsx2	Vsx2	0.0685459	0.0681652	1977	0.35	0.23423	0.814806	0.0889455	Vsx2	0.856894
Neurog1	Neurog1	0.0467374	0.0464496	1348	0.42	0.230866	0.817419	0.0875554	Neurog1	0.857671
Zic4	Zic4	0.356251	0.355715	10275	0.42	0.22894	0.818916	0.0867607	Zic4	0.857671
Pax9	Pax9	0.10086	0.100483	2909	0.49	0.21028	0.833449	0.079121	Pax9	0.869314
Zfp128	Zfp128	0.0269399	0.0267579	777	0.45	0.207733	0.835437	0.0780861	Zfp128	0.869607
Cebpb	Cebpb	0.0389363	0.0387147	1123	0.45	0.203433	0.838797	0.0763432	Cebpb	0.871322
Hlf	Hlf	0.0260731	0.0259029	752	0.46	0.18183	0.855716	0.0676704	Hlf	0.885283
Foxj1	Foxj1	0.248076	0.247667	7155	0.46	0.166464	0.867792	0.0615843	Foxj1	0.894142
Nr1h4	Nr1h4	0.443416	0.4431	12789	0.49	0.116584	0.90719	0.0423019	Nr1h4	0.930967
Foxa2	Foxa2	0.142327	0.142123	4105	0.5	0.094033	0.925083	0.0338193	Foxa2	0.947346
Hey1	Hey1	0.127938	0.12776	3690	0.43	0.0917799	0.926873	0.0329798	Hey1	0.947346
Zbtb6	Zbtb6	0.469316	0.469099	13536	0.47	0.0758463	0.939541	0.0270841	Zbtb6	0.956946
denovo_motif_104	unknown_maybeStat4_0.98	0.00499272	0.00496706	144	0.46	0.0617724	0.950744	0.0219364	neg-patterns.pattern-8-report-count-y	0.964327
Neurog3	Neurog3	0.0433742	0.0432997	1251	0.44	0.0613695	0.951065	0.0217898	Neurog3	0.964327
Zfp276	Zfp276	0.0720824	0.07202	2079	0.47	0.0436163	0.96521	0.0153781	Zfp276	0.973254
Zbtb45	Zbtb45	0.0509327	0.0509507	1469	0.41	-0.0130826	0.989562	-0.00455705	Zbtb45	0.989562
Ppard	Ppard	0.186256	0.186324	5372	0.52	-0.026911	0.978531	-0.00942553	Ppard	0.980457
Zfp382	Zfp382	0.157756	0.157831	4550	0.52	-0.0318765	0.974571	-0.0111867	Zfp382	0.978415
Prdm14	Prdm14	0.174988	0.175057	5047	0.46	-0.0325015	0.974072	-0.0114089	Prdm14	0.978415
Hmx1	Hmx1	0.060086	0.0601553	1733	0.56	-0.0431206	0.965605	-0.0152003	Hmx1	0.973254
Setbp1	Setbp1	0.0236807	0.0237217	683	0.51	-0.0445283	0.964483	-0.0157053	Setbp1	0.973254
Zfp383	Zfp383	0.796269	0.796425	22966	0.6	-0.0752378	0.940026	-0.0268603	Zfp383	0.956946
denovo_motif_135	unknown_maybeZkscan5_1.00	0.00426461	0.00431454	123	0.56	-0.126019	0.899717	-0.0458943	neg-patterns.pattern-9-report-just-sum-y	0.925163
Ubp1	Ubp1	0.109077	0.109384	3146	0.62	-0.173538	0.862228	-0.0643777	Ubp1	0.890211
Zfp12	Zfp12	0.110117	0.110541	3176	0.56	-0.196892	0.843912	-0.0737027	Zfp12	0.87485
denovo_motif_105	unknown_maybeRfx2_0.10	0.00579017	0.00587615	167	0.59	-0.210842	0.833011	-0.0793495	neg-patterns.pattern-25-report-just-sum-o	0.869314
Tbr1	Tbr1	0.0773871	0.0777619	2232	0.6	-0.238946	0.811147	-0.0909004	Tbr1	0.856585
Foxo4	Foxo4	0.128597	0.129108	3709	0.62	-0.251087	0.801747	-0.0959626	Foxo4	0.850186
Myrf	Myrf	0.107864	0.108347	3111	0.6	-0.268622	0.78822	-0.103352	Myrf	0.837587
Bsx	Bsx	0.0601553	0.0606012	1735	0.64	-0.27549	0.78294	-0.106271	Bsx	0.833717
Sox13	Sox13	0.0631371	0.0635816	1821	0.59	-0.303584	0.761445	-0.118361	Sox13	0.812527
Pax1	Pax1	0.0930934	0.0936221	2685	0.6	-0.342109	0.732269	-0.135329	Pax1	0.786884
Zfp24	Zfp24	0.126794	0.127523	3657	0.63	-0.343242	0.731416	-0.135835	Zfp24	0.786884
Dlx2	Dlx2	0.0478469	0.0482959	1380	0.64	-0.357708	0.720562	-0.142329	Dlx2	0.778696
denovo_motif_63	Mecom	0.00169891	0.00179114	49	0.67	-0.365259	0.714918	-0.145744	pos-patterns.pattern-89-report-count-y	0.775892
Nkx21	Nkx21	0.146869	0.147641	4236	0.66	-0.379142	0.704582	-0.152068	Nkx21	0.766309
Lhx4	Lhx4	0.0380348	0.0385077	1097	0.72	-0.403344	0.686695	-0.163236	Lhx4	0.753292
Tlx1	Tlx1	0.0675404	0.0681714	1948	0.76	-0.411365	0.680805	-0.166978	Tlx1	0.748444
Tlx2	Tlx2	0.0675404	0.0681714	1948	0.76	-0.411365	0.680805	-0.166978	Tlx2	0.748444
Nkx62	Nkx62	0.0448651	0.0453807	1294	0.64	-0.425457	0.670504	-0.173599	Nkx62	0.740317
Zbtb12	Zbtb12	0.11355	0.114382	3275	0.67	-0.446587	0.655173	-0.183644	Zbtb12	0.729723
Dmrta1	Dmrta1	0.0659802	0.0665893	1903	0.66	-0.461793	0.64423	-0.190959	Dmrta1	0.720688
Atoh1	Atoh1	0.0499965	0.0505918	1442	0.71	-0.490197	0.623994	-0.204819	Atoh1	0.699588
denovo_motif_28	unknown_maybeGata4_0.18	0.00156022	0.00167187	45	0.71	-0.497027	0.61917	-0.20819	pos-patterns.pattern-90-report-count-y	0.695712
Lbx1	Lbx1	0.055752	0.0564458	1608	0.69	-0.500454	0.616756	-0.209887	Lbx1	0.694532
Isl1	Isl1	0.0620276	0.0627755	1789	0.69	-0.51368	0.607476	-0.216471	Isl1	0.685893
Dpf3	Dpf3	0.053221	0.0539768	1535	0.65	-0.53232	0.594504	-0.225845	Dpf3	0.673948
Myc	Myc	0.302926	0.304482	8737	0.71	-0.570123	0.568594	-0.245198	Myc	0.648911
Nkx24	Nkx24	0.103044	0.104062	2972	0.71	-0.570488	0.568347	-0.245386	Nkx24	0.648911
Sox2	Sox2	0.180397	0.181666	5203	0.69	-0.57599	0.564622	-0.248242	Sox2	0.647281
Zfp41	Zfp41	0.202136	0.203618	5830	0.72	-0.606768	0.544005	-0.264397	Zfp41	0.626467
Srf	Srf	0.0378615	0.0386	1092	0.76	-0.612841	0.539981	-0.267621	Srf	0.62466
Foxq1	Foxq1	0.125165	0.126286	3610	0.71	-0.628241	0.529846	-0.275851	Foxq1	0.614331
Zfp317	Zfp317	0.114416	0.11556	3300	0.72	-0.635695	0.524975	-0.279861	Zfp317	0.610372
Trp73	Trp73	0.0825185	0.0836225	2380	0.82	-0.691828	0.489045	-0.310651	Trp73	0.578893
Ddit3	Ddit3	0.0887248	0.0898818	2559	0.8	-0.694066	0.487641	-0.3119	Ddit3	0.578576
Glis3	Glis3	0.20061	0.202125	5786	0.75	-0.696573	0.48607	-0.313301	Glis3	0.57806
Tbx22	Tbx22	0.119548	0.120803	3448	0.78	-0.699982	0.483938	-0.31521	Tbx22	0.57806
Zik1	Zik1	0.221621	0.223296	6392	0.75	-0.712759	0.475995	-0.322398	Zik1	0.570074
Sox11	Sox11	0.0887248	0.0899366	2559	0.77	-0.713422	0.475585	-0.322772	Sox11	0.570074
denovo_motif_166	Zfp287,Prdm6,Zfp422,Stat1	0.0777685	0.0788059	2243	0.76	-0.718933	0.472182	-0.32589	pos-patterns.pattern-25-report-count-o	0.568181
Dmrt1	Dmrt1	0.127037	0.128409	3664	0.75	-0.727733	0.466777	-0.33089	Dmrt1	0.563009
Pou3f1	Pou3f1	0.0675057	0.0687536	1947	0.76	-0.749836	0.453353	-0.343563	Pou3f1	0.548116
Hey2	Hey2	0.125407	0.126926	3617	0.82	-0.802937	0.422011	-0.374676	Hey2	0.512658
Heyl	Heyl	0.125407	0.126926	3617	0.82	-0.802937	0.422011	-0.374676	Heyl	0.512658
Emx1	Emx1	0.0444491	0.0455437	1282	0.78	-0.818091	0.413305	-0.383729	Emx1	0.50449
Crebzf	Crebzf	0.0236114	0.0243399	681	0.78	-0.819968	0.412234	-0.384856	Crebzf	0.504392
Hes6	Hes6	0.114	0.115407	3288	0.81	-0.830577	0.406213	-0.391247	Hes6	0.498222
denovo_motif_136	unknown_maybeAscl1_0.49	0.00100548	0.00117988	29	0.81	-0.837287	0.402431	-0.395309	pos-patterns.pattern-124-report-just-sum-o	0.494776
Alx1	Alx1	0.0474308	0.0485701	1368	0.78	-0.844684	0.398287	-0.399804	Alx1	0.492059
Hsf2	Hsf2	0.125026	0.126488	3606	0.8	-0.846229	0.397425	-0.400745	Hsf2	0.492059
Arid5a	Arid5a	0.0592192	0.0604088	1708	0.81	-0.876033	0.381012	-0.419061	Arid5a	0.476499
Olig3	Olig3	0.0348797	0.0357829	1006	0.82	-0.882723	0.377386	-0.423214	Olig3	0.473127
Arx	Arx	0.0422301	0.0434543	1218	0.82	-0.896649	0.369906	-0.431908	Arx	0.464895
Zfp423	Zfp423	0.246585	0.249129	7112	0.8	-0.906054	0.364907	-0.437817	Zfp423	0.462034
Zfp647	Zfp647	0.165765	0.167693	4781	0.85	-0.907009	0.364402	-0.438419	Zfp647	0.462034
Pax5	Pax5	0.260974	0.263042	7527	0.84	-0.914057	0.360687	-0.44287	Pax5	0.459635
Arid3b	Arid3b	0.0748908	0.0762676	2160	0.82	-0.918898	0.358149	-0.445936	Arid3b	0.458035
Zkscan1	Zkscan1	0.0499965	0.0512302	1442	0.83	-0.924163	0.355401	-0.449281	Zkscan1	0.455666
Hes2	Hes2	0.0999584	0.101563	2883	0.81	-0.934023	0.350292	-0.45557	Hes2	0.451389
Zkscan17	Zkscan17	0.144477	0.1464	4167	0.82	-0.935262	0.349653	-0.456362	Zkscan17	0.451389
Dmrtc2	Dmrtc2	0.0727065	0.0741318	2097	0.84	-0.939163	0.347647	-0.458861	Dmrtc2	0.450846
Pou2f1	Pou2f1	0.0609874	0.0624121	1759	0.83	-0.947609	0.343329	-0.46429	Pou2f1	0.446942
Prdm4	Prdm4	0.21115	0.213626	6090	0.83	-0.97018	0.331957	-0.478919	Prdm4	0.435479
Ahr	Ahr	0.0768324	0.0782827	2216	0.87	-0.985942	0.324161	-0.489239	Ahr	0.427456
Sebox	Sebox	0.0524929	0.0538798	1514	0.84	-1.00257	0.31607	-0.500217	Sebox	0.417869
Zfp146	Zfp146	0.0956938	0.0975851	2760	0.88	-1.01285	0.311132	-0.507056	Zfp146	0.413488
Irf5	Irf5	0.0687192	0.070276	1982	0.82	-1.01822	0.308572	-0.510644	Irf5	0.41116
Prrx2	Prrx2	0.0298176	0.0310218	860	0.83	-1.03613	0.30014	-0.522677	Prrx2	0.400974
Nkx25	Nkx25	0.122322	0.124356	3528	0.87	-1.03891	0.298848	-0.52455	Nkx25	0.400298
Hoxa1	Hoxa1	0.0533944	0.0548873	1540	0.85	-1.06409	0.28729	-0.541679	Hoxa1	0.386853
Zfp558	Zfp558	0.179287	0.181572	5171	0.85	-1.06439	0.287152	-0.541889	Zfp558	0.386853
Nr6a1	Nr6a1	0.160876	0.163219	4640	0.83	-1.07329	0.28314	-0.547998	Nr6a1	0.383294
Zfp384	Zfp384	0.156681	0.159012	4519	0.89	-1.09539	0.273344	-0.56329	Zfp384	0.373008
Foxo6	Foxo6	0.126344	0.128691	3644	0.84	-1.12056	0.262473	-0.580915	Foxo6	0.359137
Otp	Otp	0.0397337	0.0412229	1146	0.88	-1.16554	0.243799	-0.612967	Otp	0.335389
Nr1h2	Nr1h2	0.129949	0.132291	3748	0.86	-1.17158	0.241364	-0.617327	Nr1h2	0.332939
Mxd1	Mxd1	0.307364	0.310322	8865	0.88	-1.21497	0.224379	-0.649018	Mxd1	0.311196
Mxi1	Mxi1	0.307364	0.310322	8865	0.88	-1.21497	0.224379	-0.649018	Mxi1	0.311196
Dmrta2	Dmrta2	0.0677138	0.069473	1953	0.88	-1.22188	0.221752	-0.654132	Dmrta2	0.310087
Nr5a1	Nr5a1	0.351016	0.354457	10124	0.9	-1.23453	0.217005	-0.66353	Nr5a1	0.304285
Irf1	Irf1	0.409576	0.413173	11813	0.89	-1.24483	0.213193	-0.671227	Irf1	0.299766
Npas2	Npas2	0.108176	0.110543	3120	0.91	-1.26764	0.204925	-0.688405	Npas2	0.289741
Sox30	Sox30	0.0874766	0.0896124	2523	0.9	-1.28174	0.199932	-0.699117	Sox30	0.28347
Foxp1	Foxp1	0.11452	0.116865	3303	0.89	-1.30403	0.192223	-0.716196	Foxp1	0.273643
Foxp3	Foxp3	0.11452	0.116865	3303	0.89	-1.30403	0.192223	-0.716196	Foxp3	0.273643
Foxp4	Foxp4	0.11452	0.116865	3303	0.89	-1.30403	0.192223	-0.716196	Foxp4	0.273643
Olig1	Olig1	0.0360239	0.037254	1039	0.89	-1.31522	0.188435	-0.724839	Olig1	0.270942
Zfp282	Zfp282	0.172873	0.175913	4986	0.93	-1.33986	0.180292	-0.744024	Zfp282	0.261449
denovo_motif_107	unknown_maybeNfat5_0.45	0.000866791	0.00112024	25	0.91	-1.34568	0.178407	-0.748587	pos-patterns.pattern-63-report-just-sum-o	0.259455
Mynn	Mynn	0.151862	0.154526	4380	0.91	-1.36407	0.172544	-0.7631	Mynn	0.251647
denovo_motif_117	unknown_maybeMbtps2_0.27	0.0298176	0.0311508	860	0.93	-1.39061	0.164345	-0.784243	neg-patterns.pattern-12-report-just-sum-y	0.241071
Sry	Sry	0.0897649	0.0921285	2589	0.92	-1.3957	0.162804	-0.788335	Sry	0.240195
Pou3f3	Pou3f3	0.0772485	0.0798027	2228	0.91	-1.43231	0.152055	-0.817999	Pou3f3	0.225644
Zbtb22	Zbtb22	0.0505166	0.0524402	1457	0.93	-1.43234	0.152047	-0.818022	Zbtb22	0.225644
Tbx15	Tbx15	0.0894182	0.0920071	2579	0.94	-1.43991	0.149892	-0.824223	Tbx15	0.223738
Sox4	Sox4	0.373102	0.37762	10761	0.92	-1.44906	0.147322	-0.831732	Sox4	0.22055
ENSMUSG00000097126	ENSMUSG00000097126	0.0594272	0.0616445	1714	0.94	-1.46214	0.143702	-0.842538	ENSMUSG00000097126	0.216403
Rhox8	Rhox8	0.0594272	0.0616445	1714	0.94	-1.46214	0.143702	-0.842538	Rhox8	0.216403
Trp53	Trp53	0.131683	0.134488	3798	0.91	-1.4765	0.13981	-0.854463	Trp53	0.213063
Pdx1	Pdx1	0.059982	0.0624301	1730	0.91	-1.48208	0.138318	-0.859121	Pdx1	0.211482
denovo_motif_126	unknown_maybeNfatc2_0.57	0.000589418	0.000881007	17	0.97	-1.51862	0.128858	-0.889888	neg-patterns.pattern-18-report-just-sum-y	0.198754
Foxj2	Foxj2	0.0937868	0.0965748	2705	0.92	-1.56203	0.118282	-0.927083	Foxj2	0.183553
denovo_motif_55	unknown_maybeElf5_0.62	0.0110949	0.0122928	320	0.95	-1.60849	0.107728	-0.967671	pos-patterns.pattern-41-report-count-o	0.168719
Nkx12	Nkx12	0.0501699	0.0522654	1447	0.93	-1.60881	0.107657	-0.967957	Nkx12	0.168719
Noto	Noto	0.0328687	0.0349241	948	0.95	-1.62574	0.104005	-0.982947	Noto	0.163896
Msc	Msc	0.0514527	0.053757	1484	0.96	-1.62835	0.10345	-0.985268	Msc	0.163529
Tead4	Tead4	0.142917	0.146261	4122	0.96	-1.64802	0.0993489	-1.00284	Tead4	0.158027
Grhl1	Grhl1	0.062617	0.0651224	1806	0.95	-1.66213	0.0964862	-1.01553	Grhl1	0.153955
Foxa3	Foxa3	0.15155	0.155368	4371	0.92	-1.71988	0.0854543	-1.06827	Foxa3	0.137646
Tfcp2	Tfcp2	0.0357465	0.0377141	1031	0.96	-1.72182	0.0851013	-1.07006	Tfcp2	0.137513
Hsf1	Hsf1	0.206955	0.210889	5969	0.95	-1.79063	0.0733529	-1.13458	Hsf1	0.118906
Twist2	Twist2	0.0711809	0.0739737	2053	0.96	-1.80106	0.0716937	-1.14452	Twist2	0.116588
denovo_motif_57	unknown_maybeNhlh1_0.40	0.00925733	0.010277	267	0.99	-1.81387	0.069697	-1.15679	pos-patterns.pattern-36-report-count-o	0.113704
Hsf3	Hsf3	0.111539	0.114735	3217	0.97	-1.82111	0.0685899	-1.16374	Hsf3	0.11262
Barx1	Barx1	0.0563414	0.0592057	1625	0.94	-1.84441	0.0651227	-1.18627	Barx1	0.107273
Fezf1	Fezf1	0.290618	0.295337	8382	0.98	-1.85957	0.0629457	-1.20103	Fezf1	0.104313
Fezf2	Fezf2	0.290618	0.295337	8382	0.98	-1.85957	0.0629457	-1.20103	Fezf2	0.104313
Zic2	Zic2	0.391616	0.396806	11295	0.96	-1.8631	0.062448	-1.20448	Zic2	0.104313
Hsf4	Hsf4	0.122148	0.125304	3523	0.97	-1.86975	0.0615188	-1.21099	Hsf4	0.103344
Mnt	Mnt	0.0834894	0.0864139	2408	0.97	-1.87315	0.061048	-1.21433	Mnt	0.102892
denovo_motif_40	unknown_maybeFev_1.00	0.00114416	0.00157756	33	0.99	-1.89999	0.0574339	-1.24083	pos-patterns.pattern-91-report-count-y	0.0971225
Irx2	Irx2	0.0650094	0.0681874	1875	0.98	-2.01576	0.0438254	-1.35827	Irx2	0.0756175
denovo_motif_68	unknown_maybeRorc_0.37	0.00721171	0.00833021	208	0.97	-2.03149	0.0422056	-1.37463	pos-patterns.pattern-44-report-count-o	0.0733196
Zfp324	Zfp324	0.252964	0.257188	7296	1	-2.08618	0.0369626	-1.43224	Zfp324	0.0660139
Tead2	Tead2	0.151862	0.156213	4380	0.98	-2.09196	0.0364418	-1.4384	Tead2	0.065313
Irx1	Irx1	0.0576243	0.0607877	1662	0.98	-2.10826	0.0350084	-1.45583	Irx1	0.0629657
Zscan26	Zscan26	0.0323833	0.0344713	934	0.99	-2.12314	0.0337421	-1.47183	Zscan26	0.0609033
Zfp770	Zfp770	0.568234	0.574071	16389	1	-2.12514	0.0335751	-1.47398	Zfp770	0.0608175
Neurod4	Neurod4	0.0556133	0.0586596	1604	0.99	-2.14153	0.0322313	-1.49172	Neurod4	0.0590133
Vsx1	Vsx1	0.0452465	0.0481527	1305	0.99	-2.14768	0.0317393	-1.4984	Vsx1	0.0583224
Zfp1	Zfp1	0.0987449	0.101984	2848	1	-2.15384	0.0312525	-1.50511	Zfp1	0.0578456
denovo_motif_82	unknown_maybeKlf15_1.00	0.0332501	0.035614	959	1	-2.17002	0.0300055	-1.5228	pos-patterns.pattern-89-report-just-sum-y	0.0557401
denovo_motif_62	unknown_maybePlagl1_0.28	0.0966646	0.100248	2788	1	-2.20379	0.0275391	-1.56005	pos-patterns.pattern-88-report-just-sum-o	0.0516708
Pou2f3	Pou2f3	0.0586644	0.0622322	1692	0.99	-2.22484	0.0260917	-1.5835	Pou2f3	0.0493705
Zbtb20	Zbtb20	0.0380348	0.040595	1097	0.99	-2.22923	0.0257984	-1.58841	Zbtb20	0.0489977
Zfp248	Zfp248	0.0876153	0.0910665	2527	0.98	-2.23544	0.0253885	-1.59536	Zfp248	0.0483998
Stat2	Stat2	0.432876	0.438968	12485	0.99	-2.24833	0.0245553	-1.60986	Stat2	0.0469874
Dmrt3	Dmrt3	0.0539144	0.0568893	1555	0.99	-2.27281	0.0230377	-1.63756	Dmrt3	0.0446336
Foxd4	Foxd4	0.0977047	0.101823	2818	0.99	-2.27691	0.0227913	-1.64223	Foxd4	0.0444475
Trp63	Trp63	0.19534	0.200085	5634	1	-2.2995	0.0214768	-1.66803	Trp63	0.042045
denovo_motif_86	Rorb	0.00485403	0.00594931	140	0.99	-2.3038	0.0212338	-1.67297	neg-patterns.pattern-24-report-count-y	0.0417297
denovo_motif_116	Nfkb1,Relb,Nfkb2,Rela	0.0168158	0.0184346	485	1	-2.31106	0.0208296	-1.68132	pos-patterns.pattern-71-report-count-o	0.041094
Zfp113	Zfp113	0.170966	0.176618	4931	0.99	-2.31848	0.0204231	-1.68988	Zfp113	0.0404488
Gm5294	Gm5294	0.126413	0.130733	3646	1	-2.32569	0.0200353	-1.6982	Gm5294	0.0398359
Hsf5	Hsf5	0.0469801	0.0492442	1355	0.99	-2.33647	0.0194669	-1.7107	Hsf5	0.0388998
Spz1	Spz1	0.156196	0.161632	4505	0.99	-2.34252	0.019154	-1.71774	Spz1	0.0385351
Esrra	Esrra	0.210526	0.216389	6072	0.99	-2.37885	0.0173667	-1.76028	Esrra	0.0352178
Crx	Crx	0.0937868	0.0981381	2705	1	-2.39161	0.0167748	-1.77534	Crx	0.0341536
Sp7	Sp7	0.0805423	0.0841932	2323	1	-2.39571	0.016588	-1.78021	Sp7	0.0340456
denovo_motif_113	unknown_maybeZfp64_0.78	0.0114763	0.0129318	331	0.99	-2.43638	0.0148349	-1.82871	neg-patterns.pattern-21-report-just-sum-o	0.030695
Foxd3	Foxd3	0.270196	0.276631	7793	1	-2.47598	0.0132871	-1.87657	Foxd3	0.0276046
denovo_motif_99	unknown_maybeMax_0.25	0.00204563	0.00281187	59	0.99	-2.48201	0.0130645	-1.88391	pos-patterns.pattern-115-report-just-sum-y	0.0272535
Esrrb	Esrrb	0.233687	0.239125	6740	1	-2.48935	0.0127978	-1.89287	Esrrb	0.0268069
Hnf4g	Hnf4g	0.241176	0.247098	6956	0.99	-2.49402	0.0126304	-1.89858	Hnf4g	0.0265656
Klf10	Klf10	0.656855	0.66315	18945	0.99	-2.50698	0.0121766	-1.91447	Klf10	0.0257175
Zbtb26	Zbtb26	0.147424	0.153329	4252	1	-2.51307	0.0119685	-1.92196	Zbtb26	0.0253833
Foxf1	Foxf1	0.107517	0.111781	3101	1	-2.52303	0.0116349	-1.93424	Foxf1	0.0247788
Foxf2	Foxf2	0.107517	0.111781	3101	1	-2.52303	0.0116349	-1.93424	Foxf2	0.0247788
Pgr	Pgr	0.176167	0.181354	5081	1	-2.52443	0.0115887	-1.93597	Pgr	0.0247788
denovo_motif_66	unknown_maybeRreb1_0.99	0.0186187	0.0204719	537	0.99	-2.55374	0.0106572	-1.97235	pos-patterns.pattern-64-report-just-sum-y	0.0230831
Zfp14	Zfp14	0.32685	0.333981	9427	0.99	-2.55947	0.0104831	-1.97951	Zfp14	0.022803
Stat1	Stat1	0.48946	0.497072	14117	1	-2.56543	0.0103048	-1.98696	Stat1	0.0225113
Foxp2	Foxp2	0.122044	0.126901	3520	1	-2.56866	0.0102092	-1.99101	Foxp2	0.0223987
Bhlha15	Bhlha15	0.0702795	0.0744026	2027	0.99	-2.62806	0.00858729	-2.06614	Bhlha15	0.0189218
Zbtb43	Zbtb43	0.157444	0.163265	4541	1	-2.65199	0.00800187	-2.09681	Zbtb43	0.0177085
Zfp652	Zfp652	0.0918799	0.0963536	2650	1	-2.65687	0.00788709	-2.10308	Zfp652	0.0175307
Bcl6	Bcl6	0.222245	0.228726	6410	1	-2.69332	0.00707439	-2.15031	Bcl6	0.0157933
denovo_motif_124	unknown_maybeNr2f2_1.00	0.00312045	0.00415124	90	1	-2.72065	0.00651541	-2.18606	neg-patterns.pattern-12-report-just-sum-o	0.0146094
Zfp184	Zfp184	0.224568	0.230827	6477	1	-2.72273	0.00647444	-2.1888	Zfp184	0.0145818
denovo_motif_133	unknown_maybeIkzf3_0.22	0.000346717	0.000768324	10	1	-2.7431	0.00608614	-2.21566	neg-patterns.pattern-15-report-just-sum-y	0.0138297
Nr1i3	Nr1i3	0.166389	0.172012	4799	1	-2.7993	0.00512138	-2.29061	Nr1i3	0.0119577
Sox6	Sox6	0.13099	0.136002	3778	1	-2.80974	0.00495809	-2.30469	Sox6	0.0116298
Foxd1	Foxd1	0.122426	0.127621	3531	1	-2.82625	0.0047096	-2.32702	Foxd1	0.0110981
Grhl2	Grhl2	0.152139	0.158034	4388	1	-2.82838	0.00467839	-2.3299	Grhl2	0.0110758
Nr2c2	Nr2c2	0.293184	0.301408	8456	1	-2.83638	0.00456277	-2.34077	Nr2c2	0.0108526
Foxo3	Foxo3	0.15578	0.161692	4493	1	-2.85537	0.00429863	-2.36667	Foxo3	0.0102723
Hes5	Hes5	0.0771791	0.0812215	2226	0.99	-2.90128	0.00371641	-2.42988	Hes5	0.00892289
denovo_motif_103	unknown_maybeRfx1_1.00	0.00814784	0.00973337	235	0.99	-2.90719	0.00364689	-2.43808	neg-patterns.pattern-26-report-just-sum-y	0.00879747
denovo_motif_56	unknown_maybeFoxj1_0.53	0.0125858	0.0146817	363	1	-2.9126	0.00358431	-2.44559	pos-patterns.pattern-46-report-count-o	0.00868769
Foxe1	Foxe1	0.173324	0.178977	4999	1	-2.92648	0.00342819	-2.46493	Foxe1	0.00834905
Foxe3	Foxe3	0.173324	0.178977	4999	1	-2.92648	0.00342819	-2.46493	Foxe3	0.00834905
Nr5a2	Nr5a2	0.232231	0.239587	6698	0.99	-2.93714	0.00331257	-2.47984	Nr5a2	0.0081454
denovo_motif_51	unknown_maybeNfia_0.14	0.0102628	0.0122537	296	1	-2.94221	0.0032588	-2.48694	pos-patterns.pattern-74-report-count-o	0.00805209
Msgn1	Msgn1	0.155641	0.163006	4489	1	-2.99529	0.00274186	-2.56196	Msgn1	0.00680783
Tbx18	Tbx18	0.202101	0.209629	5829	1	-3.01193	0.00259593	-2.58571	Tbx18	0.0064771
Rax	Rax	0.0426461	0.046856	1230	1	-3.02427	0.00249232	-2.6034	Rax	0.00624923
Ferd3l	Ferd3l	0.216178	0.223372	6235	1	-3.118	0.00182083	-2.73973	Ferd3l	0.00458813
Foxk2	Foxk2	0.120865	0.126931	3486	1	-3.12561	0.00177436	-2.75096	Foxk2	0.00449329
Zfp932	Zfp932	0.191457	0.199146	5522	1	-3.18047	0.00147038	-2.83257	Zfp932	0.00377991
Ar	Ar	0.208862	0.216538	6024	1	-3.20324	0.00135891	-2.86681	Ar	0.003529
Atoh7	Atoh7	0.0778379	0.0825823	2245	1	-3.20846	0.00133449	-2.87468	Atoh7	0.00348337
Myb	Myb	0.149366	0.156398	4308	1	-3.22572	0.00125655	-2.90082	Myb	0.00329682
Pbx4	Pbx4	0.142327	0.149373	4105	1	-3.22701	0.0012509	-2.90278	Pbx4	0.00329682
Nhlh1	Nhlh1	0.475418	0.485326	13712	1	-3.3158	0.000913809	-3.03914	Nhlh1	0.00243523
Thra	Thra	0.249705	0.257431	7202	1	-3.33599	0.00084997	-3.0706	Thra	0.00228907
denovo_motif_70	unknown_maybeZfp282_1.00	0.00478469	0.00628944	138	1	-3.33756	0.000845163	-3.07306	pos-patterns.pattern-66-report-count-y	0.00228823
Zfp787	Zfp787	0.183101	0.189577	5281	1	-3.35191	0.000802552	-3.09553	Zfp787	0.00218449
Nr1i2	Nr1i2	0.147771	0.155719	4262	1	-3.37954	0.000726072	-3.13902	Nr1i2	0.00198694
Pou5f1	Pou5f1	0.124957	0.131056	3604	1	-3.38749	0.000705359	-3.15159	Pou5f1	0.00194069
denovo_motif_78	unknown_maybeZfp1_0.32	0.0102975	0.0125657	297	1	-3.43857	0.000584788	-3.233	neg-patterns.pattern-17-report-just-sum-y	0.00162654
Foxd2	Foxd2	0.0732265	0.0782678	2112	1	-3.44915	0.000562355	-3.24999	Foxd2	0.00157274
Zfp322a	Zfp322a	0.390091	0.400417	11251	1	-3.51224	0.000444351	-3.35227	Zfp322a	0.00124958
Foxk1	Foxk1	0.168054	0.174769	4847	1	-3.53655	0.000405389	-3.39213	Foxk1	0.00114635
denovo_motif_96	unknown_maybeNr1h3_1.00	0.00117884	0.00221309	34	1	-3.54797	0.000388206	-3.41094	pos-patterns.pattern-56-report-just-sum-o	0.00110623
Ppara	Ppara	0.255773	0.264886	7377	1	-3.55871	0.000372676	-3.42867	Ppara	0.00107171
Gcm2	Gcm2	0.10665	0.112705	3076	1	-3.56029	0.000370445	-3.43128	Gcm2	0.00107134
Pparg	Pparg	0.309271	0.319337	8920	1	-3.58122	0.000341989	-3.46599	Pparg	0.000994699
Tcf21	Tcf21	0.139935	0.147305	4036	1	-3.5988	0.000319694	-3.49527	Tcf21	0.000935196
Zfp341	Zfp341	0.818321	0.825489	23602	1	-3.61498	0.000300377	-3.52233	Zfp341	0.000883767
Foxa1	Foxa1	0.123119	0.130379	3551	1	-3.62857	0.000284998	-3.54516	Foxa1	0.000843394
Stat6	Stat6	0.152347	0.159776	4394	1	-3.67682	0.000236158	-3.6268	Stat6	0.000719787
Nfatc1	Nfatc1	0.197975	0.206328	5710	1	-3.73108	0.000190661	-3.71974	Nfatc1	0.00058816
Zfp768	Zfp768	0.345191	0.355702	9956	1	-3.73982	0.000184153	-3.73482	Zfp768	0.000571547
denovo_motif_112	unknown_maybeSox3_0.60	0.00336315	0.00471361	97	1	-3.81959	0.000133672	-3.87396	neg-patterns.pattern-20-report-just-sum-y	0.000422602
Dnajc21	Dnajc21	0.289682	0.300341	8355	1	-3.82527	0.000130631	-3.88396	Dnajc21	0.000415568
Zfp335	Zfp335	0.420567	0.432392	12130	1	-3.84071	0.000122677	-3.91124	Zfp335	0.000395205
denovo_motif_48	Rfx1,Rfx2,Rfx5,Rfx3,Rfx4,Nfix	0.00991609	0.0125029	286	1	-3.86532	0.000110945	-3.95489	pos-patterns.pattern-78-report-count-o	0.000359688
denovo_motif_76	unknown_maybeNr1d2_0.06	0.027564	0.0311435	795	1	-3.95566	7.63238e-05	-4.11734	pos-patterns.pattern-34-report-count-y	0.000250637
Sox9	Sox9	0.174815	0.184406	5042	1	-3.96182	7.43791e-05	-4.12855	Sox9	0.000245838
denovo_motif_61	unknown_maybeZfp354a_0.10	0.0124818	0.0154376	360	1	-4.02086	5.7987e-05	-4.23667	pos-patterns.pattern-54-report-count-o	0.00019418
Zfp110	Zfp110	0.155953	0.164361	4498	1	-4.02851	5.61305e-05	-4.2508	Zfp110	0.000189208
Tbx1	Tbx1	0.124367	0.133276	3587	1	-4.08046	4.4946e-05	-4.34731	Tbx1	0.000152968
Tbx10	Tbx10	0.124367	0.133276	3587	1	-4.08046	4.4946e-05	-4.34731	Tbx10	0.000152968
denovo_motif_149	Spi1,Fezf1,Fezf2,Spic,Spib	0.0175092	0.020709	505	1	-4.09493	4.22302e-05	-4.37438	pos-patterns.pattern-92-report-count-y	0.000146226
Nr4a1	Nr4a1	0.18643	0.196906	5377	1	-4.21531	2.49436e-05	-4.60304	Nr4a1	8.75605e-05
Rorc	Rorc	0.144165	0.154136	4158	1	-4.30644	1.65901e-05	-4.78015	Rorc	5.98892e-05
denovo_motif_39	unknown_maybeSox2_1.00	0.014146	0.0170227	408	1	-4.33423	1.46274e-05	-4.83483	pos-patterns.pattern-90-report-count-o	5.35635e-05
Sox3	Sox3	0.250329	0.261261	7220	1	-4.3666	1.26194e-05	-4.89896	Sox3	4.68853e-05
Irf8	Irf8	0.390403	0.401952	11260	1	-4.41637	1.00372e-05	-4.99839	Irf8	3.78439e-05
Foxo1	Foxo1	0.154705	0.164584	4462	1	-4.41946	9.89463e-06	-5.0046	Foxo1	3.76938e-05
Zbtb18	Zbtb18	0.186256	0.196883	5372	1	-4.45702	8.31083e-06	-5.08036	Zbtb18	3.20471e-05
T	T	0.17686	0.187981	5101	1	-4.48672	7.23268e-06	-5.1407	T	2.81026e-05
Tcfcp2l1	Tcfcp2l1	0.292906	0.303228	8448	1	-4.49973	6.80403e-06	-5.16723	Tcfcp2l1	2.66404e-05
denovo_motif_14	unknown_maybeNfatc3_0.87	0.0132099	0.0171673	381	1	-4.50971	6.49149e-06	-5.18766	pos-patterns.pattern-51-report-count-o	2.56137e-05
Prdm9	Prdm9	0.219853	0.232937	6341	1	-4.5394	5.64137e-06	-5.24862	Prdm9	2.24333e-05
denovo_motif_59	unknown_maybeSpic_0.15	0.0207683	0.0252396	599	1	-4.62165	3.80709e-06	-5.41941	pos-patterns.pattern-81-report-count-o	1.53794e-05
Zic3	Zic3	0.374558	0.38694	10803	1	-4.64682	3.37087e-06	-5.47226	Zic3	1.38369e-05
denovo_motif_52	unknown_maybeRarb_0.36	0.0151168	0.0192435	436	1	-4.65283	3.2741e-06	-5.48491	neg-patterns.pattern-19-report-count-y	1.35489e-05
Batf3	Batf3	0.153942	0.163437	4440	1	-4.68577	2.78906e-06	-5.55454	Batf3	1.16363e-05
Gli3	Gli3	0.355038	0.368768	10240	1	-4.70545	2.53304e-06	-5.59636	Gli3	1.06555e-05
Nr3c1	Nr3c1	0.18109	0.191521	5223	1	-4.77503	1.79683e-06	-5.74549	Nr3c1	7.62157e-06
Zfp46	Zfp46	0.397788	0.410664	11473	1	-4.79459	1.63004e-06	-5.7878	Zfp46	6.97218e-06
denovo_motif_32	unknown_maybeGlis3_1.00	0.016157	0.0203072	466	1	-4.8048	1.54904e-06	-5.80994	pos-patterns.pattern-49-report-count-o	6.68189e-06
Prdm5	Prdm5	0.512135	0.525382	14771	1	-4.81159	1.49733e-06	-5.82468	Prdm5	6.51404e-06
denovo_motif_26	unknown_maybeRunx2_1.00	0.00388323	0.0063196	112	1	-4.84029	1.29653e-06	-5.88722	pos-patterns.pattern-70-report-count-o	5.68908e-06
denovo_motif_19	unknown_maybeEtv5_0.22	0.0184107	0.0233482	531	1	-4.86242	1.15958e-06	-5.9357	pos-patterns.pattern-52-report-just-sum-y	5.13242e-06
Prdm16	Prdm16	0.489772	0.503682	14126	1	-4.86621	1.1376e-06	-5.94401	Prdm16	5.07927e-06
Zfp212	Zfp212	0.507177	0.521839	14628	1	-4.87832	1.06993e-06	-5.97064	Zfp212	4.81943e-06
Tfap4	Tfap4	0.157167	0.166953	4533	1	-4.91709	8.7838e-07	-6.05632	Tfap4	3.99192e-06
Zkscan6	Zkscan6	0.282019	0.295041	8134	1	-5.04651	4.49957e-07	-6.34683	Zkscan6	2.10118e-06
denovo_motif_160	unknown_maybeIrf3_1.00	0.0193121	0.0235715	557	1	-5.1005	3.38753e-07	-6.47012	pos-patterns.pattern-87-report-just-sum-o	1.59653e-06
denovo_motif_54	unknown_maybeTead1_0.47	0.0135913	0.0179526	392	1	-5.146	2.66104e-07	-6.57495	pos-patterns.pattern-58-report-just-sum-y	1.2778e-06
Tbx21	Tbx21	0.296373	0.309841	8548	1	-5.19214	2.0789e-07	-6.68217	Tbx21	1.02734e-06
Gli1	Gli1	0.3506	0.365916	10112	1	-5.42215	5.88863e-08	-7.22999	Gli1	3.02759e-07
Tbx20	Tbx20	0.16365	0.177113	4720	1	-5.46122	4.72881e-08	-7.32525	Tbx20	2.45609e-07
denovo_motif_142	unknown_maybeZbtb7a_0.07	0.123778	0.133865	3570	1	-5.58697	2.3106e-08	-7.63628	neg-patterns.pattern-5-report-count-y	1.2251e-07
Hand1	Hand1	0.274287	0.29111	7911	1	-5.59553	2.19952e-08	-7.65767	Hand1	1.17848e-07
denovo_motif_47	unknown_maybeZscan29_0.78	0.0471188	0.05412	1359	1	-5.60653	2.06418e-08	-7.68525	pos-patterns.pattern-39-report-just-sum-o	1.11773e-07
Zfp69	Zfp69	0.247556	0.26189	7140	1	-5.69409	1.24034e-08	-7.90646	Zfp69	6.86233e-08
Nhlh2	Nhlh2	0.244158	0.259339	7042	1	-5.69891	1.20574e-08	-7.91875	Nhlh2	6.74418e-08
Nr1h3	Nr1h3	0.309063	0.323083	8914	1	-5.72207	1.05234e-08	-7.97785	Nr1h3	5.95155e-08
Nr1d2	Nr1d2	0.313848	0.331142	9052	1	-5.77888	7.52e-09	-8.12378	Nr1d2	4.30076e-08
Ebf1	Ebf1	0.351848	0.367429	10148	1	-5.83553	5.36187e-09	-8.27068	Ebf1	3.10135e-08
Ebf2	Ebf2	0.351848	0.367429	10148	1	-5.83553	5.36187e-09	-8.27068	Ebf2	3.10135e-08
Ebf3	Ebf3	0.351848	0.367429	10148	1	-5.83553	5.36187e-09	-8.27068	Ebf3	3.10135e-08
Ebf4	Ebf4	0.351848	0.367429	10148	1	-5.83553	5.36187e-09	-8.27068	Ebf4	3.10135e-08
denovo_motif_43	unknown_maybeStat6_0.87	0.00988142	0.0137702	285	1	-5.8587	4.665e-09	-8.33115	pos-patterns.pattern-118-report-just-sum-o	2.82677e-08
denovo_motif_140	unknown_maybeZbtb26_1.00	0.0584217	0.0668119	1685	1	-5.88908	3.88348e-09	-8.41078	neg-patterns.pattern-4-report-count-o	2.38156e-08
Lyl1	Lyl1	0.399591	0.418794	11525	1	-5.97785	2.26106e-09	-8.64569	Lyl1	1.40351e-08
Tal2	Tal2	0.399591	0.418794	11525	1	-5.97785	2.26106e-09	-8.64569	Tal2	1.40351e-08
denovo_motif_30	unknown_maybeZbtb32_0.79	0.0588725	0.0667305	1698	1	-6.03636	1.57629e-09	-8.80236	pos-patterns.pattern-10-report-just-sum-y	1.00291e-08
denovo_motif_31	unknown_maybeUsf2_0.28	0.0256917	0.0322561	741	1	-6.11407	9.71212e-10	-9.01269	pos-patterns.pattern-67-report-just-sum-y	6.25755e-09
denovo_motif_8	unknown_maybeRunx1_1.00	0.0240275	0.0314843	693	1	-6.18824	6.08392e-10	-9.21582	pos-patterns.pattern-42-report-just-sum-o	3.97015e-09
denovo_motif_65	unknown_maybeNr1h5_0.81	0.055856	0.0651865	1611	1	-6.20733	5.38924e-10	-9.26847	neg-patterns.pattern-4-report-count-y	3.5625e-09
denovo_motif_74	unknown_maybeT_1.00	0.00357118	0.00677588	103	1	-6.27931	3.40085e-10	-9.46841	pos-patterns.pattern-75-report-just-sum-y	2.27767e-09
Olig2	Olig2	0.324735	0.345079	9366	1	-6.34593	2.21088e-10	-9.65544	Olig2	1.50045e-09
denovo_motif_36	unknown_maybeEhf_0.19	0.0152902	0.0205131	441	1	-6.5727	4.94123e-11	-10.3062	pos-patterns.pattern-95-report-just-sum-y	3.44532e-10
denovo_motif_161	Prdm6,Zfp287,Spi1	0.0240275	0.0299785	693	1	-6.63378	3.27196e-11	-10.4852	pos-patterns.pattern-80-report-just-sum-y	2.31309e-10
denovo_motif_45	unknown_maybeSp3_0.07	0.0665696	0.0778341	1920	1	-6.69102	2.21615e-11	-10.6544	pos-patterns.pattern-7-report-just-sum-y	1.61146e-10
denovo_motif_21	Mef2c,Borcs8,Mef2b,Mef2d,Mef2a	0.0250676	0.0332057	723	1	-6.69775	2.11647e-11	-10.6744	pos-patterns.pattern-24-report-count-y	1.56128e-10
Rbak	Rbak	0.601484	0.622964	17348	1	-6.70368	2.03241e-11	-10.692	Rbak	1.52132e-10
denovo_motif_33	Cdx4,Hoxc9,Hoxa9,Cdx2,Cdx1,Hoxa10,Hoxb9,Hoxa11,Hoxb8	0.0124818	0.0185088	360	1	-6.89477	5.39508e-12	-11.268	pos-patterns.pattern-38-report-just-sum-o	4.09865e-11
Neurod1	Neurod1	0.268393	0.286225	7741	1	-6.94622	3.75205e-12	-11.4257	Neurod1	2.89363e-11
denovo_motif_35	unknown_maybeIrf1_0.13	0.016157	0.022902	466	1	-6.9676	3.22401e-12	-11.4916	pos-patterns.pattern-50-report-count-o	2.52464e-11
Zfp513	Zfp513	0.355315	0.373432	10248	1	-6.98893	2.76988e-12	-11.5575	Zfp513	2.20292e-11
denovo_motif_41	Wt1,Zfp341,Sp5,Zfp467,Maz,Klf15,Sp3,Ets2,Zfp281,E2f6,Zfp398,Rbak,Klf3,E2f7,Klf5,Erg,Sp2,Klf6,Zbtb17,Etv2,Ptf1a,Zfp260,Tfdp1,Tfdp2,Spi1,Zfp566,Sall4	0.0253103	0.032642	730	1	-7.06953	1.55458e-12	-11.8084	pos-patterns.pattern-53-report-just-sum-o	1.27626e-11
Nr1d1	Nr1d1	0.332709	0.35155	9596	1	-7.08207	1.4202e-12	-11.8477	Nr1d1	1.18505e-11
Zfp580	Zfp580	0.545038	0.564086	15720	1	-7.30312	2.81178e-13	-12.551	Zfp580	2.42576e-12
denovo_motif_22	unknown_maybeElk1_0.22	0.046148	0.0553287	1331	1	-7.37737	1.61443e-13	-12.792	pos-patterns.pattern-29-report-count-o	1.4168e-12
Twist1	Twist1	0.114833	0.128669	3312	1	-7.566	3.84902e-14	-13.4146	Twist1	3.43711e-13
Ascl2	Ascl2	0.271826	0.293114	7840	1	-7.62745	2.39438e-14	-13.6208	Ascl2	2.17632e-13
Smad9	Smad9	0.53013	0.553256	15290	1	-7.74795	9.33875e-15	-14.0297	Smad9	8.64259e-14
denovo_motif_29	unknown_maybeZfp770_1.00	0.0162957	0.022417	470	1	-7.76893	7.91517e-15	-14.1015	pos-patterns.pattern-42-report-just-sum-y	7.46078e-14
denovo_motif_1	Fosb,Fos,Fosl2,Jund,Junb,Bach2,Jun,Nfe2,Nfe2l3,Nfe2l2,Bach1,Fosl1	0.0206296	0.0283909	595	1	-7.88257	3.20715e-15	-14.4939	pos-patterns.pattern-105-report-just-sum-o	3.13931e-14
Rreb1	Rreb1	0.525414	0.546789	15154	1	-7.99683	1.27668e-15	-14.8939	Rreb1	1.27418e-14
denovo_motif_12	unknown_maybeZfp143_1.00	0.0218431	0.0292913	630	1	-8.01122	1.13574e-15	-14.9447	pos-patterns.pattern-89-report-just-sum-o	1.17978e-14
denovo_motif_119	unknown_maybeGata1_0.65	0.0715623	0.0836939	2064	1	-8.21687	2.08886e-16	-15.6801	neg-patterns.pattern-8-report-count-o	2.31137e-15
denovo_motif_69	unknown_maybeMzf1_0.23	0.0479162	0.0581204	1382	1	-8.40213	4.38467e-17	-16.3581	neg-patterns.pattern-3-report-count-y	4.95955e-16
denovo_motif_38	unknown_maybeZfp46_0.92	0.0351917	0.0453595	1015	1	-8.40565	4.25515e-17	-16.3711	neg-patterns.pattern-20-report-count-y	4.92243e-16
denovo_motif_89	Zfp202,Zfp641,Zfp740,Zbtb7b,Plagl1	0.0779072	0.0903901	2247	1	-8.54457	1.29016e-17	-16.8894	pos-patterns.pattern-30-report-just-sum-o	1.56355e-16
denovo_motif_179	Spib,Spi1,Irf8	0.034429	0.0428445	993	1	-8.55437	1.18512e-17	-16.9262	pos-patterns.pattern-16-report-count-o	1.47129e-16
denovo_motif_37	unknown_maybeSix4_0.54	0.0433049	0.0551817	1249	1	-8.58544	9.04914e-18	-17.0434	neg-patterns.pattern-17-report-count-y	1.1515e-16
Ptf1a	Ptf1a	0.452153	0.478004	13041	1	-8.58903	8.77065e-18	-17.057	Ptf1a	1.14468e-16
denovo_motif_10	unknown_maybeKlf1_0.54	0.0209417	0.0290916	604	1	-8.79182	1.47152e-18	-17.8322	pos-patterns.pattern-29-report-just-sum-y	1.97106e-17
denovo_motif_25	unknown_maybeThap11_1.00	0.0243395	0.0336471	702	1	-8.9215	4.60008e-19	-18.3372	pos-patterns.pattern-49-report-just-sum-o	6.32822e-18
denovo_motif_11	unknown_maybeRunx3_0.53	0.0210457	0.0293672	607	1	-8.96321	3.15355e-19	-18.5012	pos-patterns.pattern-13-report-count-y	4.45877e-18
denovo_motif_172	unknown_maybeZfp182_0.56	0.0114416	0.0173008	330	1	-9.11227	8.06774e-20	-19.0932	pos-patterns.pattern-113-report-just-sum-y	1.17328e-18
denovo_motif_53	unknown_maybeRfx3_0.12	0.0614729	0.0762704	1773	1	-9.38325	6.3967e-21	-20.194	neg-patterns.pattern-4-report-just-sum-y	9.57623e-20
denovo_motif_146	Plag1,Zfx,Plagl2,Plagl1,Zfp711	0.0231953	0.0328524	669	1	-9.9468	2.6042e-23	-22.5843	pos-patterns.pattern-77-report-count-y	4.57082e-22
denovo_motif_7	Bach2,Nfe2,Nfe2l3,Nfe2l2,Bach1,Fosl2,Fos,Mafk,Fosb,Mafa,Maf,Maff,Batf	0.0443797	0.0594366	1280	1	-10.2558	1.11402e-24	-23.9531	pos-patterns.pattern-6-report-just-sum-y	2.02514e-23
denovo_motif_3	Tal1,Gata5,Gata6,Gata2,Gata4,Gata1	0.014042	0.0230431	405	1	-10.4793	1.07575e-25	-24.9683	pos-patterns.pattern-14-report-just-sum-y	2.02799e-24
denovo_motif_44	unknown_maybeTfap4_1.00	0.057659	0.0729405	1663	1	-10.836	2.32315e-27	-26.6339	neg-patterns.pattern-22-report-count-y	4.72992e-26
denovo_motif_9	unknown_maybeSpi1_0.48	0.0296789	0.0401692	856	1	-10.8499	1.99571e-27	-26.6999	pos-patterns.pattern-14-report-count-o	4.23257e-26
denovo_motif_4	unknown_maybeEtv2_0.73	0.0270439	0.0397209	780	1	-11.076	1.64069e-28	-27.785	pos-patterns.pattern-40-report-just-sum-y	3.63092e-27
denovo_motif_18	unknown_maybeCbfb_0.20	0.0309271	0.0445604	892	1	-11.6203	3.24848e-31	-30.4883	pos-patterns.pattern-79-report-just-sum-o	7.8737e-30
denovo_motif_75	unknown_maybeZfp212_1.00	0.0364052	0.0510533	1050	1	-11.7555	6.61662e-32	-31.1794	pos-patterns.pattern-36-report-count-y	1.68393e-30
denovo_motif_91	unknown_maybeMecom_1.00	0.126066	0.149539	3636	1	-11.8484	2.19451e-32	-31.6587	neg-patterns.pattern-3-report-count-o	6.20559e-31
denovo_motif_17	Prdm6,Zfp422,Zfp287,Zfp182	0.0459053	0.062729	1324	1	-12.0064	3.28797e-33	-32.4831	pos-patterns.pattern-22-report-just-sum-o	9.84456e-32
denovo_motif_27	unknown_maybeEts2_0.09	0.0264891	0.0400631	764	1	-13.0795	4.31462e-39	-38.3651	pos-patterns.pattern-15-report-just-sum-y	1.68934e-37
denovo_motif_6	Nfia,Nfix,Nfib	0.0938909	0.124594	2708	1	-14.4886	1.43082e-47	-46.8444	pos-patterns.pattern-4-report-just-sum-y	7.28287e-46
denovo_motif_20	unknown_maybeZeb1_0.09	0.179356	0.215477	5173	1	-15.4621	6.25087e-54	-53.2041	neg-patterns.pattern-2-report-count-y	3.53522e-52
denovo_motif_42	unknown_maybeZeb2_0.08	0.219888	0.255936	6342	1	-15.6018	7.08198e-55	-54.1498	neg-patterns.pattern-1-report-count-o	4.50591e-53
denovo_motif_24	unknown_maybeAtf4_1.00	0.474759	0.527602	13693	1	-17.7147	3.22704e-70	-69.4912	neg-patterns.pattern-0-report-count-o	2.7376e-68
denovo_motif_15	Etv2,Spib,Spi1,Elf5,Erg	0.493794	0.551889	14242	1	-20.3484	4.79459e-92	-91.3192	pos-patterns.pattern-0-report-count-y	6.10112e-90
denovo_motif_2	Runx1,Runx3	0.0609528	0.100797	1758	1	-21.3743	2.31803e-101	-100.635	pos-patterns.pattern-5-report-just-sum-y	3.93292e-99
denovo_motif_5	unknown_maybeZfp410_1.00	0.403197	0.466606	11629	1	-23.4291	2.15933e-121	-120.666	neg-patterns.pattern-0-report-count-y	5.49551e-119

## Sheet: motif bagging
Bag members	Bag representative
Smad1,pos-patterns.pattern-28-report-just-sum-y,Zfp42,Smad5,Mbtps2,Yy2,Klf11,Taf1,Yy1	pos-patterns.pattern-28-report-just-sum-y
Foxh1,Runx2,Runx3,Cbfb,Zkscan2,Tcf7,Runx1,pos-patterns.pattern-5-report-just-sum-y	pos-patterns.pattern-5-report-just-sum-y
Nfatc4,Erf,Etv5,Etv6,Nfatc2,Spi1,Zbtb7a,Ehf,Ikzf3,pos-patterns.pattern-0-report-count-y,Gabpa,Bcl11a,Etv2,Etv4,Ets2,Ets1,Klf2,Elf2,Klf4,Zfp189,Elk3,Plagl1,Zfp260,Spic,Patz1,Elf1,Spdef,Elk1,Sp1,Erg,Zscan10,Elf5,Zfp641,Fev,Elk4,Elf4,Fli1,Etv1,Elf3,Etv3,Spib	pos-patterns.pattern-0-report-count-y
Duxbl3,Gata3,Gata5,neg-patterns.pattern-0-report-count-y,Foxm1,Cphx3,Neurog2,Duxbl1,Cphx1,Cphx2,Ybx3,Ybx1,Zic1,Duxbl2,Pbx1,Ybx2	neg-patterns.pattern-0-report-count-y
Zfp410,Smad3,neg-patterns.pattern-0-report-count-o,Smad4	neg-patterns.pattern-0-report-count-o
Zfp661,Klf8,Sp110,Ctcf,Ctcfl,Egr1,Sp4,Zbtb7b,AC1689771,Nfib,Hic1,pos-patterns.pattern-1-report-count-y,Zfp296,Neurod2	pos-patterns.pattern-1-report-count-y
Clock,Tcf4,Tbx2,Figla,Zeb2,Tbx3,Tbx4,Tcf12,Eomes,Tbx5,Scrt2,Mlx,Ascl1,Mesp2,Myod1,neg-patterns.pattern-1-report-count-o,Hand2,Scrt1,Mga,Arntl,Tbx6,Myf6,Myog,Arnt,Snai2,Zeb1,Mesp1,Snai3,Mlxip,Tcf3	neg-patterns.pattern-1-report-count-o
neg-patterns.pattern-2-report-count-y	neg-patterns.pattern-2-report-count-y
Nfix,Hic2,Nfic,Nfia,pos-patterns.pattern-4-report-just-sum-y	pos-patterns.pattern-4-report-just-sum-y
Zbtb14,pos-patterns.pattern-11-report-just-sum-o,Mypop,Mtf1,E2f3,E2f2,Nrf1	pos-patterns.pattern-11-report-just-sum-o
Sp100,Fbxl19,Tfdp1,Kdm2b,E2f7,Kmt2a,Prdm11,Zbtb1,pos-patterns.pattern-19-report-count-o,Cxxc1,Tet1,Kdm2a,Dnmt1,Tfdp2,Sp140,E2f4	pos-patterns.pattern-19-report-count-o
Irx6,Zfp3,pos-patterns.pattern-36-report-count-y,Msantd3,Irx4	pos-patterns.pattern-36-report-count-y
Zfp57,Gmeb1,Foxn4,Gmeb2,Foxn2,pos-patterns.pattern-3-report-just-sum-y	pos-patterns.pattern-3-report-just-sum-y
Bach2,Jun,Fosl2,Fos,Nfe2l2,Mafg,Maff,Junb,Nfe2l3,Cic,Maf,Mafk,pos-patterns.pattern-6-report-just-sum-y,Jund,Atf3,Nfe2l1,Nfe2,Batf,Nr2e1,Hmga1rs1,Fosb,Bach1,Mafa,Hmga1,Esr1,Pax2,Fosl1	pos-patterns.pattern-6-report-just-sum-y
pos-patterns.pattern-8-report-count-o	pos-patterns.pattern-8-report-count-o
Atf1,Nr2f2,Tgif1,Esr2,Creb1,Gm28047,Atf6,Xbp1,Rxrg,Nfil3,Nr2c1,Creb3,Rarb,Cxxc5,Jdp2,Tfe3,Cxxc4,pos-patterns.pattern-25-report-just-sum-o,Atf7,Atf2,Atf6b,Crem,Rorb,Tet3,Crebl2,Creb5,Pknox2,Pknox1,Rxrb	pos-patterns.pattern-25-report-just-sum-o
Tigd2,Tcfl5,Jrkl,pos-patterns.pattern-15-report-count-y	pos-patterns.pattern-15-report-count-y
Zfp182,Zfp422,Zfp740,pos-patterns.pattern-22-report-just-sum-o,Zfp105,Vezf1,ENSMUSG00000098546,Ahctf1	pos-patterns.pattern-22-report-just-sum-o
Nfyb,En2,Lhx8,Gbx2,Nfya,Hhex,Nfyc,Pbx3,Msx2,Lhx6,Msx1,Msx3,pos-patterns.pattern-9-report-just-sum-o,Hesx1,Isx,En1,Gfi1,Foxi1	pos-patterns.pattern-9-report-just-sum-o
Mbd2,pos-patterns.pattern-23-report-count-y	pos-patterns.pattern-23-report-count-y
Sp6,Klf16,Wt1,E2f1,Egr2,Klf6,Sp9,Zfp202,Zfp281,Tfap2b,Klf5,Maz,Plag1,Zbtb17,Klf14,Egr3,Klf1,Klf7,Klf12,Tfap2c,Klf15,pos-patterns.pattern-3-report-just-sum-o,Sp5,Glis2,Sp2,E2f6,Sp3,Gcm1,Sp8,Zfp467,Sall4,Klf3	pos-patterns.pattern-3-report-just-sum-o
Six2,neg-patterns.pattern-3-report-count-o,Six4	neg-patterns.pattern-3-report-count-o
pos-patterns.pattern-10-report-count-o	pos-patterns.pattern-10-report-count-o
Gata2,Mecom,Cux1,Gata6,Obox3,Gata1,Trps1,Gata4,Obox5,pos-patterns.pattern-14-report-just-sum-y,Tal1,Obox7	pos-patterns.pattern-14-report-just-sum-y
pos-patterns.pattern-15-report-just-sum-y	pos-patterns.pattern-15-report-just-sum-y
Sox1,pos-patterns.pattern-79-report-just-sum-o,Zbtb7c	pos-patterns.pattern-79-report-just-sum-o
neg-patterns.pattern-22-report-count-y,Meis3	neg-patterns.pattern-22-report-count-y
Hoxb6,pos-patterns.pattern-122-report-just-sum-y,Pax3,Hoxb4,Dlx5,Hoxb8,Hoxd8,Hoxd4,Hoxc5,Isl2,Hoxa6,Dbx2,Gbx1,Hlx,Evx2,Phox2b,Mef2a,Arid5b,Phox2a,Hoxb7	pos-patterns.pattern-122-report-just-sum-y
pos-patterns.pattern-14-report-count-o	pos-patterns.pattern-14-report-count-o
pos-patterns.pattern-40-report-just-sum-y	pos-patterns.pattern-40-report-just-sum-y
Ikzf2,neg-patterns.pattern-20-report-count-y,Ikzf1,Rela	neg-patterns.pattern-20-report-count-y
pos-patterns.pattern-29-report-just-sum-y	pos-patterns.pattern-29-report-just-sum-y
Plagl2,pos-patterns.pattern-77-report-count-y,Zfp692,Zfp711	pos-patterns.pattern-77-report-count-y
neg-patterns.pattern-17-report-count-y,Hdx,Rora,Nr2f1,Nr1h5,Rara,Six6	neg-patterns.pattern-17-report-count-y
pos-patterns.pattern-5-report-count-y	pos-patterns.pattern-5-report-count-y
pos-patterns.pattern-49-report-just-sum-o	pos-patterns.pattern-49-report-just-sum-o
neg-patterns.pattern-4-report-just-sum-y	neg-patterns.pattern-4-report-just-sum-y
pos-patterns.pattern-13-report-count-y	pos-patterns.pattern-13-report-count-y
pos-patterns.pattern-28-report-just-sum-o	pos-patterns.pattern-28-report-just-sum-o
Ptf1a	Ptf1a
Barx2,Hoxd11,Mef2b,ENSMUSG00000097200,Mef2d,Pax4,Borcs8,pos-patterns.pattern-24-report-count-y,Rhox6,Hoxb5,Evx1,Hoxd13,Hoxd3,Lcor,Vax2,Lcorl,Emx2,Hoxa5,Pax6,Alx3,Hoxa11,Vax1,Hoxa4,Mef2c,Hoxd10,Hoxc10	pos-patterns.pattern-24-report-count-y
Lin28a	Lin28a
Lin28b	Lin28b
Zic5,Mzf1,pos-patterns.pattern-30-report-just-sum-o	pos-patterns.pattern-30-report-just-sum-o
pos-patterns.pattern-42-report-just-sum-o,Irf2,Gfi1b,Irf4,Irf9,Irf3	pos-patterns.pattern-42-report-just-sum-o
Zfp263,Zfp691,pos-patterns.pattern-71-report-just-sum-y	pos-patterns.pattern-71-report-just-sum-y
Rreb1	Rreb1
Mitf,pos-patterns.pattern-105-report-just-sum-o	pos-patterns.pattern-105-report-just-sum-o
pos-patterns.pattern-7-report-just-sum-y,Foxn1	pos-patterns.pattern-7-report-just-sum-y
pos-patterns.pattern-113-report-just-sum-y	pos-patterns.pattern-113-report-just-sum-y
pos-patterns.pattern-104-report-just-sum-y,Smad9	Smad9
Zfp523,pos-patterns.pattern-36-report-just-sum-o,Rbpjl,Stat3,Six5,Thap11,Stat5a,Rbpj,Zfp143	pos-patterns.pattern-36-report-just-sum-o
Zfx	Zfx
pos-patterns.pattern-50-report-count-o	pos-patterns.pattern-50-report-count-o
Ascl2,neg-patterns.pattern-9-report-count-y,pos-patterns.pattern-119-report-just-sum-y	Ascl2
pos-patterns.pattern-61-report-count-y,Zkscan5	pos-patterns.pattern-61-report-count-y
pos-patterns.pattern-89-report-just-sum-o	pos-patterns.pattern-89-report-just-sum-o
pos-patterns.pattern-42-report-just-sum-y	pos-patterns.pattern-42-report-just-sum-y
Twist1	Twist1
Irf7,pos-patterns.pattern-16-report-count-o,Tcf7l1,Hoxa7,Sox14	pos-patterns.pattern-16-report-count-o
neg-patterns.pattern-8-report-count-o	neg-patterns.pattern-8-report-count-o
ENSMUSG00000097436,Obox8,Pitx3,Gsc2,Otx1,Gsc,Dmbx1,pos-patterns.pattern-95-report-just-sum-y,Obox6,Pax7,Myf5,Rhox9,Pitx1,Pitx2	pos-patterns.pattern-95-report-just-sum-y
Rbak	Rbak
pos-patterns.pattern-38-report-just-sum-o,Cdx4,Hoxc8,Hoxc13,Hoxa9,Hoxc12,Hoxc11,Sox17,Hoxb13,Hoxb9,Dmrt2,Pbx2,Hoxc9,Hoxd9,Cdx1,Cdx2,Hoxd12,Hoxa10,Hoxa13	pos-patterns.pattern-38-report-just-sum-o
neg-patterns.pattern-3-report-count-y,Six1,Six3	neg-patterns.pattern-3-report-count-y
pos-patterns.pattern-29-report-count-o,Nfatc3	pos-patterns.pattern-29-report-count-o
Zbtb33,Srebf2,pos-patterns.pattern-70-report-just-sum-o	pos-patterns.pattern-70-report-just-sum-o
Olig2	Olig2
Mycn,pos-patterns.pattern-67-report-just-sum-y	pos-patterns.pattern-67-report-just-sum-y
Tgif2,neg-patterns.pattern-4-report-count-y,Meis2,Snai1	neg-patterns.pattern-4-report-count-y
Nr3c2,Irx3,Zscan4c,Zscan4f,pos-patterns.pattern-75-report-just-sum-y,Zscan4b,Irx5,Zscan4d	pos-patterns.pattern-75-report-just-sum-y
Nr1d1	Nr1d1
Hand1	Hand1
Lyl1	Lyl1
Tal2	Tal2
Zfp580	Zfp580
pos-patterns.pattern-8-report-just-sum-o	pos-patterns.pattern-8-report-just-sum-o
Zfp398,pos-patterns.pattern-53-report-just-sum-o	pos-patterns.pattern-53-report-just-sum-o
Zfp69	Zfp69
pos-patterns.pattern-21-report-count-o	pos-patterns.pattern-21-report-count-o
pos-patterns.pattern-10-report-just-sum-y,Rhox11	pos-patterns.pattern-10-report-just-sum-y
neg-patterns.pattern-7-report-count-y,Neurod1	Neurod1
Zfp454	Zfp454
pos-patterns.pattern-79-report-count-y,Zbtb48	pos-patterns.pattern-79-report-count-y
pos-patterns.pattern-80-report-just-sum-y,Foxl1,Zfp287,Prdm6,Foxs1	pos-patterns.pattern-80-report-just-sum-y
Nhlh2	Nhlh2
Ebf1	Ebf1
Ebf2	Ebf2
Ebf3	Ebf3
Ebf4	Ebf4
Nr1d2	Nr1d2
neg-patterns.pattern-4-report-count-o,Obox1,Q8VHG7,Otx2	neg-patterns.pattern-4-report-count-o
Rfx4,pos-patterns.pattern-52-report-just-sum-y	pos-patterns.pattern-52-report-just-sum-y
pos-patterns.pattern-118-report-just-sum-o	pos-patterns.pattern-118-report-just-sum-o
Tbx20,pos-patterns.pattern-41-report-just-sum-y	Tbx20
Zfp513	Zfp513
E2f5	E2f5
pos-patterns.pattern-70-report-just-sum-y,Zfp212	Zfp212
Sox15,pos-patterns.pattern-58-report-just-sum-y	pos-patterns.pattern-58-report-just-sum-y
pos-patterns.pattern-39-report-just-sum-o,Nfat5	pos-patterns.pattern-39-report-just-sum-o
Rest,pos-patterns.pattern-48-report-count-y,Mafb	pos-patterns.pattern-48-report-count-y
pos-patterns.pattern-49-report-count-o	pos-patterns.pattern-49-report-count-o
pos-patterns.pattern-48-report-count-o,pos-patterns.pattern-89-report-count-o,Rorc,pos-patterns.pattern-18-report-just-sum-y,pos-patterns.pattern-41-report-just-sum-o	Rorc
Tfeb,pos-patterns.pattern-72-report-count-y	Tfeb
pos-patterns.pattern-51-report-count-o,Mecp2	pos-patterns.pattern-51-report-count-o
Hes7	Hes7
pos-patterns.pattern-100-report-just-sum-o	pos-patterns.pattern-100-report-just-sum-o
Hinfp	Hinfp
Epas1	Epas1
Prdm9	Prdm9
pos-patterns.pattern-86-report-just-sum-y,Nr4a2,Rfx6,Nr2f6,Rarg,Lin54,Nr4a3,Esrrg	pos-patterns.pattern-86-report-just-sum-y
Zfp64	Zfp64
neg-patterns.pattern-19-report-count-y,Osr1,Bcl6b	neg-patterns.pattern-19-report-count-y
Alx4,ENSMUSG00000098598,Dlx4,Hoxb2,Ovol1,Hoxa2,Lhx1,Lhx9,Hmg20b,Hoxc4,Zfp90,Zfp784,Hmg20a,Lhx2,Hoxd1,Dlx3,Lbx2,Lmx1b,pos-patterns.pattern-91-report-just-sum-o,Mixl1,Hoxb3,Gsx2,Nkx61,Nkx63,Tbp,Tbpl2,Foxb2,Zscan20,Mnx1,Pou6f2,Hoxa3,Meox1,Dbx1,Lhx5,Hnf1a,Pou1f1,Pou6f1,Prrx1,Uncx,Shox2,Pou3f4,Zbtb3,Foxb1,Esx1,Prop1,Lhx3,Pou3f2,Meox2,Lmx1a	pos-patterns.pattern-91-report-just-sum-o
Zbtb18	Zbtb18
pos-patterns.pattern-70-report-count-o	pos-patterns.pattern-70-report-count-o
Foxi2,Foxl2,Foxc1,Foxc2,pos-patterns.pattern-81-report-count-o,Foxg1,Foxi3	pos-patterns.pattern-81-report-count-o
neg-patterns.pattern-5-report-count-y,Rxra	neg-patterns.pattern-5-report-count-y
Batf3	Batf3
Gli1,neg-patterns.pattern-25-report-count-y	Gli1
Tbx21	Tbx21
pos-patterns.pattern-128-report-just-sum-o	pos-patterns.pattern-128-report-just-sum-o
pos-patterns.pattern-75-report-count-y,Zic3	Zic3
Irf8	Irf8
Gli2,pos-patterns.pattern-19-report-just-sum-y	pos-patterns.pattern-19-report-just-sum-y
Sox3	Sox3
pos-patterns.pattern-18-report-just-sum-o	pos-patterns.pattern-18-report-just-sum-o
Prdm5	Prdm5
Nr1h3	Nr1h3
neg-patterns.pattern-14-report-count-y,Prdm16	Prdm16
T	T
Gli3	Gli3
Creb3l2	Creb3l2
Naif1	Naif1
pos-patterns.pattern-87-report-just-sum-o	pos-patterns.pattern-87-report-just-sum-o
Nr4a1	Nr4a1
Zkscan6	Zkscan6
Onecut2	Onecut2
Dnajc21	Dnajc21
Zfp46	Zfp46
Sox9	Sox9
Tfap4,pos-patterns.pattern-78-report-just-sum-y	Tfap4
Rfx5,Rfx1,Tead1,Creb3l1,Zfp13,pos-patterns.pattern-78-report-count-o,Rfx7,Rfx2,Rfx8,Rfx3	pos-patterns.pattern-78-report-count-o
Nhlh1	Nhlh1
Hes1	Hes1
Bhlhe41	Bhlhe41
Foxo1	Foxo1
pos-patterns.pattern-90-report-count-o	pos-patterns.pattern-90-report-count-o
Nr3c1	Nr3c1
pos-patterns.pattern-34-report-count-y	pos-patterns.pattern-34-report-count-y
Pou4f2	Pou4f2
Homez	Homez
pos-patterns.pattern-56-report-just-sum-o	pos-patterns.pattern-56-report-just-sum-o
Zfp768	Zfp768
neg-patterns.pattern-20-report-just-sum-y	neg-patterns.pattern-20-report-just-sum-y
Zbtb2	Zbtb2
Tbx1	Tbx1
Tbx10	Tbx10
Zfp335	Zfp335
Tcfcp2l1	Tcfcp2l1
pos-patterns.pattern-92-report-count-y,Prdm1,Tcf7l2,Lef1	pos-patterns.pattern-92-report-count-y
Zbtb37	Zbtb37
Hif1a	Hif1a
Bhlhe40	Bhlhe40
Prox1	Prox1
Prox2	Prox2
pos-patterns.pattern-54-report-count-o	pos-patterns.pattern-54-report-count-o
Foxa1	Foxa1
Msgn1	Msgn1
Srebf1,pos-patterns.pattern-65-report-count-y	Srebf1
Stat6	Stat6
Nfkb2,pos-patterns.pattern-56-report-count-o,Relb,Nfkb1,Insm1	pos-patterns.pattern-56-report-count-o
Zfp110	Zfp110
Zfp322a	Zfp322a
pos-patterns.pattern-87-report-count-y,Nfatc1,pos-patterns.pattern-48-report-just-sum-o	Nfatc1
Tcf21	Tcf21
neg-patterns.pattern-17-report-just-sum-y,Nr2e3	neg-patterns.pattern-17-report-just-sum-y
Gcm2,neg-patterns.pattern-13-report-just-sum-y	Gcm2
Zfp879	Zfp879
Nr1i2	Nr1i2
Zfp341	Zfp341
pos-patterns.pattern-112-report-just-sum-y,Foxk2,pos-patterns.pattern-14-report-just-sum-o	Foxk2
Rax	Rax
Myb	Myb
pos-patterns.pattern-71-report-just-sum-o,Nr5a2,pos-patterns.pattern-59-report-just-sum-o,pos-patterns.pattern-21-report-just-sum-y	Nr5a2
neg-patterns.pattern-1-report-just-sum-o,Onecut3	Onecut3
pos-patterns.pattern-81-report-just-sum-o,Mybl1,pos-patterns.pattern-27-report-count-o	Mybl1
pos-patterns.pattern-68-report-count-o,Foxd2,pos-patterns.pattern-83-report-just-sum-o	Foxd2
Pparg	Pparg
Zfp932	Zfp932
Mlxipl	Mlxipl
Pou5f1	Pou5f1
Tef	Tef
Ppara	Ppara
Sox18,Sox21,pos-patterns.pattern-112-report-just-sum-o	pos-patterns.pattern-112-report-just-sum-o
Ar	Ar
Cebpe,Sox8,Sox7,pos-patterns.pattern-96-report-just-sum-y,Pou2f2	pos-patterns.pattern-96-report-just-sum-y
Rel,pos-patterns.pattern-98-report-just-sum-o	pos-patterns.pattern-98-report-just-sum-o
pos-patterns.pattern-123-report-just-sum-o,Foxk1	Foxk1
pos-patterns.pattern-46-report-count-o	pos-patterns.pattern-46-report-count-o
Thra,pos-patterns.pattern-76-report-just-sum-o	Thra
pos-patterns.pattern-74-report-count-o	pos-patterns.pattern-74-report-count-o
Foxd1	Foxd1
Bhlha15	Bhlha15
Pbx4	Pbx4
Tbx18	Tbx18
Zbtb43	Zbtb43
Atoh7	Atoh7
Zfp652	Zfp652
Dbp	Dbp
Sox6	Sox6
Zfp184	Zfp184
Zfp566	Zfp566
Zfp354a	Zfp354a
Zbtb26	Zbtb26
Foxp2	Foxp2
pos-patterns.pattern-76-report-count-o	pos-patterns.pattern-76-report-count-o
Phf21a,pos-patterns.pattern-69-report-just-sum-o	Phf21a
Tfec	Tfec
Pou4f1	Pou4f1
Nr1i3	Nr1i3
neg-patterns.pattern-15-report-just-sum-y	neg-patterns.pattern-15-report-just-sum-y
pos-patterns.pattern-115-report-just-sum-y	pos-patterns.pattern-115-report-just-sum-y
neg-patterns.pattern-26-report-just-sum-y	neg-patterns.pattern-26-report-just-sum-y
Ferd3l	Ferd3l
Pou2f3	Pou2f3
Vsx1	Vsx1
Zfp113	Zfp113
Klf10	Klf10
pos-patterns.pattern-65-report-just-sum-o,Stat1,pos-patterns.pattern-28-report-count-o	Stat1
Zfp449	Zfp449
Foxo3	Foxo3
pos-patterns.pattern-16-report-just-sum-o	pos-patterns.pattern-16-report-just-sum-o
Zfp787	Zfp787
Grhl2	Grhl2
Usf2	Usf2
Dlx1	Dlx1
Nr2c2	Nr2c2
Esrra	Esrra
Gm5294	Gm5294
Sp7	Sp7
Cux2,pos-patterns.pattern-83-report-count-y	Cux2
Crx	Crx
Hnf4g	Hnf4g
neg-patterns.pattern-12-report-just-sum-o	neg-patterns.pattern-12-report-just-sum-o
Zfp174	Zfp174
neg-patterns.pattern-7-report-count-o,Arid3c	Arid3c
Bcl6	Bcl6
Hes5	Hes5
pos-patterns.pattern-66-report-count-y	pos-patterns.pattern-66-report-count-y
Irx2	Irx2
Zfp14	Zfp14
Foxd3	Foxd3
Foxd4	Foxd4
neg-patterns.pattern-24-report-count-y	neg-patterns.pattern-24-report-count-y
Foxe1	Foxe1
Foxe3	Foxe3
Zfp213	Zfp213
Barx1	Barx1
Thap1	Thap1
Pgr	Pgr
neg-patterns.pattern-21-report-just-sum-o	neg-patterns.pattern-21-report-just-sum-o
pos-patterns.pattern-64-report-just-sum-y	pos-patterns.pattern-64-report-just-sum-y
Cebpg	Cebpg
Mybl2	Mybl2
Irx1,pos-patterns.pattern-55-report-just-sum-o	Irx1
Arnt2	Arnt2
Hmbox1	Hmbox1
Zfp248	Zfp248
Zscan26	Zscan26
Foxf1	Foxf1
Foxf2	Foxf2
pos-patterns.pattern-89-report-just-sum-y	pos-patterns.pattern-89-report-just-sum-y
Hnf1b	Hnf1b
Sohlh2,neg-patterns.pattern-24-report-just-sum-o	Sohlh2
pos-patterns.pattern-44-report-count-o,Stat4	pos-patterns.pattern-44-report-count-o
Tfcp2	Tfcp2
Neurod4	Neurod4
Zbtb32	Zbtb32
pos-patterns.pattern-73-report-just-sum-y,Zfp770,pos-patterns.pattern-102-report-just-sum-y,pos-patterns.pattern-117-report-just-sum-o,neg-patterns.pattern-28-report-just-sum-y	Zfp770
Esrrb	Esrrb
E2f8	E2f8
Zic2	Zic2
Sox5	Sox5
Stat2	Stat2
Trp63	Trp63
Onecut1	Onecut1
Ovol2	Ovol2
Zfp777	Zfp777
Pax8	Pax8
Nkx32	Nkx32
Zbtb20	Zbtb20
Dmrt3	Dmrt3
Noto	Noto
Glis1	Glis1
Spz1	Spz1
Neurod6	Neurod6
Zfp637	Zfp637
neg-patterns.pattern-14-report-just-sum-y	neg-patterns.pattern-14-report-just-sum-y
Foxa3	Foxa3
Twist2	Twist2
pos-patterns.pattern-71-report-count-o	pos-patterns.pattern-71-report-count-o
Zfp1	Zfp1
pos-patterns.pattern-91-report-count-y	pos-patterns.pattern-91-report-count-y
Hsf3	Hsf3
pos-patterns.pattern-41-report-count-o	pos-patterns.pattern-41-report-count-o
pos-patterns.pattern-88-report-just-sum-o	pos-patterns.pattern-88-report-just-sum-o
Pdx1	Pdx1
Tbx19	Tbx19
Grhl1	Grhl1
Nkx23	Nkx23
Mnt	Mnt
Hsf5	Hsf5
pos-patterns.pattern-45-report-just-sum-o,pos-patterns.pattern-73-report-count-y,Tfap2a	Tfap2a
Tfap2d	Tfap2d
Hoxc6	Hoxc6
pos-patterns.pattern-107-report-just-sum-o,Irf6	Irf6
Tead2	Tead2
neg-patterns.pattern-18-report-just-sum-y	neg-patterns.pattern-18-report-just-sum-y
Tlx3	Tlx3
neg-patterns.pattern-28-report-just-sum-o	neg-patterns.pattern-28-report-just-sum-o
Sox4	Sox4
pos-patterns.pattern-36-report-count-o	pos-patterns.pattern-36-report-count-o
Hsf4	Hsf4
Nkx29	Nkx29
Nkx12	Nkx12
Foxj2	Foxj2
Msc	Msc
Aire	Aire
Hmx3	Hmx3
Stat5b	Stat5b
Hsf1	Hsf1
Tead4	Tead4
Tbx15	Tbx15
Zfp384	Zfp384
Arid2,pos-patterns.pattern-63-report-just-sum-o,Hmga2	pos-patterns.pattern-63-report-just-sum-o
Zfp324	Zfp324
pos-patterns.pattern-69-report-count-o,Otp	Otp
Sry	Sry
Cenpb	Cenpb
neg-patterns.pattern-12-report-just-sum-y	neg-patterns.pattern-12-report-just-sum-y
ENSMUSG00000097126	ENSMUSG00000097126
Rhox8	Rhox8
Pou4f3	Pou4f3
Klf13	Klf13
Fezf1	Fezf1
Fezf2	Fezf2
Trp53	Trp53
Cebpa	Cebpa
Zfp282	Zfp282
Zbtb49	Zbtb49
Foxp1	Foxp1
Foxp3	Foxp3
Foxp4	Foxp4
Nr6a1	Nr6a1
Bbx	Bbx
Nr5a1	Nr5a1
Nobox	Nobox
Irf1	Irf1
Zkscan1	Zkscan1
Zfp423	Zfp423
Nkx25	Nkx25
Npas2	Npas2
Bhlhe23	Bhlhe23
Dlx6	Dlx6
Zbtb22	Zbtb22
Prrx2	Prrx2
Dmrta2	Dmrta2
Pou2f1	Pou2f1
Sebox	Sebox
Zfp771	Zfp771
Foxo6	Foxo6
Zfp146	Zfp146
Mynn	Mynn
neg-patterns.pattern-26-report-just-sum-o,Barhl2	neg-patterns.pattern-26-report-just-sum-o
Zscan29	Zscan29
Hoxa1	Hoxa1
Arid3a	Arid3a
Arid3b	Arid3b
Sox30	Sox30
Pou3f3	Pou3f3
Pax5	Pax5
Dmrtc2	Dmrtc2
Alx1	Alx1
Ahr	Ahr
Irf5	Irf5
Nr1h2	Nr1h2
Arx	Arx
Hoxb1	Hoxb1
Cdc5l	Cdc5l
Max	Max
pos-patterns.pattern-20-report-just-sum-o,Zfp300	Zfp300
Crebzf	Crebzf
Pou3f1	Pou3f1
Barhl1	Barhl1
pos-patterns.pattern-124-report-just-sum-o	pos-patterns.pattern-124-report-just-sum-o
Olig1	Olig1
Hes2	Hes2
Osr2	Osr2
Zfp558	Zfp558
Prdm4	Prdm4
Emx1	Emx1
Zfp647	Zfp647
Sox12	Sox12
Hsf2	Hsf2
Atf4	Atf4
Bhlhe22	Bhlhe22
Vdr	Vdr
Tfap2e,pos-patterns.pattern-121-report-just-sum-o	pos-patterns.pattern-121-report-just-sum-o
Zik1	Zik1
Sox11	Sox11
Mxd1	Mxd1
Mxi1	Mxi1
Zkscan17	Zkscan17
Nkx26	Nkx26
Foxj3	Foxj3
Nkx31	Nkx31
Nkx22	Nkx22
Foxq1	Foxq1
Ddit3	Ddit3
Hmx2	Hmx2
Arid5a	Arid5a
Thap12	Thap12
Hbp1	Hbp1
pos-patterns.pattern-72-report-just-sum-o,Terf2	pos-patterns.pattern-72-report-just-sum-o
Usf1	Usf1
Klf9	Klf9
Zfp354b	Zfp354b
Olig3	Olig3
Zbtb12	Zbtb12
Lhx4	Lhx4
Sox2	Sox2
Hes6	Hes6
Bsx	Bsx
pos-patterns.pattern-25-report-count-o	pos-patterns.pattern-25-report-count-o
Dmrt1	Dmrt1
Prrxl1	Prrxl1
pos-patterns.pattern-16-report-just-sum-y	pos-patterns.pattern-16-report-just-sum-y
Nkx62	Nkx62
Zzz3	Zzz3
Lbx1	Lbx1
Hsfy2	Hsfy2
Nkx11	Nkx11
Dlx2	Dlx2
Zfp653	Zfp653
Nkx21	Nkx21
Egr4	Egr4
Glis3	Glis3
Nkx24	Nkx24
Srf	Srf
Trp73	Trp73
Hey2	Hey2
Heyl	Heyl
Nanog	Nanog
pos-patterns.pattern-111-report-just-sum-y	pos-patterns.pattern-111-report-just-sum-y
Tbx22	Tbx22
Sox10	Sox10
pos-patterns.pattern-90-report-count-y	pos-patterns.pattern-90-report-count-y
Dmrtb1	Dmrtb1
Tlx1	Tlx1
Tlx2	Tlx2
Zfp41	Zfp41
Zfp24	Zfp24
Atoh1	Atoh1
Myc	Myc
Zfp317	Zfp317
pos-patterns.pattern-88-report-just-sum-y	pos-patterns.pattern-88-report-just-sum-y
Dpf3	Dpf3
Bcl11b	Bcl11b
pos-patterns.pattern-89-report-count-y	pos-patterns.pattern-89-report-count-y
Neurog1	Neurog1
Isl1	Isl1
Zfp128	Zfp128
Dmrta1	Dmrta1
Foxn3	Foxn3
Sox13	Sox13
Ubp1	Ubp1
Gsx1	Gsx1
Vsx2	Vsx2
Zbtb6	Zbtb6
neg-patterns.pattern-9-report-just-sum-y	neg-patterns.pattern-9-report-just-sum-y
Nr1h4	Nr1h4
Pax1	Pax1
Foxo4	Foxo4
Ppard	Ppard
Foxj1	Foxj1
Hey1	Hey1
Tbr1	Tbr1
Meis1	Meis1
Pax9	Pax9
Zfp524	Zfp524
Hnf4a	Hnf4a
Zfp382	Zfp382
Zic4	Zic4
Zfp276	Zfp276
Hlf	Hlf
Hmx1	Hmx1
Neurog3	Neurog3
Myrf	Myrf
Prdm14	Prdm14
Zbtb45	Zbtb45
neg-patterns.pattern-25-report-just-sum-o	neg-patterns.pattern-25-report-just-sum-o
Thrb	Thrb
Foxa2	Foxa2
Zfp12	Zfp12
Zfp383	Zfp383
neg-patterns.pattern-8-report-count-y	neg-patterns.pattern-8-report-count-y
Setbp1	Setbp1
Cebpb	Cebpb
