# Supplementary material for: Multiscale footprints reveal the organization of cis-regulatory elements
Source: Nature. 2025 Jan 22;638(8051):779–86. doi: 10.1038/s41586-024-08443-4 (PMC11839466; doi:10.1038/s41586-024-08443-4)
Supplement: Supplementary file 3 — Supplementary Tables 1–8. [file 41586_2024_8443_MOESM3_ESM.zip › 2022-10-16071E-s3/2022-10-16071E-Supplementary Table 8.xlsx]

## Sheet: Resources
Resource in this paper	Location
PRINT/seq2PRINT code	https://github.com/buenrostrolab/PRINT
Analysis scripts	https://github.com/buenrostrolab/PRINT
Bacterial artificial chromosomes (BACs)	https://bacpacresources.org/
Tn5 insertion on BAC naked DNA	GSE216464
Tn5 insertion on naked human genomic DNA	GSE216464
Tn5 insertion on BAC incubated with MYC/MAX or CEBPA	GSE216464
HepG2 SHARE-seq	GSE216464
Human bone marrow SHARE-seq	GSE216464
mouse HSC aging 10x multi-ome	GSE216464
GM12878 SHARE-seq	GSE140203
K562 single cell ATAC	https://doi.org/10.1038/s41587-019-0147-6
pre-trained Tn5 bias model and tutorial	https://zenodo.org/records/13963610
pre-computed genome-wide Tn5 bias tracks	https://zenodo.org/records/13963610
Dispersion model for footprinting	https://zenodo.org/records/13963610
cisBP motif PWMs (human and mouse)	https://zenodo.org/records/13963610
Chemically mapped nucleosome summits in HepG2	GSE97290
pre-trained footprint-to-TF prediction model	https://zenodo.org/records/13963610
TF cluster labels	https://zenodo.org/records/13963610
ChIP-exo data	GSE151287
Dnase I footprints	https://resources.altius.org/~jvierstra/projects/footprinting.2020/per.dataset/
chromBPNet	https://github.com/kundajelab/chrombpnet
TOBIAS	https://github.com/loosolab/TOBIAS
Unibind TF ChIP-seq	https://unibind.uio.no/static/data/20220914/bulk_Robust/Homo_sapiens/damo_hg38_all_TFBS.tar.gz
ENCODE ChIP-seq	ENCFF647VJL,ENCFF262CSX,ENCFF612NCS,ENCFF791UUM,ENCFF322IVF,ENCFF024LQZ,ENCFF305WWR,ENCFF762NCU,ENCFF652FKO,ENCFF670IOD,ENCFF462RVE,ENCFF015STD,ENCFF698ITQ,ENCFF436SNU,ENCFF825GVH,ENCFF872DSQ,ENCFF725ZBA,ENCFF216VXG,ENCFF624RGO,ENCFF258MNE,ENCFF257JVF,ENCFF078ATH,ENCFF370XOM,ENCFF560NWT,ENCFF115ENN,ENCFF079UOJ,ENCFF753OCA,ENCFF930FAL,ENCFF249NCB,ENCFF795VJZ,ENCFF267ADR,ENCFF841YHN,ENCFF421QJP,ENC…
CTCF degron data	ENCODE: Experiments ENCSR328JGW, ENCSR260SWI; Files ENCFF308LPR, ENCFF584DFW, ENCFF364WVP, ENCFF680DCL, ENCFF668ATD, ENCFF582TRW, ENCFF712GEL, ENCFF858VWC
ChIP-seq of GR in dexamethasone treated A549 cells	ENCODE: Series/Experiment: ENCSR210PYP, ENCSR989EXF, ENCSR000BJR, ENCSR471EKW, ENCSR458VTP, ENCSR908AOO, ENCSR070VXO, ENCSR857QEA; File: ENCFF995VAB, ENCFF126YVY, ENCFF567KLR, ENCFF126YVY, ENCFF275FTF, ENCFF791HTJ, ENCFF388MYB, ENCFF326NRP, ENCFF275FTF, ENCFF531XIA, ENCFF393WOX, ENCFF869DAZ, ENCFF361TSX, ENCFF905GVP, ENCFF287PXN, ENCFF545RIU, ENCFF925NHZ, ENCFF407EUM, ENCFF621SSW, ENCFF093CVY
ATAC-seq of dexamethasone treated A549 cells	https://www.ebi.ac.uk/biostudies/arrayexpress/studies/E-MTAB-9910, https://www.ebi.ac.uk/biostudies/arrayexpress/studies/E-MTAB-9911, https://www.ebi.ac.uk/biostudies/arrayexpress/studies/E-MTAB-9912
ATAC-seq of IFN treated B cells	GSE75306
PanglaoDB	https://panglaodb.se/markers.html?cell_type=%27all_cells%27
CellMarker 2.0	http://bio-bigdata.hrbmu.edu.cn/CellMarker/
Kircher et al. MPRA data	https://kircherlab.bihealth.org/satMutMPRA/
SEACells	https://github.com/dpeerlab/SEACells
Palantir	https://github.com/dpeerlab/Palantir
Spectra	https://github.com/dpeerlab/spectra
AlphaFold3	https://alphafoldserver.com/about
